# Supplementary material for: Salt Stress Modulates the Landscape of Transcriptome and Alternative Splicing in Date Palm (Phoenix dactylifera L.)
Source: Front Plant Sci. 2022 Jan 20;12:807739. doi: 10.3389/fpls.2021.807739 (PMC8810534; doi:10.3389/fpls.2021.807739)
Supplement: Supplementary file 1 [file Table_1.XLSX]

## Sheet: mapping_rate
Supplementary Table S1. Overview of RNA-seq Data in this study.
Sample_name	Total_reads	Total_mapped	Multiple_mapped	Uniquely_mapped
0 d_R1	116083914	110004196 (94.76%)	38564369 (33.22%)	71439827 (61.54%)
0 d_R2	118820174	114284983 (96.18%)	44129302 (37.14%)	70155681 (59.04%)
0 d_R3	122303638	117802885 (96.32%)	42621120 (34.85%)	75181765 (61.47%)
1 d_R1	96031320	92814192 (96.65%)	33932232 (35.33%)	58881960 (61.32%)
1 d_R2	123336928	119335300 (96.76%)	49114505 (39.82%)	70220795 (56.93%)
1 d_R3	113398490	109225385 (96.32%)	41677684 (36.75%)	67547701 (59.57%)
5 d_R1	113706586	109344375 (96.16%)	38309763 (33.69%)	71034612 (62.47%)
5 d_R2	128584854	123284551 (95.88%)	45097837 (35.07%)	78186714 (60.81%)
5 d_R3	121368058	116731798 (96.18%)	41386507 (34.17%)	75054007 (61.84%)
10 d_R1	105226250	97792095 (92.94%)	31977136 (30.39%)	65814959 (62.55%)
10 d_R2	121269962	115576965 (95.31%)	33197709 (27.38%)	82379256 (67.93%)
10 d_R3	119031166	115209654 (96.79%)	42873402 (36.02%)	72336252 (60.77%)
13 d_R1	132111576	125370903 (94.90%)	38632625 (29.24%)	86738278 (65.66%)
13 d_R2	99819950	94599605 (94.77%)	28726175 (28.78%)	65873430 (65.99%)
13 d_R3	107807622	99221915 (92.04%)	24733473 (22.94%)	74488442 (69.09%)
