# Supplementary material for: Salt Stress Modulates the Landscape of Transcriptome and Alternative Splicing in Date Palm (Phoenix dactylifera L.)
Source: Front Plant Sci. 2022 Jan 20;12:807739. doi: 10.3389/fpls.2021.807739 (PMC8810534; doi:10.3389/fpls.2021.807739)
Supplement: Supplementary file 2 [file Table_2.XLSX]

## Sheet: Novel_transcripts
Supplementary Table S2. Novel transcripts were identified in this study.
ref_gene_id	ref_id	class_code	novel_gene_id	novel_id	num_exons	len	major_iso_id
-	-	u	Novel.1	Novel.1.1	1	286	Novel.1.1
-	-	u	Novel.2	Novel.2.1	1	971	Novel.2.1
-	-	u	Novel.3	Novel.3.1	1	620	Novel.3.1
-	-	u	Novel.4	Novel.4.1	1	290	Novel.4.1
-	-	u	Novel.5	Novel.5.1	1	437	Novel.5.1
-	-	u	Novel.6	Novel.6.1	1	348	Novel.6.1
-	-	u	Novel.7	Novel.7.1	1	228	Novel.7.1
-	-	u	Novel.8	Novel.8.1	1	430	Novel.8.1
-	-	u	Novel.9	Novel.9.1	1	1906	Novel.9.1
-	-	u	Novel.10	Novel.10.1	1	941	Novel.10.1
-	-	u	Novel.11	Novel.11.1	1	717	Novel.11.1
-	-	u	Novel.12	Novel.12.1	1	312	Novel.12.1
-	-	u	Novel.13	Novel.13.1	1	645	Novel.13.1
-	-	u	Novel.14	Novel.14.1	1	1033	Novel.14.1
-	-	u	Novel.15	Novel.15.1	2	331	Novel.15.1
-	-	u	Novel.16	Novel.16.1	1	422	Novel.16.1
-	-	u	Novel.17	Novel.17.1	1	479	Novel.17.1
-	-	u	Novel.18	Novel.18.1	1	209	Novel.18.1
-	-	u	Novel.19	Novel.19.1	2	221	Novel.19.1
-	-	u	Novel.20	Novel.20.1	1	223	Novel.20.1
-	-	u	Novel.21	Novel.21.1	1	447	Novel.21.1
-	-	u	Novel.22	Novel.22.1	1	247	Novel.22.1
-	-	u	Novel.23	Novel.23.1	1	708	Novel.23.1
-	-	u	Novel.24	Novel.24.1	1	431	Novel.24.1
-	-	u	Novel.25	Novel.25.1	1	510	Novel.25.1
-	-	u	Novel.26	Novel.26.1	1	218	Novel.26.1
-	-	u	Novel.27	Novel.27.1	1	248	Novel.27.1
-	-	u	Novel.28	Novel.28.1	2	519	Novel.28.1
-	-	u	Novel.29	Novel.29.1	1	319	Novel.29.1
-	-	u	Novel.30	Novel.30.1	1	575	Novel.30.1
evm.model.Contig1.6-gene	evm.model.Contig1.6	y	Novel.31	Novel.31.1	2	408	Novel.31.1
-	-	u	Novel.33	Novel.33.1	1	287	Novel.33.1
-	-	u	Novel.34	Novel.34.1	2	332	Novel.34.1
-	-	u	Novel.35	Novel.35.1	1	649	Novel.35.1
-	-	u	Novel.36	Novel.36.1	1	1100	Novel.36.1
-	-	u	Novel.37	Novel.37.1	1	364	Novel.37.1
-	-	u	Novel.38	Novel.38.1	1	1063	Novel.38.1
-	-	u	Novel.39	Novel.39.1	2	763	Novel.39.1
-	-	u	Novel.40	Novel.40.1	2	763	Novel.40.1
-	-	u	Novel.41	Novel.41.1	1	233	Novel.41.1
-	-	u	Novel.42	Novel.42.1	1	454	Novel.42.1
-	-	u	Novel.43	Novel.43.1	1	571	Novel.43.1
-	-	u	Novel.44	Novel.44.1	1	473	Novel.44.1
-	-	u	Novel.45	Novel.45.1	1	831	Novel.45.1
-	-	u	Novel.46	Novel.46.1	2	336	Novel.46.1
-	-	u	Novel.47	Novel.47.1	1	245	Novel.47.1
-	-	u	Novel.48	Novel.48.1	1	521	Novel.48.1
-	-	u	Novel.49	Novel.49.1	1	298	Novel.49.1
-	-	u	Novel.50	Novel.50.1	2	400	Novel.50.1
-	-	u	Novel.51	Novel.51.1	1	202	Novel.51.1
-	-	u	Novel.52	Novel.52.1	1	244	Novel.52.1
-	-	u	Novel.53	Novel.53.1	1	394	Novel.53.1
-	-	u	Novel.54	Novel.54.1	1	437	Novel.54.1
-	-	u	Novel.55	Novel.55.1	1	892	Novel.55.1
-	-	u	Novel.56	Novel.56.1	1	511	Novel.56.1
-	-	u	Novel.57	Novel.57.1	1	287	Novel.57.1
-	-	u	Novel.58	Novel.58.1	1	501	Novel.58.1
-	-	u	Novel.59	Novel.59.1	1	219	Novel.59.1
-	-	u	Novel.60	Novel.60.1	1	604	Novel.60.1
-	-	u	Novel.61	Novel.61.1	2	669	Novel.61.1
-	-	u	Novel.62	Novel.62.1	1	426	Novel.62.1
-	-	u	Novel.63	Novel.63.1	1	223	Novel.63.1
-	-	u	Novel.64	Novel.64.1	1	751	Novel.64.1
-	-	u	Novel.65	Novel.65.1	1	412	Novel.65.1
-	-	u	Novel.66	Novel.66.1	1	254	Novel.66.1
-	-	u	Novel.67	Novel.67.1	1	264	Novel.67.1
-	-	u	Novel.68	Novel.68.1	1	438	Novel.68.1
-	-	u	Novel.69	Novel.69.1	2	1373	Novel.69.1
-	-	u	Novel.69	Novel.69.2	4	789	Novel.69.1
-	-	u	Novel.69	Novel.69.3	2	863	Novel.69.1
-	-	u	Novel.70	Novel.70.1	2	861	Novel.70.1
-	-	u	Novel.70	Novel.70.2	2	801	Novel.70.1
-	-	u	Novel.71	Novel.71.1	2	368	Novel.71.1
-	-	u	Novel.72	Novel.72.1	1	367	Novel.72.1
-	-	u	Novel.73	Novel.73.1	1	364	Novel.73.1
-	-	u	Novel.74	Novel.74.1	1	407	Novel.74.1
-	-	u	Novel.77	Novel.77.1	1	966	Novel.77.1
-	-	u	Novel.78	Novel.78.1	1	232	Novel.78.1
-	-	u	Novel.79	Novel.79.1	1	353	Novel.79.1
-	-	u	Novel.80	Novel.80.1	1	1044	Novel.80.1
-	-	u	Novel.81	Novel.81.1	1	1823	Novel.81.1
-	-	u	Novel.82	Novel.82.1	1	1643	Novel.82.1
-	-	u	Novel.83	Novel.83.1	1	432	Novel.83.1
-	-	u	Novel.84	Novel.84.1	1	404	Novel.84.1
-	-	u	Novel.85	Novel.85.1	1	1311	Novel.85.1
-	-	u	Novel.86	Novel.86.1	2	519	Novel.86.1
evm.model.Contig1.16-gene	evm.model.Contig1.16	i	Novel.88	Novel.88.1	1	227	Novel.88.1
-	-	u	Novel.89	Novel.89.1	1	502	Novel.89.1
-	-	u	Novel.90	Novel.90.1	1	704	Novel.90.1
-	-	u	Novel.91	Novel.91.1	1	993	Novel.91.1
-	-	u	Novel.92	Novel.92.1	2	261	Novel.92.1
-	-	u	Novel.93	Novel.93.1	1	310	Novel.93.1
-	-	u	Novel.94	Novel.94.1	1	2029	Novel.94.1
-	-	u	Novel.96	Novel.96.1	1	698	Novel.96.1
-	-	u	Novel.97	Novel.97.1	1	291	Novel.97.1
-	-	u	Novel.98	Novel.98.1	1	205	Novel.98.1
-	-	u	Novel.99	Novel.99.1	1	582	Novel.99.1
-	-	u	Novel.100	Novel.100.1	1	216	Novel.100.1
evm.model.Contig10.2-gene	evm.model.Contig10.2	k	evm.model.Contig10.2-gene	Novel.101.1	6	1487	Novel.101.3
evm.model.Contig10.2-gene	evm.model.Contig10.2	k	evm.model.Contig10.2-gene	Novel.101.2	6	1480	Novel.101.3
evm.model.Contig10.2-gene	evm.model.Contig10.2	k	evm.model.Contig10.2-gene	Novel.101.3	5	1511	Novel.101.3
evm.model.Contig10.4-gene	evm.model.Contig10.4	m	evm.model.Contig10.4-gene	Novel.102.1	3	628	Novel.102.1
-	-	u	Novel.104	Novel.104.1	1	420	Novel.104.1
-	-	u	Novel.105	Novel.105.1	1	1400	Novel.105.1
-	-	u	Novel.106	Novel.106.1	1	267	Novel.106.1
-	-	u	Novel.107	Novel.107.1	1	1020	Novel.107.1
-	-	u	Novel.108	Novel.108.1	1	269	Novel.108.1
-	-	u	Novel.109	Novel.109.1	1	887	Novel.109.1
-	-	u	Novel.110	Novel.110.1	1	337	Novel.110.1
evm.model.Contig10.9-gene	evm.model.Contig10.9	j	evm.model.Contig10.9-gene	Novel.111.1	3	683	Novel.111.2
evm.model.Contig10.9-gene	evm.model.Contig10.9	k	evm.model.Contig10.9-gene	Novel.111.2	4	815	Novel.111.2
-	-	u	Novel.112	Novel.112.1	1	588	Novel.112.1
-	-	u	Novel.113	Novel.113.1	2	2268	Novel.113.1
-	-	u	Novel.114	Novel.114.1	1	2724	Novel.114.1
-	-	u	Novel.115	Novel.115.1	1	549	Novel.115.1
-	-	u	Novel.116	Novel.116.1	1	906	Novel.116.1
-	-	u	Novel.117	Novel.117.1	1	464	Novel.117.1
-	-	u	Novel.118	Novel.118.1	1	1031	Novel.118.1
-	-	u	Novel.119	Novel.119.1	1	2301	Novel.119.1
-	-	u	Novel.120	Novel.120.1	1	2301	Novel.120.1
-	-	u	Novel.121	Novel.121.1	1	2138	Novel.121.1
-	-	u	Novel.123	Novel.123.1	1	1798	Novel.123.1
evm.model.Contig10.12-gene	evm.model.Contig10.12	m	evm.model.Contig10.12-gene	Novel.124.1	7	2697	Novel.124.2
evm.model.Contig10.12-gene	evm.model.Contig10.12	m	evm.model.Contig10.12-gene	Novel.124.2	8	2767	Novel.124.2
-	-	u	Novel.125	Novel.125.1	1	336	Novel.125.1
-	-	u	Novel.126	Novel.126.1	1	1804	Novel.126.1
-	-	u	Novel.127	Novel.127.1	1	900	Novel.127.1
-	-	u	Novel.128	Novel.128.1	1	510	Novel.128.1
evm.model.Contig10.13-gene	evm.model.Contig10.13	k	evm.model.Contig10.13-gene	Novel.129.1	3	2107	Novel.129.1
-	-	u	Novel.130	Novel.130.1	1	2564	Novel.130.1
-	-	u	Novel.131	Novel.131.1	1	420	Novel.131.1
-	-	u	Novel.132	Novel.132.1	1	233	Novel.132.1
-	-	u	Novel.133	Novel.133.1	1	243	Novel.133.1
-	-	u	Novel.134	Novel.134.1	1	363	Novel.134.1
-	-	u	Novel.135	Novel.135.1	1	326	Novel.135.1
-	-	u	Novel.136	Novel.136.1	1	615	Novel.136.1
evm.model.Contig10.14-gene	evm.model.Contig10.14	j	evm.model.Contig10.14-gene	Novel.137.1	13	3091	Novel.137.1
evm.model.Contig10.14-gene	evm.model.Contig10.14	j	evm.model.Contig10.14-gene	Novel.137.2	14	2786	Novel.137.1
evm.model.Contig10.14-gene	evm.model.Contig10.14	j	evm.model.Contig10.14-gene	Novel.137.3	14	1992	Novel.137.1
evm.model.Contig10.14-gene	evm.model.Contig10.14	j	evm.model.Contig10.14-gene	Novel.137.4	14	2005	Novel.137.1
evm.model.Contig10.15-gene	evm.model.Contig10.15	k	evm.model.Contig10.15-gene	Novel.138.1	6	2199	Novel.138.3
evm.model.Contig10.15-gene	evm.model.Contig10.15	j	evm.model.Contig10.15-gene	Novel.138.2	5	1943	Novel.138.3
evm.model.Contig10.15-gene	evm.model.Contig10.15	n	evm.model.Contig10.15-gene	Novel.138.3	4	3478	Novel.138.3
evm.model.Contig10.16-gene	evm.model.Contig10.16	k	evm.model.Contig10.16-gene	Novel.139.1	10	3218	Novel.139.1
-	-	u	Novel.140	Novel.140.1	1	500	Novel.140.1
-	-	u	Novel.142	Novel.142.1	1	278	Novel.142.1
-	-	u	Novel.143	Novel.143.1	1	1457	Novel.143.1
-	-	u	Novel.144	Novel.144.1	1	275	Novel.144.1
-	-	u	Novel.145	Novel.145.1	1	4328	Novel.145.1
-	-	u	Novel.147	Novel.147.1	1	242	Novel.147.1
-	-	u	Novel.148	Novel.148.1	1	1264	Novel.148.1
evm.model.Contig10.20-gene	evm.model.Contig10.20	j	evm.model.Contig10.20-gene	Novel.149.1	15	2852	Novel.149.5
evm.model.Contig10.20-gene	evm.model.Contig10.20	k	evm.model.Contig10.20-gene	Novel.149.2	14	2612	Novel.149.5
evm.model.Contig10.20-gene	evm.model.Contig10.20	j	evm.model.Contig10.20-gene	Novel.149.4	9	1582	Novel.149.5
evm.model.Contig10.20-gene	evm.model.Contig10.20	j	evm.model.Contig10.20-gene	Novel.149.5	15	2976	Novel.149.5
evm.model.Contig10.20-gene	evm.model.Contig10.20	j	evm.model.Contig10.20-gene	Novel.149.6	15	2742	Novel.149.5
evm.model.Contig10.20-gene	evm.model.Contig10.20	x	Novel.150	Novel.150.1	2	292	Novel.150.1
-	-	u	Novel.151	Novel.151.1	1	318	Novel.151.1
-	-	u	Novel.152	Novel.152.1	1	545	Novel.152.1
-	-	u	Novel.153	Novel.153.1	1	252	Novel.153.1
-	-	u	Novel.155	Novel.155.1	1	202	Novel.155.1
evm.model.Contig102.1-gene	evm.model.Contig102.1	o	evm.model.Contig102.1-gene	Novel.157.1	2	2403	Novel.157.1
evm.model.Contig102.2-gene	evm.model.Contig102.2	o	evm.model.Contig102.2-gene	Novel.158.1	3	3832	Novel.158.2
evm.model.Contig102.2-gene	evm.model.Contig102.2	o	evm.model.Contig102.2-gene	Novel.158.2	2	6660	Novel.158.2
evm.model.Contig102.7-gene	evm.model.Contig102.7	o	evm.model.Contig102.7-gene	Novel.161.2	2	1062	evm.model.Contig102.5
evm.model.Contig102.5-gene	evm.model.Contig102.5	x	Novel.162	Novel.162.1	2	265	Novel.162.1
-	-	u	Novel.163	Novel.163.1	2	1165	Novel.163.1
-	-	u	Novel.164	Novel.164.1	2	978	Novel.164.1
-	-	u	Novel.165	Novel.165.1	1	770	Novel.165.1
-	-	u	Novel.167	Novel.167.1	1	716	Novel.167.1
-	-	u	Novel.168	Novel.168.1	2	699	Novel.168.1
-	-	u	Novel.169	Novel.169.1	1	290	Novel.169.1
-	-	u	Novel.170	Novel.170.1	1	269	Novel.170.1
-	-	u	Novel.171	Novel.171.1	1	295	Novel.171.1
-	-	u	Novel.172	Novel.172.1	1	565	Novel.172.1
-	-	u	Novel.173	Novel.173.1	1	1019	Novel.173.1
-	-	u	Novel.174	Novel.174.1	1	745	Novel.174.1
-	-	u	Novel.175	Novel.175.1	1	515	Novel.175.1
-	-	u	Novel.176	Novel.176.1	1	456	Novel.176.1
evm.model.Contig107.2-gene	evm.model.Contig107.2	m	evm.model.Contig107.2-gene	Novel.178.1	4	1430	Novel.178.1
-	-	u	Novel.179	Novel.179.1	1	323	Novel.179.1
-	-	u	Novel.180	Novel.180.1	2	1304	Novel.180.1
evm.model.Contig107.4-gene	evm.model.Contig107.4	p	Novel.183	Novel.183.1	1	473	Novel.183.1
evm.model.Contig107.4-gene	evm.model.Contig107.4	p	Novel.184	Novel.184.1	1	672	Novel.184.1
-	-	u	Novel.185	Novel.185.1	1	2004	Novel.185.1
-	-	u	Novel.186	Novel.186.1	1	759	Novel.186.1
-	-	u	Novel.187	Novel.187.1	1	6437	Novel.187.1
evm.model.Contig107.6-gene	evm.model.Contig107.6	x	Novel.188	Novel.188.1	2	3343	Novel.188.1
-	-	u	Novel.189	Novel.189.1	2	1407	Novel.187.1
-	-	u	Novel.189	Novel.189.2	2	2074	Novel.187.1
-	-	u	Novel.189	Novel.189.3	2	1468	Novel.187.1
-	-	u	Novel.191	Novel.191.1	1	1945	Novel.191.1
evm.model.Contig107.6-gene	evm.model.Contig107.6	x	Novel.192	Novel.192.1	3	1133	Novel.192.1
-	-	u	Novel.193	Novel.193.1	1	1664	Novel.193.1
-	-	u	Novel.196	Novel.196.1	2	1249	Novel.196.1
-	-	u	Novel.197	Novel.197.1	1	1602	Novel.197.1
evm.model.Contig108.2-gene	evm.model.Contig108.2	k	evm.model.Contig108.2-gene	Novel.200.1	3	1763	Novel.200.1
-	-	u	Novel.201	Novel.201.1	2	818	Novel.201.1
evm.model.Contig108.4-gene	evm.model.Contig108.4	m	evm.model.Contig108.4-gene	Novel.202.1	2	1854	Novel.202.1
-	-	u	Novel.205	Novel.205.1	2	721	Novel.205.1
-	-	u	Novel.206	Novel.206.1	1	203	Novel.206.1
evm.model.Contig109.8-gene	evm.model.Contig109.8	n	evm.model.Contig109.8-gene	Novel.208.1	9	3397	Novel.208.1
-	-	u	Novel.209	Novel.209.1	2	402	Novel.209.1
-	-	u	Novel.210	Novel.210.1	1	440	Novel.210.1
-	-	u	Novel.211	Novel.211.1	1	1106	Novel.211.1
-	-	u	Novel.212	Novel.212.1	1	581	Novel.212.1
-	-	u	Novel.214	Novel.214.1	1	647	Novel.214.1
-	-	u	Novel.215	Novel.215.1	1	703	Novel.215.1
-	-	u	Novel.216	Novel.216.1	1	612	Novel.216.1
-	-	u	Novel.217	Novel.217.1	1	1728	Novel.217.1
-	-	u	Novel.218	Novel.218.1	1	966	Novel.218.1
-	-	u	Novel.219	Novel.219.1	1	458	Novel.219.1
-	-	u	Novel.220	Novel.220.1	1	744	Novel.220.1
-	-	u	Novel.221	Novel.221.1	1	960	Novel.221.1
-	-	u	Novel.222	Novel.222.1	2	449	Novel.222.1
-	-	u	Novel.223	Novel.223.1	2	1233	Novel.223.1
-	-	u	Novel.224	Novel.224.1	2	1191	Novel.224.1
-	-	u	Novel.225	Novel.225.1	1	1240	Novel.225.1
-	-	u	Novel.226	Novel.226.1	1	1422	Novel.226.1
-	-	u	Novel.227	Novel.227.1	1	386	Novel.227.1
-	-	u	Novel.228	Novel.228.1	1	290	Novel.228.1
evm.model.Contig11.4-gene	evm.model.Contig11.4	k	evm.model.Contig11.4-gene	Novel.229.1	10	6312	Novel.229.1
-	-	u	Novel.230	Novel.230.1	1	341	Novel.230.1
-	-	u	Novel.231	Novel.231.1	1	993	Novel.231.1
-	-	u	Novel.232	Novel.232.1	1	357	Novel.232.1
-	-	u	Novel.233	Novel.233.1	1	274	Novel.233.1
-	-	u	Novel.234	Novel.234.1	1	346	Novel.234.1
-	-	u	Novel.235	Novel.235.1	1	1068	Novel.235.1
-	-	u	Novel.236	Novel.236.1	1	1039	Novel.236.1
-	-	u	Novel.237	Novel.237.1	1	243	Novel.237.1
-	-	u	Novel.238	Novel.238.1	1	242	Novel.238.1
-	-	u	Novel.239	Novel.239.1	1	309	Novel.239.1
-	-	u	Novel.240	Novel.240.1	1	676	Novel.240.1
-	-	u	Novel.242	Novel.242.1	1	424	Novel.242.1
evm.model.Contig11.6-gene	evm.model.Contig11.6	j	evm.model.Contig11.6-gene	Novel.243.1	5	1363	Novel.243.1
evm.model.Contig110.3-gene	evm.model.Contig110.3	n	evm.model.Contig110.3-gene	Novel.244.1	5	1009	Novel.244.1
-	-	u	Novel.246	Novel.246.1	1	1417	Novel.246.1
-	-	u	Novel.247	Novel.247.1	1	1090	Novel.247.1
-	-	u	Novel.249	Novel.249.1	1	608	Novel.249.1
-	-	u	Novel.251	Novel.251.1	1	1315	Novel.251.1
-	-	u	Novel.252	Novel.252.1	1	1286	Novel.252.1
-	-	u	Novel.253	Novel.253.1	1	1134	Novel.253.1
-	-	u	Novel.254	Novel.254.1	2	1500	Novel.254.1
-	-	u	Novel.255	Novel.255.1	1	459	Novel.255.1
-	-	u	Novel.256	Novel.256.1	1	633	Novel.256.1
-	-	u	Novel.257	Novel.257.1	1	561	Novel.257.1
-	-	u	Novel.258	Novel.258.1	1	423	Novel.258.1
-	-	u	Novel.259	Novel.259.1	1	500	Novel.259.1
evm.model.Contig113.1-gene	evm.model.Contig113.1	m	evm.model.Contig113.1-gene	Novel.260.1	1	2896	Novel.260.1
-	-	u	Novel.261	Novel.261.1	1	5366	Novel.261.1
-	-	u	Novel.264	Novel.264.1	1	258	Novel.264.1
-	-	u	Novel.266	Novel.266.1	1	293	Novel.266.1
-	-	u	Novel.270	Novel.270.1	1	497	Novel.270.1
-	-	u	Novel.271	Novel.271.1	1	201	Novel.271.1
-	-	u	Novel.272	Novel.272.1	1	350	Novel.272.1
-	-	u	Novel.274	Novel.274.1	1	517	Novel.274.1
-	-	u	Novel.275	Novel.275.1	1	274	Novel.275.1
evm.model.Contig114.4-gene	evm.model.Contig114.4	j	evm.model.Contig114.4-gene	Novel.278.1	11	1105	evm.model.Contig114.4
evm.model.Contig114.6-gene	evm.model.Contig114.6	j	evm.model.Contig114.6-gene	Novel.279.1	14	3701	Novel.279.1
evm.model.Contig114.6-gene	evm.model.Contig114.6	j	evm.model.Contig114.6-gene	Novel.279.2	14	3109	Novel.279.1
evm.model.Contig114.6-gene	evm.model.Contig114.6	j	evm.model.Contig114.6-gene	Novel.279.3	7	2179	Novel.279.1
evm.model.Contig114.7-gene	evm.model.Contig114.7	p	Novel.280	Novel.280.1	1	290	Novel.280.1
-	-	u	Novel.284	Novel.284.1	1	777	Novel.284.1
-	-	u	Novel.286	Novel.286.1	2	310	Novel.286.1
-	-	u	Novel.287	Novel.287.1	6	930	Novel.287.1
evm.model.Contig116.1-gene	evm.model.Contig116.1	o	evm.model.Contig116.1-gene	Novel.288.1	2	1847	evm.model.Contig116.1
-	-	u	Novel.290	Novel.290.1	1	257	Novel.290.1
-	-	u	Novel.291	Novel.291.1	2	923	Novel.291.1
-	-	u	Novel.292	Novel.292.1	2	885	Novel.292.1
-	-	u	Novel.293	Novel.293.1	1	2268	Novel.293.1
-	-	u	Novel.294	Novel.294.1	1	267	Novel.294.1
-	-	u	Novel.295	Novel.295.1	1	417	Novel.295.1
-	-	u	Novel.296	Novel.296.1	2	501	Novel.296.1
-	-	u	Novel.297	Novel.297.1	1	385	Novel.297.1
-	-	u	Novel.298	Novel.298.1	1	409	Novel.298.1
evm.model.Contig117.5-gene	evm.model.Contig117.5	j	evm.model.Contig117.5-gene	Novel.300.1	7	3261	Novel.300.2
evm.model.Contig117.5-gene	evm.model.Contig117.5	k	evm.model.Contig117.5-gene	Novel.300.2	7	3283	Novel.300.2
-	-	u	Novel.301	Novel.301.1	1	412	Novel.301.1
-	-	u	Novel.302	Novel.302.1	1	216	Novel.302.1
-	-	u	Novel.304	Novel.304.1	1	815	Novel.304.1
-	-	u	Novel.305	Novel.305.1	1	3193	Novel.305.1
-	-	u	Novel.307	Novel.307.1	1	283	Novel.307.1
-	-	u	Novel.308	Novel.308.1	1	259	Novel.308.1
-	-	u	Novel.309	Novel.309.1	2	790	Novel.309.1
-	-	u	Novel.310	Novel.310.1	1	213	Novel.310.1
-	-	u	Novel.311	Novel.311.1	1	835	Novel.311.1
-	-	u	Novel.311	Novel.311.2	2	700	Novel.311.1
-	-	u	Novel.312	Novel.312.1	1	474	Novel.312.1
-	-	u	Novel.313	Novel.313.1	1	206	Novel.313.1
-	-	u	Novel.314	Novel.314.1	1	320	Novel.314.1
-	-	u	Novel.315	Novel.315.1	1	225	Novel.315.1
-	-	u	Novel.316	Novel.316.1	1	354	Novel.316.1
-	-	u	Novel.317	Novel.317.1	1	1156	Novel.317.1
-	-	u	Novel.318	Novel.318.1	1	219	Novel.318.1
-	-	u	Novel.319	Novel.319.1	1	556	Novel.319.1
-	-	u	Novel.320	Novel.320.1	1	1534	Novel.320.1
-	-	u	Novel.321	Novel.321.1	1	2905	Novel.321.1
-	-	u	Novel.322	Novel.322.1	1	528	Novel.322.1
-	-	u	Novel.323	Novel.323.1	1	647	Novel.323.1
-	-	u	Novel.324	Novel.324.1	2	264	Novel.324.1
-	-	u	Novel.325	Novel.325.1	1	317	Novel.325.1
-	-	u	Novel.326	Novel.326.1	1	246	Novel.326.1
-	-	u	Novel.327	Novel.327.1	2	227	Novel.327.1
-	-	u	Novel.328	Novel.328.1	1	899	Novel.328.1
-	-	u	Novel.330	Novel.330.1	1	1011	Novel.330.1
-	-	u	Novel.331	Novel.331.1	1	517	Novel.331.1
-	-	u	Novel.332	Novel.332.1	1	264	Novel.332.1
evm.model.Contig12.2-gene	evm.model.Contig12.2	k	evm.model.Contig12.2-gene	Novel.333.1	14	1831	Novel.333.1
-	-	u	Novel.334	Novel.334.1	1	547	Novel.334.1
-	-	u	Novel.335	Novel.335.1	1	494	Novel.335.1
-	-	u	Novel.336	Novel.336.1	1	874	Novel.336.1
-	-	u	Novel.337	Novel.337.1	1	639	Novel.337.1
evm.model.Contig12.3-gene	evm.model.Contig12.3	y	Novel.338	Novel.338.1	2	1052	Novel.338.1
evm.model.Contig12.3-gene	evm.model.Contig12.3	x	Novel.339	Novel.339.1	2	923	Novel.339.1
-	-	u	Novel.341	Novel.341.1	3	1196	Novel.341.1
-	-	u	Novel.341	Novel.341.2	2	222	Novel.341.2
-	-	u	Novel.342	Novel.342.1	2	295	Novel.342.1
-	-	u	Novel.343	Novel.343.1	1	1204	Novel.343.1
evm.model.Contig12.4-gene	evm.model.Contig12.4	k	evm.model.Contig12.5-gene	Novel.344.1	4	3066	Novel.344.1
-	-	u	Novel.345	Novel.345.1	1	564	Novel.345.1
-	-	u	Novel.346	Novel.346.1	1	807	Novel.346.1
-	-	u	Novel.347	Novel.347.1	1	474	Novel.347.1
-	-	u	Novel.348	Novel.348.1	1	297	Novel.348.1
-	-	u	Novel.349	Novel.349.1	1	279	Novel.349.1
-	-	u	Novel.351	Novel.351.1	1	626	Novel.351.1
-	-	u	Novel.352	Novel.352.1	1	906	Novel.352.1
-	-	u	Novel.353	Novel.353.1	1	711	Novel.353.1
-	-	u	Novel.354	Novel.354.1	1	553	Novel.354.1
-	-	u	Novel.355	Novel.355.1	1	678	Novel.355.1
-	-	u	Novel.357	Novel.357.1	1	376	Novel.357.1
-	-	u	Novel.358	Novel.358.1	1	879	Novel.358.1
-	-	u	Novel.359	Novel.359.1	1	370	Novel.359.1
-	-	u	Novel.360	Novel.360.1	1	2338	Novel.360.1
evm.model.Contig123.3-gene	evm.model.Contig123.3	k	evm.model.Contig123.3-gene	Novel.361.1	8	2295	Novel.361.1
evm.model.Contig123.3-gene	evm.model.Contig123.3	j	evm.model.Contig123.3-gene	Novel.361.2	9	2262	Novel.361.1
evm.model.Contig125.2-gene	evm.model.Contig125.2	k	evm.model.Contig125.2-gene	Novel.362.1	13	1559	Novel.362.1
-	-	u	Novel.363	Novel.363.1	1	342	Novel.363.1
evm.model.Contig126.3-gene	evm.model.Contig126.3	j	evm.model.Contig126.3-gene	Novel.364.1	7	913	Novel.364.1
-	-	u	Novel.365	Novel.365.1	1	442	Novel.365.1
-	-	u	Novel.366	Novel.366.1	1	316	Novel.366.1
-	-	u	Novel.367	Novel.367.1	1	940	Novel.367.1
-	-	u	Novel.368	Novel.368.1	1	252	Novel.368.1
-	-	u	Novel.369	Novel.369.1	1	589	Novel.369.1
evm.model.Contig127.1-gene	evm.model.Contig127.1	p	Novel.371	Novel.371.1	1	662	Novel.371.1
-	-	u	Novel.373	Novel.373.1	1	392	Novel.373.1
-	-	u	Novel.374	Novel.374.1	1	512	Novel.374.1
-	-	u	Novel.375	Novel.375.1	1	612	Novel.375.1
-	-	u	Novel.377	Novel.377.1	1	593	Novel.377.1
-	-	u	Novel.378	Novel.378.1	1	971	Novel.378.1
-	-	u	Novel.379	Novel.379.1	1	1912	Novel.379.1
-	-	u	Novel.380	Novel.380.1	1	694	Novel.380.1
-	-	u	Novel.382	Novel.382.1	1	756	Novel.382.1
-	-	u	Novel.383	Novel.383.1	1	645	Novel.383.1
evm.model.Contig129.1-gene	evm.model.Contig129.1	k	evm.model.Contig129.1-gene	Novel.384.1	7	3887	Novel.384.1
evm.model.Contig129.1-gene	evm.model.Contig129.1	i	Novel.385	Novel.385.1	1	7732	Novel.385.1
-	-	u	Novel.386	Novel.386.1	2	536	Novel.386.1
-	-	u	Novel.387	Novel.387.1	1	465	Novel.387.1
-	-	u	Novel.388	Novel.388.1	1	258	Novel.388.1
-	-	u	Novel.389	Novel.389.1	2	443	Novel.389.1
-	-	u	Novel.390	Novel.390.1	1	605	Novel.390.1
-	-	u	Novel.391	Novel.391.1	1	3905	Novel.391.1
-	-	u	Novel.392	Novel.392.1	1	744	Novel.392.1
-	-	u	Novel.393	Novel.393.1	1	2797	Novel.393.1
-	-	u	Novel.394	Novel.394.1	1	642	Novel.394.1
-	-	u	Novel.395	Novel.395.1	1	1125	Novel.395.1
-	-	u	Novel.396	Novel.396.1	1	1394	Novel.396.1
-	-	u	Novel.396	Novel.396.2	2	994	Novel.396.1
evm.model.Contig13.3-gene	evm.model.Contig13.3	x	Novel.397	Novel.397.1	2	1128	Novel.397.1
evm.model.Contig13.5-gene	evm.model.Contig13.5	j	evm.model.Contig13.5-gene	Novel.399.1	3	1182	Novel.399.2
evm.model.Contig13.5-gene	evm.model.Contig13.5	j	evm.model.Contig13.5-gene	Novel.399.2	4	1263	Novel.399.2
-	-	u	Novel.400	Novel.400.1	1	376	Novel.400.1
-	-	u	Novel.401	Novel.401.1	1	631	Novel.401.1
-	-	u	Novel.402	Novel.402.1	1	283	Novel.402.1
-	-	u	Novel.403	Novel.403.1	1	1306	Novel.403.1
-	-	u	Novel.404	Novel.404.1	1	552	Novel.404.1
-	-	u	Novel.405	Novel.405.1	1	352	Novel.405.1
-	-	u	Novel.406	Novel.406.1	1	655	Novel.406.1
-	-	u	Novel.407	Novel.407.1	1	681	Novel.407.1
-	-	u	Novel.408	Novel.408.1	1	309	Novel.408.1
-	-	u	Novel.409	Novel.409.1	1	1148	Novel.409.1
-	-	u	Novel.410	Novel.410.1	1	863	Novel.410.1
-	-	u	Novel.411	Novel.411.1	1	1454	Novel.411.1
-	-	u	Novel.412	Novel.412.1	1	411	Novel.412.1
evm.model.Contig13.11-gene	evm.model.Contig13.11	j	evm.model.Contig13.11-gene	Novel.413.1	3	1367	Novel.413.3
evm.model.Contig13.11-gene	evm.model.Contig13.11	j	evm.model.Contig13.11-gene	Novel.413.3	3	1377	Novel.413.3
-	-	u	Novel.415	Novel.415.1	1	454	Novel.415.1
-	-	u	Novel.416	Novel.416.1	1	523	Novel.416.1
-	-	u	Novel.418	Novel.418.1	1	1721	Novel.418.1
-	-	u	Novel.419	Novel.419.1	9	2444	Novel.419.1
-	-	u	Novel.419	Novel.419.2	6	1840	Novel.419.1
-	-	u	Novel.419	Novel.419.3	8	1891	Novel.419.1
-	-	u	Novel.421	Novel.421.1	1	654	Novel.421.1
-	-	u	Novel.422	Novel.422.1	1	643	Novel.422.1
-	-	u	Novel.423	Novel.423.1	3	591	Novel.423.1
-	-	u	Novel.424	Novel.424.1	1	236	Novel.424.1
-	-	u	Novel.425	Novel.425.1	1	507	Novel.425.1
evm.model.Contig130.2-gene	evm.model.Contig130.2	j	evm.model.Contig130.2-gene	Novel.426.1	6	1300	Novel.426.1
evm.model.Contig131.1-gene	evm.model.Contig131.1	j	evm.model.Contig131.1-gene	Novel.427.1	22	4017	Novel.427.1
evm.model.Contig131.1-gene	evm.model.Contig131.1	j	evm.model.Contig131.1-gene	Novel.427.2	14	2705	Novel.427.1
evm.model.Contig131.1-gene	evm.model.Contig131.1	n	evm.model.Contig131.1-gene	Novel.427.3	11	3906	Novel.427.1
evm.model.Contig131.1-gene	evm.model.Contig131.1	n	evm.model.Contig131.1-gene	Novel.427.4	8	1644	Novel.427.1
evm.model.Contig131.1-gene	evm.model.Contig131.1	j	evm.model.Contig131.1-gene	Novel.427.5	9	2211	Novel.427.1
evm.model.Contig131.1-gene	evm.model.Contig131.1	n	evm.model.Contig131.1-gene	Novel.427.7	6	2073	Novel.427.1
evm.model.Contig131.1-gene	evm.model.Contig131.1	j	evm.model.Contig131.1-gene	Novel.427.8	8	1377	Novel.427.1
evm.model.Contig131.1-gene	evm.model.Contig131.1	j	evm.model.Contig131.1-gene	Novel.427.9	8	1326	Novel.427.1
evm.model.Contig131.1-gene	evm.model.Contig131.1	j	evm.model.Contig131.1-gene	Novel.427.10	7	1839	Novel.427.1
evm.model.Contig131.1-gene	evm.model.Contig131.1	j	evm.model.Contig131.1-gene	Novel.427.11	6	1481	Novel.427.1
evm.model.Contig131.1-gene	evm.model.Contig131.1	j	evm.model.Contig131.1-gene	Novel.427.12	3	704	Novel.427.1
evm.model.Contig131.2-gene	evm.model.Contig131.2	j	evm.model.Contig131.2-gene	Novel.428.1	5	1346	Novel.428.1
evm.model.Contig131.2-gene	evm.model.Contig131.2	j	evm.model.Contig131.2-gene	Novel.428.2	6	891	Novel.428.1
evm.model.Contig131.2-gene	evm.model.Contig131.2	j	evm.model.Contig131.2-gene	Novel.428.4	5	695	Novel.428.1
evm.model.Contig132.2-gene	evm.model.Contig132.2	i	Novel.430	Novel.430.1	1	705	Novel.430.1
evm.model.Contig132.2-gene	evm.model.Contig132.2	i	Novel.431	Novel.431.1	1	363	Novel.431.1
evm.model.Contig132.2-gene	evm.model.Contig132.2	i	Novel.432	Novel.432.1	1	1771	Novel.432.1
evm.model.Contig133.3-gene	evm.model.Contig133.3	j	evm.model.Contig133.3-gene	Novel.433.1	12	1601	Novel.433.1
evm.model.Contig133.4-gene	evm.model.Contig133.4	j	evm.model.Contig133.4-gene	Novel.434.2	3	837	evm.model.Contig133.4
evm.model.Contig133.5-gene	evm.model.Contig133.5	j	evm.model.Contig133.5-gene	Novel.435.1	12	2144	Novel.435.1
evm.model.Contig133.5-gene	evm.model.Contig133.5	j	evm.model.Contig133.5-gene	Novel.435.3	10	1425	Novel.435.1
-	-	u	Novel.438	Novel.438.1	1	622	Novel.438.1
-	-	u	Novel.439	Novel.439.1	1	1240	Novel.439.1
-	-	u	Novel.440	Novel.440.1	1	548	Novel.440.1
-	-	u	Novel.441	Novel.441.1	1	452	Novel.441.1
evm.model.Contig133.9-gene	evm.model.Contig133.9	m	evm.model.Contig133.10-gene	Novel.442.1	11	3261	Novel.442.4
evm.model.Contig133.9-gene	evm.model.Contig133.9	m	evm.model.Contig133.10-gene	Novel.442.2	11	3030	Novel.442.4
evm.model.Contig133.9-gene	evm.model.Contig133.9	n	evm.model.Contig133.10-gene	Novel.442.3	12	2374	Novel.442.4
evm.model.Contig133.9-gene	evm.model.Contig133.9	n	evm.model.Contig133.10-gene	Novel.442.4	10	3922	Novel.442.4
evm.model.Contig133.9-gene	evm.model.Contig133.9	n	evm.model.Contig133.10-gene	Novel.442.5	11	3317	Novel.442.4
evm.model.Contig133.9-gene	evm.model.Contig133.9	n	evm.model.Contig133.10-gene	Novel.442.6	11	2994	Novel.442.4
evm.model.Contig133.10-gene	evm.model.Contig133.10	j	evm.model.Contig133.10-gene	Novel.442.7	15	3522	Novel.442.4
evm.model.Contig133.9-gene	evm.model.Contig133.9	n	evm.model.Contig133.10-gene	Novel.442.8	10	2630	Novel.442.4
evm.model.Contig133.9-gene	evm.model.Contig133.9	n	evm.model.Contig133.10-gene	Novel.442.10	9	3376	Novel.442.4
evm.model.Contig133.10-gene	evm.model.Contig133.10	k	evm.model.Contig133.10-gene	Novel.442.11	16	2593	Novel.442.4
evm.model.Contig133.10-gene	evm.model.Contig133.10	j	evm.model.Contig133.10-gene	Novel.442.13	5	754	Novel.442.4
evm.model.Contig133.10-gene	evm.model.Contig133.10	j	evm.model.Contig133.10-gene	Novel.442.14	5	1312	Novel.442.4
-	-	u	Novel.443	Novel.443.1	1	2108	Novel.443.1
-	-	u	Novel.445	Novel.445.1	6	1690	Novel.445.1
-	-	u	Novel.446	Novel.446.1	6	2242	Novel.446.1
-	-	u	Novel.447	Novel.447.1	1	503	Novel.447.1
-	-	u	Novel.448	Novel.448.1	1	704	Novel.448.1
-	-	u	Novel.449	Novel.449.1	1	235	Novel.449.1
evm.model.Contig135.1-gene	evm.model.Contig135.1	k	evm.model.Contig135.1-gene	Novel.450.1	10	2694	Novel.450.1
evm.model.Contig135.1-gene	evm.model.Contig135.1	j	evm.model.Contig135.1-gene	Novel.450.2	3	903	Novel.450.1
evm.model.Contig135.1-gene	evm.model.Contig135.1	j	evm.model.Contig135.1-gene	Novel.450.4	5	1283	Novel.450.1
-	-	u	Novel.452	Novel.452.1	1	277	Novel.452.1
-	-	u	Novel.454	Novel.454.1	1	402	Novel.454.1
-	-	u	Novel.455	Novel.455.1	4	495	Novel.455.3
-	-	u	Novel.455	Novel.455.2	3	462	Novel.455.3
-	-	u	Novel.455	Novel.455.3	4	535	Novel.455.3
-	-	u	Novel.456	Novel.456.1	1	929	Novel.456.1
-	-	u	Novel.459	Novel.459.1	12	5604	Novel.459.1
evm.model.Contig138.2-gene	evm.model.Contig138.2	j	evm.model.Contig138.2-gene	Novel.460.1	10	1807	Novel.460.2
evm.model.Contig138.2-gene	evm.model.Contig138.2	k	evm.model.Contig138.2-gene	Novel.460.2	10	2206	Novel.460.2
-	-	u	Novel.461	Novel.461.1	2	284	Novel.461.1
-	-	u	Novel.462	Novel.462.1	1	795	Novel.462.1
evm.model.Contig138.6-gene	evm.model.Contig138.6	o	evm.model.Contig138.6-gene	Novel.463.1	3	253	evm.model.Contig138.6
-	-	u	Novel.464	Novel.464.1	2	1721	Novel.464.1
-	-	u	Novel.464	Novel.464.2	2	1721	Novel.464.1
-	-	u	Novel.465	Novel.465.1	2	1395	Novel.465.1
-	-	u	Novel.466	Novel.466.1	2	787	Novel.466.1
-	-	u	Novel.466	Novel.466.2	2	351	Novel.466.1
-	-	u	Novel.467	Novel.467.1	2	418	Novel.467.1
-	-	u	Novel.468	Novel.468.1	1	515	Novel.468.1
-	-	u	Novel.469	Novel.469.1	1	1039	Novel.469.1
-	-	u	Novel.470	Novel.470.1	1	349	Novel.470.1
-	-	u	Novel.471	Novel.471.1	1	446	Novel.471.1
-	-	u	Novel.472	Novel.472.1	1	546	Novel.472.1
-	-	u	Novel.473	Novel.473.1	1	839	Novel.473.1
-	-	u	Novel.474	Novel.474.1	1	316	Novel.474.1
-	-	u	Novel.475	Novel.475.1	2	663	Novel.475.1
-	-	u	Novel.476	Novel.476.1	1	617	Novel.476.1
-	-	u	Novel.477	Novel.477.1	2	1090	Novel.477.1
-	-	u	Novel.478	Novel.478.1	1	562	Novel.478.1
-	-	u	Novel.479	Novel.479.1	1	265	Novel.479.1
-	-	u	Novel.480	Novel.480.1	1	211	Novel.480.1
-	-	u	Novel.482	Novel.482.1	1	1421	Novel.482.1
-	-	u	Novel.483	Novel.483.1	1	717	Novel.483.1
-	-	u	Novel.484	Novel.484.1	1	629	Novel.484.1
-	-	u	Novel.485	Novel.485.1	1	734	Novel.485.1
-	-	u	Novel.486	Novel.486.1	1	798	Novel.486.1
-	-	u	Novel.487	Novel.487.1	1	241	Novel.487.1
-	-	u	Novel.488	Novel.488.1	1	207	Novel.488.1
-	-	u	Novel.489	Novel.489.1	1	336	Novel.489.1
-	-	u	Novel.491	Novel.491.1	1	225	Novel.491.1
-	-	u	Novel.492	Novel.492.1	1	2052	Novel.492.1
-	-	u	Novel.493	Novel.493.1	1	353	Novel.493.1
-	-	u	Novel.494	Novel.494.1	1	671	Novel.494.1
-	-	u	Novel.495	Novel.495.1	1	315	Novel.495.1
-	-	u	Novel.496	Novel.496.1	1	841	Novel.496.1
-	-	u	Novel.497	Novel.497.1	1	610	Novel.497.1
-	-	u	Novel.498	Novel.498.1	2	270	Novel.498.1
-	-	u	Novel.499	Novel.499.1	2	353	Novel.499.1
-	-	u	Novel.500	Novel.500.1	2	1091	Novel.500.1
-	-	u	Novel.501	Novel.501.1	1	922	Novel.501.1
-	-	u	Novel.502	Novel.502.1	1	213	Novel.502.1
-	-	u	Novel.505	Novel.505.1	1	1305	Novel.505.1
evm.model.Contig141.2-gene	evm.model.Contig141.2	j	evm.model.Contig141.2-gene	Novel.507.1	10	1929	Novel.507.1
-	-	u	evm.model.Contig141.2-gene	Novel.507.2	2	458	Novel.507.1
evm.model.Contig141.2-gene	evm.model.Contig141.2	j	evm.model.Contig141.2-gene	Novel.507.4	6	1330	Novel.507.1
-	-	u	Novel.508	Novel.508.1	1	237	Novel.508.1
-	-	u	Novel.509	Novel.509.1	1	249	Novel.509.1
-	-	u	Novel.510	Novel.510.1	1	688	Novel.510.1
evm.model.Contig141.4-gene	evm.model.Contig141.4	n	evm.model.Contig141.4-gene	Novel.511.2	1	1803	Novel.511.2
evm.model.Contig141.4-gene	evm.model.Contig141.4	i	Novel.512	Novel.512.1	1	640	Novel.512.1
evm.model.Contig142.1-gene	evm.model.Contig142.1	m	evm.model.Contig142.1-gene	Novel.513.1	16	3838	Novel.513.1
evm.model.Contig142.1-gene	evm.model.Contig142.1	n	evm.model.Contig142.1-gene	Novel.513.2	16	3240	Novel.513.1
evm.model.Contig142.1-gene	evm.model.Contig142.1	n	evm.model.Contig142.1-gene	Novel.513.3	16	2857	Novel.513.1
-	-	u	Novel.514	Novel.514.1	1	1318	Novel.514.1
-	-	u	Novel.515	Novel.515.1	1	877	Novel.515.1
-	-	u	Novel.516	Novel.516.1	1	1881	Novel.516.1
-	-	u	Novel.517	Novel.517.1	1	274	Novel.517.1
-	-	u	Novel.518	Novel.518.1	1	333	Novel.518.1
-	-	u	Novel.519	Novel.519.1	5	1118	Novel.519.2
-	-	u	Novel.519	Novel.519.2	5	1796	Novel.519.2
evm.model.Contig143.1-gene	evm.model.Contig143.1	m	evm.model.Contig143.1-gene	Novel.520.1	4	2723	Novel.520.1
-	-	u	Novel.521	Novel.521.1	1	256	Novel.521.1
-	-	u	Novel.524	Novel.524.1	2	281	Novel.524.1
evm.model.Contig145.2-gene	evm.model.Contig145.2	o	evm.model.Contig145.2-gene	Novel.526.1	5	1994	Novel.526.1
evm.model.Contig146.1-gene	evm.model.Contig146.1	m	evm.model.Contig146.1-gene	Novel.527.1	5	2381	Novel.527.1
evm.model.Contig146.1-gene	evm.model.Contig146.1	j	evm.model.Contig146.1-gene	Novel.527.2	6	789	Novel.527.1
evm.model.Contig146.1-gene	evm.model.Contig146.1	m	evm.model.Contig146.1-gene	Novel.527.3	5	2179	Novel.527.1
evm.model.Contig146.1-gene	evm.model.Contig146.1	i	Novel.528	Novel.528.1	2	1099	Novel.528.1
-	-	u	Novel.530	Novel.530.1	1	215	Novel.530.1
-	-	u	Novel.531	Novel.531.1	1	868	Novel.531.1
-	-	u	Novel.532	Novel.532.1	1	901	Novel.532.1
-	-	u	Novel.533	Novel.533.1	1	1532	Novel.533.1
-	-	u	Novel.534	Novel.534.1	1	209	Novel.534.1
-	-	u	Novel.535	Novel.535.1	1	865	Novel.535.1
-	-	u	Novel.537	Novel.537.1	1	1640	Novel.537.1
-	-	u	Novel.539	Novel.539.1	1	375	Novel.539.1
evm.model.Contig15.1-gene	evm.model.Contig15.1	k	evm.model.Contig15.1-gene	Novel.540.1	2	8267	Novel.540.1
evm.model.Contig15.1-gene	evm.model.Contig15.1	o	evm.model.Contig15.1-gene	Novel.540.2	2	7522	Novel.540.1
evm.model.Contig15.1-gene	evm.model.Contig15.1	o	evm.model.Contig15.1-gene	Novel.540.3	2	1883	Novel.540.1
-	-	u	Novel.541	Novel.541.1	1	262	Novel.541.1
-	-	u	Novel.542	Novel.542.1	1	260	Novel.542.1
-	-	u	Novel.543	Novel.543.1	2	583	Novel.543.1
-	-	u	Novel.544	Novel.544.1	1	618	Novel.544.1
-	-	u	Novel.546	Novel.546.1	1	689	Novel.546.1
-	-	u	Novel.547	Novel.547.1	1	1314	Novel.547.1
-	-	u	Novel.548	Novel.548.1	1	430	Novel.548.1
-	-	u	Novel.549	Novel.549.1	1	265	Novel.549.1
-	-	u	Novel.550	Novel.550.1	1	950	Novel.550.1
-	-	u	Novel.551	Novel.551.1	1	307	Novel.551.1
-	-	u	Novel.552	Novel.552.1	1	417	Novel.552.1
evm.model.Contig15.9-gene	evm.model.Contig15.9	j	evm.model.Contig15.9-gene	Novel.553.1	4	2621	Novel.553.1
evm.model.Contig15.9-gene	evm.model.Contig15.9	j	evm.model.Contig15.9-gene	Novel.553.2	5	1771	Novel.553.1
evm.model.Contig15.11-gene	evm.model.Contig15.11	k	evm.model.Contig15.11-gene	Novel.554.1	8	1677	Novel.554.2
evm.model.Contig15.11-gene	evm.model.Contig15.11	k	evm.model.Contig15.11-gene	Novel.554.2	8	2355	Novel.554.2
-	-	u	Novel.555	Novel.555.1	1	452	Novel.555.1
-	-	u	Novel.556	Novel.556.1	1	2225	Novel.556.1
-	-	u	Novel.557	Novel.557.1	1	302	Novel.557.1
-	-	u	Novel.558	Novel.558.1	1	272	Novel.558.1
-	-	u	Novel.559	Novel.559.1	1	1277	Novel.559.1
evm.model.Contig151.3-gene	evm.model.Contig151.3	x	Novel.560	Novel.560.1	2	3012	Novel.560.1
-	-	u	Novel.561	Novel.561.1	2	712	Novel.561.1
-	-	u	Novel.564	Novel.564.1	2	790	Novel.564.1
-	-	u	Novel.564	Novel.564.2	2	690	Novel.564.1
-	-	u	Novel.566	Novel.566.1	1	386	Novel.566.1
evm.model.Contig152.2-gene	evm.model.Contig152.2	m	evm.model.Contig152.2-gene	Novel.567.1	2	1805	Novel.567.3
evm.model.Contig152.2-gene	evm.model.Contig152.2	j	evm.model.Contig152.2-gene	Novel.567.2	4	1507	Novel.567.3
evm.model.Contig152.2-gene	evm.model.Contig152.2	m	evm.model.Contig152.2-gene	Novel.567.3	2	2338	Novel.567.3
-	-	u	Novel.568	Novel.568.1	2	1443	Novel.568.1
-	-	u	Novel.568	Novel.568.2	2	1214	Novel.568.1
-	-	u	Novel.569	Novel.569.1	4	918	Novel.569.1
-	-	u	Novel.571	Novel.571.1	1	285	Novel.571.1
-	-	u	Novel.572	Novel.572.1	1	1781	Novel.572.1
evm.model.Contig153.2-gene	evm.model.Contig153.2	o	evm.model.Contig153.2-gene	Novel.573.1	2	1009	Novel.573.1
evm.model.Contig153.3-gene	evm.model.Contig153.3	m	evm.model.Contig153.3-gene	Novel.574.1	1	2485	Novel.574.1
-	-	u	Novel.575	Novel.575.1	1	874	Novel.575.1
-	-	u	Novel.576	Novel.576.1	1	338	Novel.576.1
evm.model.Contig153.4-gene	evm.model.Contig153.4	n	evm.model.Contig153.4-gene	Novel.577.1	6	1480	evm.model.Contig153.4
-	-	u	Novel.580	Novel.580.1	1	738	Novel.580.1
-	-	u	Novel.581	Novel.581.1	1	955	Novel.581.1
-	-	u	Novel.583	Novel.583.1	1	1045	Novel.583.1
-	-	u	Novel.584	Novel.584.1	1	1533	Novel.584.1
-	-	u	Novel.585	Novel.585.1	2	1585	Novel.585.1
-	-	u	Novel.586	Novel.586.1	1	1944	Novel.586.1
-	-	u	Novel.587	Novel.587.1	1	328	Novel.587.1
evm.model.Contig154.6-gene	evm.model.Contig154.6	k	evm.model.Contig154.6-gene	Novel.588.1	7	3768	Novel.588.1
evm.model.Contig154.6-gene	evm.model.Contig154.6	k	evm.model.Contig154.6-gene	Novel.588.2	8	3351	Novel.588.1
evm.model.Contig154.6-gene	evm.model.Contig154.6	j	evm.model.Contig154.6-gene	Novel.588.4	7	2808	Novel.588.1
evm.model.Contig155.1-gene	evm.model.Contig155.1	m	evm.model.Contig155.1-gene	Novel.589.1	3	2007	Novel.589.1
-	-	u	Novel.590	Novel.590.1	2	603	Novel.590.1
-	-	u	Novel.591	Novel.591.1	1	1396	Novel.591.1
-	-	u	Novel.592	Novel.592.1	1	384	Novel.592.1
-	-	u	Novel.594	Novel.594.1	1	318	Novel.594.1
-	-	u	Novel.595	Novel.595.1	1	205	Novel.595.1
-	-	u	Novel.596	Novel.596.1	1	409	Novel.596.1
-	-	u	Novel.597	Novel.597.1	7	4041	Novel.597.1
-	-	u	Novel.597	Novel.597.2	7	4014	Novel.597.1
-	-	u	Novel.597	Novel.597.3	6	2503	Novel.597.1
-	-	u	Novel.597	Novel.597.4	3	1617	Novel.597.1
-	-	u	Novel.598	Novel.598.1	1	482	Novel.598.1
-	-	u	Novel.600	Novel.600.1	1	289	Novel.600.1
-	-	u	Novel.601	Novel.601.1	1	510	Novel.601.1
-	-	u	Novel.602	Novel.602.1	1	216	Novel.602.1
evm.model.Contig159.4-gene	evm.model.Contig159.4	m	evm.model.Contig159.4-gene	Novel.603.1	1	1071	Novel.603.1
-	-	u	Novel.605	Novel.605.1	1	583	Novel.605.1
-	-	u	Novel.606	Novel.606.1	2	285	Novel.606.1
-	-	u	Novel.607	Novel.607.1	2	342	Novel.607.1
-	-	u	Novel.608	Novel.608.1	1	1387	Novel.608.1
-	-	u	Novel.609	Novel.609.1	1	515	Novel.609.1
-	-	u	Novel.610	Novel.610.1	1	315	Novel.610.1
-	-	u	Novel.611	Novel.611.1	1	440	Novel.611.1
-	-	u	Novel.611	Novel.611.2	2	264	Novel.611.1
-	-	u	Novel.612	Novel.612.1	1	264	Novel.612.1
-	-	u	Novel.613	Novel.613.1	1	346	Novel.613.1
-	-	u	Novel.614	Novel.614.1	1	238	Novel.614.1
-	-	u	Novel.615	Novel.615.1	1	580	Novel.615.1
-	-	u	Novel.616	Novel.616.1	1	240	Novel.616.1
-	-	u	Novel.618	Novel.618.1	1	544	Novel.618.1
-	-	u	Novel.619	Novel.619.1	1	308	Novel.619.1
-	-	u	Novel.620	Novel.620.1	1	947	Novel.620.1
-	-	u	Novel.621	Novel.621.1	2	419	Novel.621.1
-	-	u	Novel.622	Novel.622.1	1	304	Novel.622.1
-	-	u	Novel.623	Novel.623.1	1	2945	Novel.623.1
-	-	u	Novel.624	Novel.624.1	2	1206	Novel.624.1
-	-	u	Novel.624	Novel.624.2	1	557	Novel.624.1
-	-	u	Novel.625	Novel.625.1	1	3684	Novel.625.1
-	-	u	Novel.626	Novel.626.1	1	233	Novel.626.1
-	-	u	Novel.627	Novel.627.1	2	485	Novel.627.1
-	-	u	Novel.627	Novel.627.2	2	479	Novel.627.1
-	-	u	Novel.627	Novel.627.3	2	376	Novel.627.1
-	-	u	Novel.628	Novel.628.1	5	2217	Novel.628.28
-	-	u	Novel.628	Novel.628.2	4	2480	Novel.628.28
-	-	u	Novel.628	Novel.628.3	3	1781	Novel.628.28
-	-	u	Novel.628	Novel.628.4	2	685	Novel.628.28
-	-	u	Novel.628	Novel.628.5	5	2561	Novel.628.28
-	-	u	Novel.628	Novel.628.6	2	876	Novel.628.28
-	-	u	Novel.628	Novel.628.7	3	1038	Novel.628.28
-	-	u	Novel.628	Novel.628.8	2	531	Novel.628.28
-	-	u	Novel.628	Novel.628.9	3	977	Novel.628.28
-	-	u	Novel.628	Novel.628.10	2	418	Novel.628.28
-	-	u	Novel.628	Novel.628.11	2	1492	Novel.628.28
-	-	u	Novel.628	Novel.628.12	4	1341	Novel.628.28
-	-	u	Novel.628	Novel.628.13	2	507	Novel.628.28
-	-	u	Novel.628	Novel.628.14	2	791	Novel.628.28
-	-	u	Novel.628	Novel.628.15	4	2120	Novel.628.28
-	-	u	Novel.628	Novel.628.16	4	1189	Novel.628.28
-	-	u	Novel.628	Novel.628.17	3	640	Novel.628.28
-	-	u	Novel.628	Novel.628.18	2	792	Novel.628.28
-	-	u	Novel.628	Novel.628.19	6	2592	Novel.628.28
-	-	u	Novel.628	Novel.628.20	2	1679	Novel.628.28
-	-	u	Novel.628	Novel.628.21	4	2868	Novel.628.28
-	-	u	Novel.628	Novel.628.22	4	1011	Novel.628.28
-	-	u	Novel.628	Novel.628.23	2	1430	Novel.628.28
-	-	u	Novel.628	Novel.628.24	3	2133	Novel.628.28
-	-	u	Novel.628	Novel.628.25	2	721	Novel.628.28
-	-	u	Novel.628	Novel.628.26	2	695	Novel.628.28
-	-	u	Novel.628	Novel.628.27	5	1802	Novel.628.28
-	-	u	Novel.628	Novel.628.28	4	3168	Novel.628.28
-	-	u	Novel.628	Novel.628.29	4	2073	Novel.628.28
-	-	u	Novel.628	Novel.628.30	2	420	Novel.628.28
-	-	u	Novel.628	Novel.628.31	3	1342	Novel.628.28
-	-	u	Novel.628	Novel.628.32	2	995	Novel.628.28
-	-	u	Novel.628	Novel.628.33	2	416	Novel.628.28
-	-	u	Novel.628	Novel.628.34	2	641	Novel.628.28
-	-	u	Novel.628	Novel.628.35	2	505	Novel.628.28
-	-	u	Novel.628	Novel.628.36	2	2092	Novel.628.28
-	-	u	Novel.629	Novel.629.1	1	714	Novel.629.1
-	-	u	Novel.630	Novel.630.1	2	719	Novel.630.1
-	-	u	Novel.631	Novel.631.1	2	720	Novel.631.1
-	-	u	Novel.632	Novel.632.1	1	358	Novel.632.1
-	-	u	Novel.633	Novel.633.1	1	321	Novel.633.1
-	-	u	Novel.634	Novel.634.1	1	603	Novel.634.1
-	-	u	Novel.635	Novel.635.1	1	394	Novel.635.1
-	-	u	Novel.637	Novel.637.1	1	1953	Novel.637.1
-	-	u	Novel.638	Novel.638.1	1	1349	Novel.638.1
-	-	u	Novel.640	Novel.640.1	1	1666	Novel.640.1
-	-	u	Novel.641	Novel.641.1	1	1157	Novel.641.1
evm.model.Contig162.3-gene	evm.model.Contig162.3	p	Novel.643	Novel.643.1	1	318	Novel.643.1
-	-	u	Novel.644	Novel.644.1	1	1927	Novel.644.1
evm.model.Contig162.7-gene	evm.model.Contig162.7	o	evm.model.Contig162.10-gene	Novel.647.1	2	1161	evm.model.Contig162.10
evm.model.Contig162.7-gene	evm.model.Contig162.7	o	evm.model.Contig162.10-gene	Novel.647.2	2	1059	evm.model.Contig162.10
evm.model.Contig162.7-gene	evm.model.Contig162.7	o	evm.model.Contig162.10-gene	Novel.647.3	2	1047	evm.model.Contig162.10
-	-	u	Novel.650	Novel.650.1	1	342	Novel.650.1
-	-	u	Novel.651	Novel.651.1	1	423	Novel.651.1
-	-	u	Novel.654	Novel.654.1	1	212	Novel.654.1
-	-	u	Novel.655	Novel.655.1	1	564	Novel.655.1
-	-	u	Novel.657	Novel.657.1	2	1144	Novel.657.1
-	-	u	Novel.658	Novel.658.1	2	304	Novel.658.1
-	-	u	Novel.659	Novel.659.1	1	1650	Novel.659.1
evm.model.Contig164.6-gene	evm.model.Contig164.6	m	evm.model.Contig164.6-gene	Novel.660.1	3	635	Novel.660.1
evm.model.Contig164.7-gene	evm.model.Contig164.7	k	evm.model.Contig164.7-gene	Novel.661.1	6	4440	Novel.661.1
-	-	u	Novel.662	Novel.662.1	1	1529	Novel.662.1
evm.model.Contig165.1-gene	evm.model.Contig165.1	o	evm.model.Contig165.1-gene	Novel.663.2	2	963	evm.model.Contig165.1
-	-	u	Novel.664	Novel.664.1	1	233	Novel.664.1
evm.model.Contig166.1-gene	evm.model.Contig166.1	k	evm.model.Contig166.1-gene	Novel.665.1	9	1156	Novel.665.1
-	-	u	Novel.666	Novel.666.1	1	846	Novel.666.1
-	-	u	Novel.667	Novel.667.1	2	382	Novel.667.1
-	-	u	Novel.669	Novel.669.1	1	889	Novel.669.1
evm.model.Contig167.1-gene	evm.model.Contig167.1	j	evm.model.Contig167.1-gene	Novel.670.1	18	4191	Novel.670.4
evm.model.Contig167.1-gene	evm.model.Contig167.1	j	evm.model.Contig167.1-gene	Novel.670.2	24	5300	Novel.670.4
evm.model.Contig167.1-gene	evm.model.Contig167.1	j	evm.model.Contig167.1-gene	Novel.670.3	23	4656	Novel.670.4
evm.model.Contig167.1-gene	evm.model.Contig167.1	j	evm.model.Contig167.1-gene	Novel.670.4	28	6076	Novel.670.4
evm.model.Contig167.1-gene	evm.model.Contig167.1	j	evm.model.Contig167.1-gene	Novel.670.5	26	5459	Novel.670.4
evm.model.Contig167.1-gene	evm.model.Contig167.1	j	evm.model.Contig167.1-gene	Novel.670.6	27	5716	Novel.670.4
evm.model.Contig167.1-gene	evm.model.Contig167.1	j	evm.model.Contig167.1-gene	Novel.670.7	8	1448	Novel.670.4
evm.model.Contig167.1-gene	evm.model.Contig167.1	j	evm.model.Contig167.1-gene	Novel.670.9	6	1477	Novel.670.4
evm.model.Contig167.1-gene	evm.model.Contig167.1	j	evm.model.Contig167.1-gene	Novel.670.10	20	4766	Novel.670.4
evm.model.Contig167.1-gene	evm.model.Contig167.1	j	evm.model.Contig167.1-gene	Novel.670.11	18	3859	Novel.670.4
evm.model.Contig167.1-gene	evm.model.Contig167.1	i	evm.model.Contig167.1-gene	Novel.670.12	13	2673	Novel.670.4
evm.model.Contig167.1-gene	evm.model.Contig167.1	i	evm.model.Contig167.1-gene	Novel.670.13	13	3021	Novel.670.4
evm.model.Contig167.1-gene	evm.model.Contig167.1	i	evm.model.Contig167.1-gene	Novel.670.14	14	3131	Novel.670.4
evm.model.Contig167.1-gene	evm.model.Contig167.1	i	evm.model.Contig167.1-gene	Novel.670.15	3	2307	Novel.670.4
evm.model.Contig167.1-gene	evm.model.Contig167.1	i	evm.model.Contig167.1-gene	Novel.670.16	9	1244	Novel.670.4
evm.model.Contig167.1-gene	evm.model.Contig167.1	j	evm.model.Contig167.1-gene	Novel.670.17	9	2299	Novel.670.4
evm.model.Contig167.1-gene	evm.model.Contig167.1	j	evm.model.Contig167.1-gene	Novel.670.18	9	1868	Novel.670.4
evm.model.Contig167.1-gene	evm.model.Contig167.1	o	evm.model.Contig167.1-gene	Novel.670.19	4	670	Novel.670.4
evm.model.Contig167.1-gene	evm.model.Contig167.1	x	Novel.671	Novel.671.1	2	360	Novel.671.1
evm.model.Contig167.1-gene	evm.model.Contig167.1	i	Novel.672	Novel.672.1	3	279	Novel.672.3
evm.model.Contig167.1-gene	evm.model.Contig167.1	i	Novel.672	Novel.672.2	2	350	Novel.672.3
evm.model.Contig167.1-gene	evm.model.Contig167.1	i	Novel.672	Novel.672.3	3	588	Novel.672.3
evm.model.Contig167.1-gene	evm.model.Contig167.1	i	Novel.672	Novel.672.4	2	403	Novel.672.3
evm.model.Contig167.1-gene	evm.model.Contig167.1	i	Novel.672	Novel.672.5	2	499	Novel.672.3
evm.model.Contig167.1-gene	evm.model.Contig167.1	i	Novel.672	Novel.672.6	2	352	Novel.672.3
evm.model.Contig167.1-gene	evm.model.Contig167.1	i	Novel.673	Novel.673.1	3	581	Novel.673.1
evm.model.Contig167.1-gene	evm.model.Contig167.1	i	Novel.674	Novel.674.1	4	2986	Novel.674.1
evm.model.Contig167.1-gene	evm.model.Contig167.1	i	Novel.674	Novel.674.2	2	313	Novel.674.1
evm.model.Contig167.1-gene	evm.model.Contig167.1	i	Novel.675	Novel.675.1	2	527	Novel.675.1
-	-	u	Novel.676	Novel.676.1	1	411	Novel.676.1
-	-	u	Novel.677	Novel.677.1	1	402	Novel.677.1
-	-	u	Novel.678	Novel.678.1	1	455	Novel.678.1
-	-	u	Novel.679	Novel.679.1	1	1153	Novel.679.1
-	-	u	Novel.681	Novel.681.1	1	271	Novel.681.1
evm.model.Contig169.2-gene	evm.model.Contig169.2	p	Novel.682	Novel.682.1	1	1422	Novel.682.1
evm.model.Contig169.4-gene	evm.model.Contig169.4	k	evm.model.Contig169.4-gene	Novel.683.1	4	2942	Novel.683.2
evm.model.Contig169.4-gene	evm.model.Contig169.4	k	evm.model.Contig169.4-gene	Novel.683.2	4	7537	Novel.683.2
evm.model.Contig169.4-gene	evm.model.Contig169.4	k	evm.model.Contig169.4-gene	Novel.683.3	4	5863	Novel.683.2
evm.model.Contig169.4-gene	evm.model.Contig169.4	j	evm.model.Contig169.4-gene	Novel.683.4	2	3227	Novel.683.2
evm.model.Contig169.4-gene	evm.model.Contig169.4	j	evm.model.Contig169.4-gene	Novel.683.5	3	3947	Novel.683.2
evm.model.Contig169.4-gene	evm.model.Contig169.4	j	evm.model.Contig169.4-gene	Novel.683.6	3	3465	Novel.683.2
evm.model.Contig169.4-gene	evm.model.Contig169.4	j	evm.model.Contig169.4-gene	Novel.683.7	3	7526	Novel.683.2
evm.model.Contig169.4-gene	evm.model.Contig169.4	j	evm.model.Contig169.4-gene	Novel.683.8	3	7122	Novel.683.2
evm.model.Contig169.2-gene	evm.model.Contig169.2	j	evm.model.Contig169.2-gene	Novel.684.1	3	2285	Novel.684.1
evm.model.Contig169.2-gene	evm.model.Contig169.2	i	Novel.685	Novel.685.1	1	379	Novel.685.1
evm.model.Contig169.3-gene	evm.model.Contig169.3	o	evm.model.Contig169.3-gene	Novel.686.1	2	4023	Novel.686.1
evm.model.Contig169.3-gene	evm.model.Contig169.3	m	evm.model.Contig169.3-gene	Novel.686.2	2	1747	Novel.686.1
evm.model.Contig169.4-gene	evm.model.Contig169.4	x	Novel.687	Novel.687.1	2	3745	Novel.687.2
evm.model.Contig169.4-gene	evm.model.Contig169.4	x	Novel.687	Novel.687.2	2	6303	Novel.687.2
-	-	u	Novel.689	Novel.689.1	2	4180	Novel.689.1
-	-	u	Novel.690	Novel.690.1	1	344	Novel.690.1
-	-	u	Novel.691	Novel.691.1	1	243	Novel.691.1
evm.model.Contig17.2-gene	evm.model.Contig17.2	k	evm.model.Contig17.2-gene	Novel.692.1	8	1860	Novel.692.1
-	-	u	Novel.693	Novel.693.1	1	298	Novel.693.1
-	-	u	Novel.694	Novel.694.1	2	527	Novel.694.1
-	-	u	Novel.695	Novel.695.1	1	770	Novel.695.1
-	-	u	Novel.696	Novel.696.1	1	412	Novel.696.1
-	-	u	Novel.697	Novel.697.1	1	526	Novel.697.1
-	-	u	Novel.698	Novel.698.1	1	1373	Novel.698.1
-	-	u	Novel.699	Novel.699.1	1	408	Novel.699.1
-	-	u	Novel.700	Novel.700.1	1	6990	Novel.700.1
evm.model.Contig17.4-gene	evm.model.Contig17.4	k	evm.model.Contig17.4-gene	Novel.701.1	5	2484	Novel.701.1
evm.model.Contig17.4-gene	evm.model.Contig17.4	j	evm.model.Contig17.4-gene	Novel.701.2	5	2318	Novel.701.1
-	-	u	Novel.702	Novel.702.1	1	315	Novel.702.1
-	-	u	Novel.703	Novel.703.1	1	1138	Novel.703.1
-	-	u	Novel.704	Novel.704.1	1	253	Novel.704.1
-	-	u	Novel.705	Novel.705.1	1	327	Novel.705.1
-	-	u	Novel.706	Novel.706.1	1	598	Novel.706.1
-	-	u	Novel.707	Novel.707.1	1	901	Novel.707.1
evm.model.Contig170.2-gene	evm.model.Contig170.2	m	evm.model.Contig170.2-gene	Novel.709.1	4	2882	Novel.709.1
evm.model.Contig170.2-gene	evm.model.Contig170.2	j	evm.model.Contig170.2-gene	Novel.709.2	5	1822	Novel.709.1
evm.model.Contig170.2-gene	evm.model.Contig170.2	x	Novel.710	Novel.710.1	2	284	Novel.710.1
-	-	u	Novel.711	Novel.711.1	1	2377	Novel.711.1
-	-	u	Novel.712	Novel.712.1	1	610	Novel.712.1
-	-	u	Novel.713	Novel.713.1	7	1911	Novel.713.1
-	-	u	Novel.713	Novel.713.2	4	442	Novel.713.1
-	-	u	Novel.714	Novel.714.1	1	1143	Novel.714.1
-	-	u	Novel.715	Novel.715.1	2	868	Novel.715.1
-	-	u	Novel.717	Novel.717.1	1	583	Novel.717.1
-	-	u	Novel.718	Novel.718.1	1	957	Novel.718.1
-	-	u	Novel.719	Novel.719.1	1	564	Novel.719.1
-	-	u	Novel.720	Novel.720.1	2	563	Novel.720.1
-	-	u	Novel.721	Novel.721.1	1	483	Novel.721.1
evm.model.Contig176.1-gene	evm.model.Contig176.1	o	evm.model.Contig176.1-gene	Novel.723.1	2	427	Novel.723.1
-	-	u	Novel.724	Novel.724.1	1	1234	Novel.724.1
-	-	u	Novel.725	Novel.725.1	1	585	Novel.725.1
-	-	u	Novel.726	Novel.726.1	1	268	Novel.726.1
evm.model.Contig178.6-gene	evm.model.Contig178.6	j	evm.model.Contig178.6-gene	Novel.727.1	2	2059	Novel.727.1
evm.model.Contig178.6-gene	evm.model.Contig178.6	p	Novel.728	Novel.728.1	1	356	Novel.728.1
-	-	u	Novel.729	Novel.729.1	1	670	Novel.729.1
evm.model.Contig179.1-gene	evm.model.Contig179.1	j	evm.model.Contig179.1-gene	Novel.730.1	2	605	evm.model.Contig179.1
-	-	u	evm.model.Contig18.1-gene	Novel.731.1	3	6759	Novel.731.1
evm.model.Contig18.1-gene	evm.model.Contig18.1	j	evm.model.Contig18.1-gene	Novel.731.2	4	1810	Novel.731.1
evm.model.Contig18.1-gene	evm.model.Contig18.1	j	evm.model.Contig18.1-gene	Novel.731.3	2	1657	Novel.731.1
-	-	u	Novel.732	Novel.732.1	1	3588	Novel.732.1
-	-	u	Novel.734	Novel.734.1	2	246	Novel.734.1
evm.model.Contig18.4-gene	evm.model.Contig18.4	x	Novel.735	Novel.735.1	2	273	Novel.735.1
-	-	u	Novel.737	Novel.737.1	1	298	Novel.737.1
-	-	u	Novel.738	Novel.738.1	1	440	Novel.738.1
evm.model.Contig18.11-gene	evm.model.Contig18.11	j	evm.model.Contig18.11-gene	Novel.739.1	13	3550	Novel.739.1
evm.model.Contig18.12-gene	evm.model.Contig18.12	p	Novel.740	Novel.740.1	1	478	Novel.740.1
-	-	u	Novel.742	Novel.742.1	7	613	Novel.742.1
evm.model.Contig18.13-gene	evm.model.Contig18.13	k	evm.model.Contig18.13-gene	Novel.743.1	4	3258	Novel.743.1
-	-	u	Novel.745	Novel.745.1	1	425	Novel.745.1
-	-	u	Novel.746	Novel.746.1	1	766	Novel.746.1
-	-	u	Novel.747	Novel.747.1	1	239	Novel.747.1
-	-	u	Novel.748	Novel.748.1	2	592	Novel.748.1
-	-	u	Novel.749	Novel.749.1	1	582	Novel.749.1
-	-	u	Novel.750	Novel.750.1	1	521	Novel.750.1
-	-	u	Novel.751	Novel.751.1	1	204	Novel.751.1
-	-	u	Novel.752	Novel.752.1	1	386	Novel.752.1
-	-	u	Novel.753	Novel.753.1	1	317	Novel.753.1
-	-	u	Novel.754	Novel.754.1	1	963	Novel.754.1
-	-	u	Novel.755	Novel.755.1	1	591	Novel.755.1
-	-	u	Novel.756	Novel.756.1	1	739	Novel.756.1
-	-	u	Novel.757	Novel.757.1	1	754	Novel.757.1
-	-	u	Novel.758	Novel.758.1	1	289	Novel.758.1
-	-	u	Novel.759	Novel.759.1	1	2922	Novel.759.1
evm.model.Contig181.1-gene	evm.model.Contig181.1	p	Novel.760	Novel.760.1	1	599	Novel.760.1
evm.model.Contig181.2-gene	evm.model.Contig181.2	p	Novel.762	Novel.762.1	1	3022	Novel.762.1
-	-	u	Novel.764	Novel.764.1	1	1740	Novel.764.1
-	-	u	Novel.765	Novel.765.1	1	604	Novel.765.1
-	-	u	Novel.766	Novel.766.1	2	1666	Novel.766.1
-	-	u	Novel.767	Novel.767.1	1	1018	Novel.767.1
-	-	u	Novel.768	Novel.768.1	1	389	Novel.768.1
-	-	u	Novel.769	Novel.769.1	1	582	Novel.769.1
-	-	u	Novel.770	Novel.770.1	1	2094	Novel.770.1
evm.model.Contig181.3-gene	evm.model.Contig181.3	p	Novel.771	Novel.771.1	1	1667	Novel.771.1
-	-	u	Novel.773	Novel.773.1	1	419	Novel.773.1
evm.model.Contig181.5-gene	evm.model.Contig181.5	o	evm.model.Contig181.6-gene	Novel.774.1	3	1087	Novel.774.1
evm.model.Contig181.5-gene	evm.model.Contig181.5	o	evm.model.Contig181.6-gene	Novel.774.2	3	1023	Novel.774.1
evm.model.Contig181.5-gene	evm.model.Contig181.5	x	Novel.776	Novel.776.1	2	2300	Novel.776.1
evm.model.Contig181.7-gene	evm.model.Contig181.7	p	Novel.777	Novel.777.1	1	1276	Novel.777.1
-	-	u	Novel.779	Novel.779.1	1	837	Novel.779.1
-	-	u	Novel.780	Novel.780.1	1	2527	Novel.780.1
-	-	u	Novel.781	Novel.781.1	1	627	Novel.781.1
-	-	u	Novel.782	Novel.782.1	1	643	Novel.782.1
-	-	u	Novel.783	Novel.783.1	1	568	Novel.783.1
-	-	u	Novel.784	Novel.784.1	1	981	Novel.784.1
-	-	u	Novel.785	Novel.785.1	1	214	Novel.785.1
evm.model.Contig184.4-gene	evm.model.Contig184.4	o	evm.model.Contig184.4-gene	Novel.787.1	2	1794	Novel.787.1
evm.model.Contig184.2-gene	evm.model.Contig184.2	x	Novel.788	Novel.788.1	2	298	Novel.788.1
evm.model.Contig185.2-gene	evm.model.Contig185.2	k	evm.model.Contig185.1-gene	Novel.791.1	4	1895	Novel.791.1
-	-	u	Novel.792	Novel.792.1	1	1126	Novel.792.1
-	-	u	Novel.793	Novel.793.1	1	949	Novel.793.1
-	-	u	Novel.794	Novel.794.1	1	631	Novel.794.1
-	-	u	Novel.795	Novel.795.1	1	398	Novel.795.1
-	-	u	Novel.796	Novel.796.1	1	202	Novel.796.1
-	-	u	Novel.797	Novel.797.1	1	488	Novel.797.1
-	-	u	Novel.798	Novel.798.1	1	606	Novel.798.1
-	-	u	Novel.799	Novel.799.1	1	588	Novel.799.1
evm.model.Contig189.1-gene	evm.model.Contig189.1	i	Novel.802	Novel.802.1	1	794	Novel.802.1
evm.model.Contig189.3-gene	evm.model.Contig189.3	j	evm.model.Contig189.3-gene	Novel.803.1	4	1316	Novel.803.1
-	-	u	Novel.804	Novel.804.1	1	307	Novel.804.1
-	-	u	Novel.805	Novel.805.1	1	233	Novel.805.1
-	-	u	Novel.806	Novel.806.1	1	413	Novel.806.1
-	-	u	Novel.807	Novel.807.1	1	2043	Novel.807.1
-	-	u	Novel.808	Novel.808.1	1	264	Novel.808.1
-	-	u	Novel.809	Novel.809.1	2	461	Novel.809.1
-	-	u	Novel.810	Novel.810.1	1	408	Novel.810.1
-	-	u	Novel.811	Novel.811.1	1	703	Novel.811.1
-	-	u	Novel.812	Novel.812.1	1	727	Novel.812.1
-	-	u	Novel.813	Novel.813.1	1	750	Novel.813.1
evm.model.Contig19.3-gene	evm.model.Contig19.3	k	evm.model.Contig19.3-gene	Novel.814.1	4	2647	Novel.814.1
evm.model.Contig19.3-gene	evm.model.Contig19.3	k	evm.model.Contig19.3-gene	Novel.814.2	3	2298	Novel.814.1
evm.model.Contig19.3-gene	evm.model.Contig19.3	k	evm.model.Contig19.3-gene	Novel.814.3	4	2515	Novel.814.1
-	-	u	Novel.815	Novel.815.1	1	295	Novel.815.1
-	-	u	Novel.816	Novel.816.1	1	229	Novel.816.1
-	-	u	Novel.818	Novel.818.1	1	534	Novel.818.1
evm.model.Contig190.4-gene	evm.model.Contig190.4	p	Novel.821	Novel.821.1	1	1308	Novel.821.1
evm.model.Contig191.2-gene	evm.model.Contig191.2	m	evm.model.Contig191.2-gene	Novel.822.1	1	3709	Novel.822.1
evm.model.Contig191.2-gene	evm.model.Contig191.2	o	evm.model.Contig191.2-gene	Novel.822.2	3	2069	Novel.822.1
evm.model.Contig191.2-gene	evm.model.Contig191.2	k	evm.model.Contig191.2-gene	Novel.822.3	3	3197	Novel.822.1
-	-	u	Novel.823	Novel.823.1	2	251	Novel.823.1
evm.model.Contig193.3-gene	evm.model.Contig193.3	j	evm.model.Contig193.3-gene	Novel.824.1	2	386	evm.model.Contig193.2
-	-	u	Novel.826	Novel.826.1	1	608	Novel.826.1
-	-	u	Novel.827	Novel.827.1	1	354	Novel.827.1
-	-	u	Novel.828	Novel.828.1	1	348	Novel.828.1
evm.model.Contig195.1-gene	evm.model.Contig195.1	m	evm.model.Contig195.1-gene	Novel.829.1	3	1872	Novel.829.1
-	-	u	Novel.831	Novel.831.1	1	463	Novel.831.1
evm.model.Contig197.1-gene	evm.model.Contig197.1	m	evm.model.Contig197.1-gene	Novel.832.1	8	3284	Novel.832.1
-	-	u	Novel.834	Novel.834.1	2	1529	Novel.834.1
evm.model.Contig2.2-gene	evm.model.Contig2.2	y	Novel.835	Novel.835.1	6	851	Novel.835.1
evm.model.Contig2.3-gene	evm.model.Contig2.3	x	Novel.837	Novel.837.1	2	340	Novel.837.1
evm.model.Contig2.3-gene	evm.model.Contig2.3	x	Novel.837	Novel.837.2	2	269	Novel.837.1
evm.model.Contig2.3-gene	evm.model.Contig2.3	p	Novel.838	Novel.838.1	1	810	Novel.838.1
evm.model.Contig2.3-gene	evm.model.Contig2.3	n	evm.model.Contig2.3-gene	Novel.839.1	1	2019	Novel.839.1
-	-	u	Novel.840	Novel.840.1	1	248	Novel.840.1
-	-	u	Novel.841	Novel.841.1	1	2136	Novel.841.1
-	-	u	Novel.842	Novel.842.1	2	4021	Novel.842.1
-	-	u	Novel.843	Novel.843.1	1	834	Novel.843.1
-	-	u	Novel.844	Novel.844.1	1	958	Novel.844.1
-	-	u	Novel.845	Novel.845.1	1	1189	Novel.845.1
-	-	u	Novel.846	Novel.846.1	1	623	Novel.846.1
-	-	u	Novel.848	Novel.848.1	1	246	Novel.848.1
-	-	u	Novel.849	Novel.849.1	1	404	Novel.849.1
-	-	u	Novel.850	Novel.850.1	1	264	Novel.850.1
evm.model.Contig2.9-gene	evm.model.Contig2.9	i	Novel.852	Novel.852.1	1	366	Novel.852.1
evm.model.Contig2.9-gene	evm.model.Contig2.9	i	Novel.853	Novel.853.1	1	870	Novel.853.1
evm.model.Contig2.9-gene	evm.model.Contig2.9	i	Novel.854	Novel.854.1	1	504	Novel.854.1
evm.model.Contig2.9-gene	evm.model.Contig2.9	i	Novel.855	Novel.855.1	1	307	Novel.855.1
evm.model.Contig2.9-gene	evm.model.Contig2.9	i	Novel.856	Novel.856.1	1	626	Novel.856.1
evm.model.Contig2.9-gene	evm.model.Contig2.9	i	Novel.857	Novel.857.1	1	1426	Novel.857.1
evm.model.Contig2.9-gene	evm.model.Contig2.9	i	Novel.858	Novel.858.1	2	520	Novel.858.1
evm.model.Contig2.9-gene	evm.model.Contig2.9	i	Novel.859	Novel.859.1	1	248	Novel.859.1
evm.model.Contig2.9-gene	evm.model.Contig2.9	x	Novel.860	Novel.860.1	2	401	Novel.860.1
-	-	u	Novel.861	Novel.861.1	1	296	Novel.861.1
-	-	u	Novel.862	Novel.862.1	2	1048	Novel.862.1
-	-	u	Novel.863	Novel.863.1	2	1072	Novel.863.1
-	-	u	Novel.864	Novel.864.1	1	456	Novel.864.1
-	-	u	Novel.865	Novel.865.1	1	577	Novel.865.1
-	-	u	Novel.866	Novel.866.1	1	324	Novel.866.1
-	-	u	Novel.867	Novel.867.1	1	288	Novel.867.1
evm.model.Contig2.10-gene	evm.model.Contig2.10	m	evm.model.Contig2.10-gene	Novel.868.1	1	1753	Novel.868.1
-	-	u	Novel.869	Novel.869.1	1	1003	Novel.869.1
-	-	u	Novel.870	Novel.870.1	1	265	Novel.870.1
-	-	u	Novel.871	Novel.871.1	1	222	Novel.871.1
-	-	u	Novel.872	Novel.872.1	1	551	Novel.872.1
-	-	u	Novel.873	Novel.873.1	1	1233	Novel.873.1
-	-	u	Novel.874	Novel.874.1	1	385	Novel.874.1
-	-	u	Novel.875	Novel.875.1	1	219	Novel.875.1
-	-	u	Novel.876	Novel.876.1	1	512	Novel.876.1
-	-	u	Novel.877	Novel.877.1	1	249	Novel.877.1
-	-	u	Novel.878	Novel.878.1	1	727	Novel.878.1
-	-	u	Novel.879	Novel.879.1	1	1304	Novel.879.1
-	-	u	Novel.880	Novel.880.1	1	322	Novel.880.1
-	-	u	Novel.881	Novel.881.1	1	285	Novel.881.1
-	-	u	Novel.882	Novel.882.1	1	315	Novel.882.1
-	-	u	Novel.883	Novel.883.1	1	330	Novel.883.1
-	-	u	Novel.884	Novel.884.1	1	1419	Novel.884.1
-	-	u	Novel.885	Novel.885.1	1	762	Novel.885.1
-	-	u	Novel.886	Novel.886.1	1	444	Novel.886.1
-	-	u	Novel.887	Novel.887.1	1	216	Novel.887.1
-	-	u	Novel.888	Novel.888.1	1	375	Novel.888.1
-	-	u	Novel.889	Novel.889.1	1	532	Novel.889.1
-	-	u	Novel.890	Novel.890.1	1	236	Novel.890.1
-	-	u	Novel.892	Novel.892.1	1	223	Novel.892.1
-	-	u	Novel.893	Novel.893.1	1	226	Novel.893.1
-	-	u	Novel.894	Novel.894.1	1	330	Novel.894.1
-	-	u	Novel.895	Novel.895.1	1	329	Novel.895.1
-	-	u	Novel.896	Novel.896.1	1	395	Novel.896.1
-	-	u	Novel.897	Novel.897.1	1	706	Novel.897.1
-	-	u	Novel.898	Novel.898.1	1	571	Novel.898.1
-	-	u	Novel.899	Novel.899.1	1	868	Novel.899.1
-	-	u	Novel.900	Novel.900.1	1	821	Novel.900.1
-	-	u	Novel.901	Novel.901.1	1	866	Novel.901.1
-	-	u	Novel.902	Novel.902.1	1	1316	Novel.902.1
-	-	u	Novel.903	Novel.903.1	1	680	Novel.903.1
-	-	u	Novel.904	Novel.904.1	1	697	Novel.904.1
-	-	u	Novel.905	Novel.905.1	1	459	Novel.905.1
-	-	u	Novel.906	Novel.906.1	1	209	Novel.906.1
-	-	u	Novel.907	Novel.907.1	1	210	Novel.907.1
-	-	u	Novel.908	Novel.908.1	1	1833	Novel.908.1
-	-	u	Novel.909	Novel.909.1	1	498	Novel.909.1
-	-	u	Novel.910	Novel.910.1	1	1847	Novel.910.1
-	-	u	Novel.911	Novel.911.1	1	506	Novel.911.1
-	-	u	Novel.912	Novel.912.1	1	634	Novel.912.1
-	-	u	Novel.913	Novel.913.1	1	663	Novel.913.1
-	-	u	Novel.914	Novel.914.1	1	804	Novel.914.1
-	-	u	Novel.915	Novel.915.1	1	381	Novel.915.1
-	-	u	Novel.916	Novel.916.1	1	590	Novel.916.1
-	-	u	Novel.917	Novel.917.1	1	672	Novel.917.1
-	-	u	Novel.918	Novel.918.1	1	754	Novel.918.1
-	-	u	Novel.919	Novel.919.1	1	226	Novel.919.1
-	-	u	Novel.920	Novel.920.1	1	718	Novel.920.1
-	-	u	Novel.921	Novel.921.1	1	2075	Novel.921.1
-	-	u	Novel.922	Novel.922.1	1	892	Novel.922.1
-	-	u	Novel.924	Novel.924.1	1	718	Novel.924.1
-	-	u	Novel.925	Novel.925.1	1	919	Novel.925.1
-	-	u	Novel.926	Novel.926.1	1	263	Novel.926.1
-	-	u	Novel.927	Novel.927.1	1	2165	Novel.927.1
-	-	u	Novel.928	Novel.928.1	2	1212	Novel.928.1
-	-	u	Novel.929	Novel.929.1	3	450	Novel.929.1
-	-	u	Novel.930	Novel.930.1	1	3518	Novel.930.1
-	-	u	Novel.931	Novel.931.1	1	323	Novel.931.1
-	-	u	Novel.932	Novel.932.1	1	474	Novel.932.1
-	-	u	Novel.933	Novel.933.1	1	775	Novel.933.1
-	-	u	Novel.934	Novel.934.1	1	755	Novel.934.1
-	-	u	Novel.935	Novel.935.1	1	391	Novel.935.1
-	-	u	Novel.936	Novel.936.1	1	313	Novel.936.1
-	-	u	Novel.937	Novel.937.1	1	1150	Novel.937.1
-	-	u	Novel.938	Novel.938.1	1	1053	Novel.938.1
-	-	u	Novel.939	Novel.939.1	1	665	Novel.939.1
-	-	u	Novel.940	Novel.940.1	1	639	Novel.940.1
-	-	u	Novel.941	Novel.941.1	2	1873	Novel.941.1
-	-	u	Novel.942	Novel.942.1	2	1677	Novel.942.1
-	-	u	Novel.943	Novel.943.1	1	391	Novel.943.1
-	-	u	Novel.944	Novel.944.1	1	214	Novel.944.1
-	-	u	Novel.945	Novel.945.1	1	496	Novel.945.1
-	-	u	Novel.946	Novel.946.1	1	767	Novel.946.1
-	-	u	Novel.947	Novel.947.1	1	1126	Novel.947.1
-	-	u	Novel.948	Novel.948.1	1	261	Novel.948.1
-	-	u	Novel.949	Novel.949.1	2	392	Novel.949.1
-	-	u	Novel.950	Novel.950.1	1	208	Novel.950.1
-	-	u	Novel.951	Novel.951.1	1	2256	Novel.951.1
-	-	u	Novel.952	Novel.952.1	1	454	Novel.952.1
-	-	u	Novel.953	Novel.953.1	1	1619	Novel.953.1
-	-	u	Novel.954	Novel.954.1	1	515	Novel.954.1
-	-	u	Novel.955	Novel.955.1	2	368	Novel.955.1
-	-	u	Novel.956	Novel.956.1	1	569	Novel.956.1
-	-	u	Novel.957	Novel.957.1	1	389	Novel.957.1
-	-	u	Novel.958	Novel.958.1	1	488	Novel.958.1
-	-	u	Novel.959	Novel.959.1	2	851	Novel.959.1
-	-	u	Novel.960	Novel.960.1	1	293	Novel.960.1
-	-	u	Novel.961	Novel.961.1	2	264	Novel.961.1
-	-	u	Novel.962	Novel.962.1	3	508	Novel.962.1
-	-	u	Novel.963	Novel.963.1	1	898	Novel.963.1
-	-	u	Novel.964	Novel.964.1	1	551	Novel.964.1
-	-	u	Novel.965	Novel.965.1	1	222	Novel.965.1
-	-	u	Novel.966	Novel.966.1	1	898	Novel.966.1
-	-	u	Novel.967	Novel.967.1	1	1203	Novel.967.1
-	-	u	Novel.968	Novel.968.1	1	424	Novel.968.1
evm.model.Contig21.2-gene	evm.model.Contig21.2	j	evm.model.Contig21.2-gene	Novel.969.1	18	3345	Novel.969.1
evm.model.Contig21.2-gene	evm.model.Contig21.2	j	evm.model.Contig21.2-gene	Novel.969.2	17	3066	Novel.969.1
evm.model.Contig21.3-gene	evm.model.Contig21.3	k	evm.model.Contig21.3-gene	Novel.970.1	14	3225	Novel.970.1
-	-	u	Novel.971	Novel.971.1	3	1509	Novel.971.1
-	-	u	Novel.972	Novel.972.1	1	2599	Novel.972.1
-	-	u	Novel.973	Novel.973.1	1	759	Novel.973.1
-	-	u	Novel.974	Novel.974.1	8	3848	Novel.974.1
-	-	u	Novel.974	Novel.974.2	7	2874	Novel.974.1
evm.model.Contig21.4-gene	evm.model.Contig21.4	k	evm.model.Contig21.4-gene	Novel.975.1	13	2199	Novel.975.1
evm.model.Contig21.4-gene	evm.model.Contig21.4	j	evm.model.Contig21.4-gene	Novel.975.3	6	1186	Novel.975.1
-	-	u	Novel.977	Novel.977.1	2	946	Novel.977.2
-	-	u	Novel.977	Novel.977.2	2	1753	Novel.977.2
-	-	u	Novel.978	Novel.978.1	2	1689	Novel.978.1
-	-	u	Novel.978	Novel.978.2	2	1689	Novel.978.1
-	-	u	Novel.979	Novel.979.1	2	781	Novel.979.1
-	-	u	Novel.980	Novel.980.1	2	245	Novel.980.1
evm.model.Contig21.7-gene	evm.model.Contig21.7	m	evm.model.Contig21.7-gene	Novel.981.1	3	2028	Novel.981.2
evm.model.Contig21.7-gene	evm.model.Contig21.7	m	evm.model.Contig21.7-gene	Novel.981.2	3	3118	Novel.981.2
-	-	u	Novel.984	Novel.984.1	1	2730	Novel.984.1
-	-	u	Novel.985	Novel.985.1	1	201	Novel.985.1
evm.model.Contig21.11-gene	evm.model.Contig21.11	j	evm.model.Contig21.14-gene	Novel.986.2	5	716	evm.model.Contig21.11
-	-	u	Novel.988	Novel.988.1	1	1039	Novel.988.1
evm.model.Contig21.16-gene	evm.model.Contig21.16	j	evm.model.Contig21.16-gene	Novel.989.2	6	707	Novel.989.2
-	-	u	Novel.990	Novel.990.1	1	443	Novel.990.1
-	-	u	Novel.991	Novel.991.1	1	1481	Novel.991.1
-	-	u	Novel.992	Novel.992.1	1	812	Novel.992.1
-	-	u	Novel.994	Novel.994.1	1	934	Novel.994.1
evm.model.Contig21.19-gene	evm.model.Contig21.19	k	evm.model.Contig21.19-gene	Novel.995.1	10	2269	Novel.995.1
-	-	u	Novel.996	Novel.996.1	1	1090	Novel.996.1
evm.model.Contig21.20-gene	evm.model.Contig21.20	o	evm.model.Contig21.20-gene	Novel.997.1	2	511	evm.model.Contig21.20
evm.model.Contig21.21-gene	evm.model.Contig21.21	j	evm.model.Contig21.21-gene	Novel.998.1	2	426	Novel.998.2
evm.model.Contig21.21-gene	evm.model.Contig21.21	j	evm.model.Contig21.21-gene	Novel.998.2	2	3549	Novel.998.2
-	-	u	Novel.999	Novel.999.1	2	668	Novel.999.1
-	-	u	Novel.999	Novel.999.2	2	341	Novel.999.1
-	-	u	Novel.1000	Novel.1000.1	2	493	Novel.1000.1
-	-	u	Novel.1001	Novel.1001.1	1	994	Novel.1001.1
-	-	u	Novel.1002	Novel.1002.1	1	1009	Novel.1002.1
-	-	u	Novel.1003	Novel.1003.1	1	357	Novel.1003.1
-	-	u	Novel.1004	Novel.1004.1	2	1501	Novel.1004.1
-	-	u	Novel.1005	Novel.1005.1	1	849	Novel.1005.1
-	-	u	Novel.1006	Novel.1006.1	1	515	Novel.1006.1
-	-	u	Novel.1008	Novel.1008.1	2	2140	Novel.1008.1
-	-	u	Novel.1009	Novel.1009.1	1	292	Novel.1009.1
-	-	u	Novel.1010	Novel.1010.1	1	383	Novel.1010.1
-	-	u	Novel.1011	Novel.1011.1	1	422	Novel.1011.1
-	-	u	Novel.1012	Novel.1012.1	1	422	Novel.1012.1
-	-	u	Novel.1013	Novel.1013.1	1	204	Novel.1013.1
-	-	u	Novel.1015	Novel.1015.1	1	551	Novel.1015.1
-	-	u	Novel.1016	Novel.1016.1	1	319	Novel.1016.1
-	-	u	Novel.1017	Novel.1017.1	1	911	Novel.1017.1
-	-	u	Novel.1021	Novel.1021.1	1	359	Novel.1021.1
-	-	u	Novel.1022	Novel.1022.1	2	1116	Novel.1022.1
-	-	u	Novel.1023	Novel.1023.1	2	227	Novel.1023.1
-	-	u	Novel.1024	Novel.1024.1	1	376	Novel.1024.1
-	-	u	Novel.1025	Novel.1025.1	1	895	Novel.1025.1
-	-	u	Novel.1026	Novel.1026.1	1	620	Novel.1026.1
-	-	u	Novel.1027	Novel.1027.1	1	722	Novel.1027.1
-	-	u	Novel.1028	Novel.1028.1	1	202	Novel.1028.1
-	-	u	Novel.1029	Novel.1029.1	1	1153	Novel.1029.1
-	-	u	Novel.1031	Novel.1031.1	2	292	Novel.1031.1
-	-	u	Novel.1032	Novel.1032.1	2	448	Novel.1032.1
-	-	u	Novel.1032	Novel.1032.2	2	433	Novel.1032.1
-	-	u	Novel.1033	Novel.1033.1	2	498	Novel.1033.1
-	-	u	Novel.1034	Novel.1034.1	2	341	Novel.1034.1
-	-	u	Novel.1036	Novel.1036.1	3	422	Novel.1036.1
evm.model.Contig22.16-gene	evm.model.Contig22.16	m	evm.model.Contig22.16-gene	Novel.1039.1	4	3659	Novel.1039.1
-	-	u	Novel.1040	Novel.1040.1	2	531	Novel.1040.1
-	-	u	Novel.1041	Novel.1041.1	1	3444	Novel.1041.1
-	-	u	Novel.1042	Novel.1042.1	1	267	Novel.1042.1
-	-	u	Novel.1043	Novel.1043.1	1	521	Novel.1043.1
-	-	u	Novel.1044	Novel.1044.1	1	606	Novel.1044.1
-	-	u	Novel.1045	Novel.1045.1	1	322	Novel.1045.1
-	-	u	Novel.1046	Novel.1046.1	1	379	Novel.1046.1
-	-	u	Novel.1047	Novel.1047.1	1	304	Novel.1047.1
-	-	u	Novel.1048	Novel.1048.1	1	206	Novel.1048.1
-	-	u	Novel.1049	Novel.1049.1	1	1038	Novel.1049.1
-	-	u	Novel.1050	Novel.1050.1	1	1562	Novel.1050.1
-	-	u	Novel.1051	Novel.1051.1	1	994	Novel.1051.1
-	-	u	Novel.1052	Novel.1052.1	1	225	Novel.1052.1
-	-	u	Novel.1053	Novel.1053.1	1	215	Novel.1053.1
-	-	u	Novel.1054	Novel.1054.1	1	354	Novel.1054.1
-	-	u	Novel.1055	Novel.1055.1	1	1860	Novel.1055.1
-	-	u	Novel.1056	Novel.1056.1	1	1129	Novel.1056.1
-	-	u	Novel.1057	Novel.1057.1	1	201	Novel.1057.1
-	-	u	Novel.1058	Novel.1058.1	1	617	Novel.1058.1
-	-	u	Novel.1059	Novel.1059.1	1	2117	Novel.1059.1
-	-	u	Novel.1060	Novel.1060.1	1	241	Novel.1060.1
-	-	u	Novel.1061	Novel.1061.1	1	447	Novel.1061.1
-	-	u	Novel.1062	Novel.1062.1	1	1590	Novel.1062.1
-	-	u	Novel.1063	Novel.1063.1	1	580	Novel.1063.1
-	-	u	Novel.1064	Novel.1064.1	1	1463	Novel.1064.1
-	-	u	Novel.1065	Novel.1065.1	1	1126	Novel.1065.1
-	-	u	Novel.1066	Novel.1066.1	2	322	Novel.1066.1
evm.model.Contig24.3-gene	evm.model.Contig24.3	k	evm.model.Contig24.3-gene	Novel.1068.1	15	4036	Novel.1068.1
evm.model.Contig24.3-gene	evm.model.Contig24.3	m	evm.model.Contig24.3-gene	Novel.1068.2	15	3484	Novel.1068.1
-	-	u	Novel.1069	Novel.1069.1	1	550	Novel.1069.1
-	-	u	Novel.1070	Novel.1070.1	1	724	Novel.1070.1
-	-	u	Novel.1071	Novel.1071.1	1	409	Novel.1071.1
-	-	u	Novel.1072	Novel.1072.1	1	644	Novel.1072.1
-	-	u	Novel.1073	Novel.1073.1	1	286	Novel.1073.1
-	-	u	Novel.1074	Novel.1074.1	1	2056	Novel.1074.1
-	-	u	Novel.1075	Novel.1075.1	1	665	Novel.1075.1
-	-	u	Novel.1076	Novel.1076.1	1	1277	Novel.1076.1
-	-	u	Novel.1077	Novel.1077.1	1	340	Novel.1077.1
-	-	u	Novel.1080	Novel.1080.1	1	518	Novel.1080.1
-	-	u	Novel.1081	Novel.1081.1	1	983	Novel.1081.1
-	-	u	Novel.1082	Novel.1082.1	1	768	Novel.1082.1
-	-	u	Novel.1085	Novel.1085.1	2	351	Novel.1085.1
-	-	u	Novel.1086	Novel.1086.1	2	510	Novel.1086.1
-	-	u	Novel.1087	Novel.1087.1	1	211	Novel.1087.1
-	-	u	Novel.1088	Novel.1088.1	1	526	Novel.1088.1
-	-	u	Novel.1089	Novel.1089.1	1	405	Novel.1089.1
-	-	u	Novel.1090	Novel.1090.1	1	888	Novel.1090.1
-	-	u	Novel.1091	Novel.1091.1	1	204	Novel.1091.1
-	-	u	Novel.1092	Novel.1092.1	1	372	Novel.1092.1
-	-	u	Novel.1093	Novel.1093.1	1	1028	Novel.1093.1
-	-	u	Novel.1094	Novel.1094.1	1	282	Novel.1094.1
-	-	u	Novel.1095	Novel.1095.1	2	791	Novel.1095.1
-	-	u	Novel.1096	Novel.1096.1	1	203	Novel.1096.1
-	-	u	Novel.1097	Novel.1097.1	1	208	Novel.1097.1
-	-	u	Novel.1098	Novel.1098.1	2	465	Novel.1098.1
-	-	u	Novel.1099	Novel.1099.1	1	446	Novel.1099.1
-	-	u	Novel.1100	Novel.1100.1	2	1053	Novel.1100.1
-	-	u	Novel.1101	Novel.1101.1	2	535	Novel.1101.1
-	-	u	Novel.1102	Novel.1102.1	1	645	Novel.1102.1
-	-	u	Novel.1103	Novel.1103.1	1	885	Novel.1103.1
-	-	u	Novel.1104	Novel.1104.1	1	243	Novel.1104.1
-	-	u	Novel.1105	Novel.1105.1	1	483	Novel.1105.1
-	-	u	Novel.1106	Novel.1106.1	2	330	Novel.1106.1
evm.model.Contig25.6-gene	evm.model.Contig25.6	k	evm.model.Contig25.7-gene	Novel.1109.1	2	794	Novel.1109.1
-	-	u	Novel.1110	Novel.1110.1	1	245	Novel.1110.1
-	-	u	Novel.1111	Novel.1111.1	1	332	Novel.1111.1
-	-	u	Novel.1112	Novel.1112.1	1	3424	Novel.1112.1
-	-	u	Novel.1113	Novel.1113.1	1	486	Novel.1113.1
evm.model.Contig25.8-gene	evm.model.Contig25.8	j	evm.model.Contig25.8-gene	Novel.1114.1	5	1538	Novel.1114.1
-	-	u	Novel.1116	Novel.1116.1	1	209	Novel.1116.1
-	-	u	Novel.1117	Novel.1117.1	1	543	Novel.1117.1
-	-	u	Novel.1118	Novel.1118.1	1	1067	Novel.1118.1
-	-	u	Novel.1119	Novel.1119.1	1	319	Novel.1119.1
-	-	u	Novel.1120	Novel.1120.1	1	1961	Novel.1120.1
evm.model.Contig26.5-gene	evm.model.Contig26.5	j	evm.model.Contig26.5-gene	Novel.1121.1	2	370	Novel.1121.2
evm.model.Contig26.5-gene	evm.model.Contig26.5	k	evm.model.Contig26.5-gene	Novel.1121.2	27	5114	Novel.1121.2
evm.model.Contig26.5-gene	evm.model.Contig26.5	n	evm.model.Contig26.5-gene	Novel.1121.4	9	1064	Novel.1121.2
evm.model.Contig26.5-gene	evm.model.Contig26.5	n	evm.model.Contig26.5-gene	Novel.1121.5	11	1999	Novel.1121.2
evm.model.Contig26.5-gene	evm.model.Contig26.5	j	evm.model.Contig26.5-gene	Novel.1121.6	13	3865	Novel.1121.2
evm.model.Contig26.6-gene	evm.model.Contig26.6	m	evm.model.Contig26.6-gene	Novel.1122.1	2	1816	Novel.1122.1
evm.model.Contig26.7-gene	evm.model.Contig26.7	o	evm.model.Contig26.7-gene	Novel.1123.1	3	2548	Novel.1123.1
evm.model.Contig26.9-gene	evm.model.Contig26.9	j	evm.model.Contig26.9-gene	Novel.1125.1	9	2341	Novel.1125.2
evm.model.Contig26.9-gene	evm.model.Contig26.9	m	evm.model.Contig26.9-gene	Novel.1125.2	8	2982	Novel.1125.2
evm.model.Contig26.9-gene	evm.model.Contig26.9	j	evm.model.Contig26.9-gene	Novel.1125.3	9	1984	Novel.1125.2
evm.model.Contig26.14-gene	evm.model.Contig26.14	j	evm.model.Contig26.14-gene	Novel.1127.1	10	2598	Novel.1127.1
-	-	u	Novel.1128	Novel.1128.1	12	4134	Novel.1128.2
-	-	u	Novel.1128	Novel.1128.2	13	4413	Novel.1128.2
-	-	u	Novel.1129	Novel.1129.1	1	2725	Novel.1129.1
evm.model.Contig26.16-gene	evm.model.Contig26.16	j	evm.model.Contig26.16-gene	Novel.1131.1	3	2576	Novel.1131.1
-	-	u	Novel.1132	Novel.1132.1	1	596	Novel.1132.1
evm.model.Contig26.18-gene	evm.model.Contig26.18	j	evm.model.Contig26.18-gene	Novel.1134.1	8	3227	Novel.1134.1
-	-	u	Novel.1136	Novel.1136.1	1	1683	Novel.1136.1
-	-	u	Novel.1137	Novel.1137.1	1	682	Novel.1137.1
evm.model.Contig26.20-gene	evm.model.Contig26.20	k	evm.model.Contig26.20-gene	Novel.1138.1	5	11676	Novel.1138.1
evm.model.Contig26.20-gene	evm.model.Contig26.20	k	evm.model.Contig26.20-gene	Novel.1138.2	5	11218	Novel.1138.1
evm.model.Contig26.20-gene	evm.model.Contig26.20	j	evm.model.Contig26.20-gene	Novel.1138.3	6	2106	Novel.1138.1
evm.model.Contig26.20-gene	evm.model.Contig26.20	j	evm.model.Contig26.20-gene	Novel.1138.4	4	618	Novel.1138.1
evm.model.Contig26.20-gene	evm.model.Contig26.20	j	evm.model.Contig26.20-gene	Novel.1138.5	5	2861	Novel.1138.1
evm.model.Contig26.20-gene	evm.model.Contig26.20	m	evm.model.Contig26.20-gene	Novel.1138.7	3	3767	Novel.1138.1
-	-	u	Novel.1139	Novel.1139.1	1	332	Novel.1139.1
evm.model.Contig26.21-gene	evm.model.Contig26.21	m	evm.model.Contig26.21-gene	Novel.1140.1	16	3826	Novel.1140.1
evm.model.Contig26.21-gene	evm.model.Contig26.21	m	evm.model.Contig26.21-gene	Novel.1140.2	17	3640	Novel.1140.1
evm.model.Contig26.25-gene	evm.model.Contig26.25	j	evm.model.Contig26.25-gene	Novel.1143.1	22	4444	Novel.1143.1
evm.model.Contig26.25-gene	evm.model.Contig26.25	n	evm.model.Contig26.25-gene	Novel.1143.3	11	2316	Novel.1143.1
-	-	u	Novel.1144	Novel.1144.1	1	263	Novel.1144.1
evm.model.Contig26.26-gene	evm.model.Contig26.26	k	evm.model.Contig26.26-gene	Novel.1145.1	9	2320	Novel.1145.1
evm.model.Contig26.26-gene	evm.model.Contig26.26	j	evm.model.Contig26.26-gene	Novel.1145.2	8	2140	Novel.1145.1
evm.model.Contig26.26-gene	evm.model.Contig26.26	j	evm.model.Contig26.26-gene	Novel.1145.3	9	2037	Novel.1145.1
evm.model.Contig26.26-gene	evm.model.Contig26.26	j	evm.model.Contig26.26-gene	Novel.1145.4	8	1712	Novel.1145.1
evm.model.Contig26.27-gene	evm.model.Contig26.27	o	evm.model.Contig26.27-gene	Novel.1146.1	2	1392	Novel.1146.1
evm.model.Contig26.29-gene	evm.model.Contig26.29	x	Novel.1148	Novel.1148.1	4	1206	Novel.1148.1
evm.model.Contig26.29-gene	evm.model.Contig26.29	m	evm.model.Contig26.29-gene	Novel.1149.1	1	5835	Novel.1149.1
-	-	u	Novel.1150	Novel.1150.1	1	477	Novel.1150.1
-	-	u	Novel.1152	Novel.1152.1	1	219	Novel.1152.1
-	-	u	Novel.1153	Novel.1153.1	1	206	Novel.1153.1
-	-	u	Novel.1154	Novel.1154.1	1	1243	Novel.1154.1
-	-	u	Novel.1155	Novel.1155.1	1	202	Novel.1155.1
-	-	u	Novel.1156	Novel.1156.1	1	701	Novel.1156.1
-	-	u	Novel.1157	Novel.1157.1	1	794	Novel.1157.1
-	-	u	Novel.1158	Novel.1158.1	1	555	Novel.1158.1
-	-	u	Novel.1159	Novel.1159.1	1	1266	Novel.1159.1
-	-	u	Novel.1160	Novel.1160.1	2	804	Novel.1160.1
-	-	u	Novel.1161	Novel.1161.1	1	245	Novel.1161.1
-	-	u	Novel.1162	Novel.1162.1	1	433	Novel.1162.1
-	-	u	Novel.1163	Novel.1163.1	1	675	Novel.1163.1
-	-	u	Novel.1164	Novel.1164.1	1	2891	Novel.1164.1
-	-	u	Novel.1165	Novel.1165.1	1	803	Novel.1165.1
-	-	u	Novel.1166	Novel.1166.1	1	279	Novel.1166.1
-	-	u	Novel.1167	Novel.1167.1	1	350	Novel.1167.1
-	-	u	Novel.1168	Novel.1168.1	1	211	Novel.1168.1
-	-	u	Novel.1169	Novel.1169.1	1	423	Novel.1169.1
-	-	u	Novel.1170	Novel.1170.1	1	479	Novel.1170.1
-	-	u	Novel.1171	Novel.1171.1	2	479	Novel.1171.1
-	-	u	Novel.1172	Novel.1172.1	1	616	Novel.1172.1
-	-	u	Novel.1173	Novel.1173.1	1	745	Novel.1173.1
-	-	u	Novel.1174	Novel.1174.1	1	696	Novel.1174.1
-	-	u	Novel.1175	Novel.1175.1	1	379	Novel.1175.1
-	-	u	Novel.1176	Novel.1176.1	1	779	Novel.1176.1
-	-	u	Novel.1177	Novel.1177.1	1	280	Novel.1177.1
-	-	u	Novel.1178	Novel.1178.1	1	352	Novel.1178.1
evm.model.Contig28.4-gene	evm.model.Contig28.4	p	Novel.1179	Novel.1179.1	1	458	Novel.1179.1
-	-	u	Novel.1180	Novel.1180.1	1	1451	Novel.1180.1
-	-	u	Novel.1181	Novel.1181.1	1	1066	Novel.1181.1
-	-	u	Novel.1182	Novel.1182.1	2	942	Novel.1182.1
-	-	u	Novel.1183	Novel.1183.1	1	685	Novel.1183.1
-	-	u	Novel.1185	Novel.1185.1	2	392	Novel.1185.1
-	-	u	Novel.1186	Novel.1186.1	1	2002	Novel.1186.1
-	-	u	Novel.1187	Novel.1187.1	1	250	Novel.1187.1
evm.model.Contig29.2-gene	evm.model.Contig29.2	j	evm.model.Contig29.2-gene	Novel.1188.1	4	1005	Novel.1188.1
evm.model.Contig29.3-gene	evm.model.Contig29.3	i	Novel.1190	Novel.1190.1	3	654	Novel.1190.1
evm.model.Contig29.3-gene	evm.model.Contig29.3	i	Novel.1191	Novel.1191.1	1	382	Novel.1191.1
evm.model.Contig29.4-gene	evm.model.Contig29.4	o	evm.model.Contig29.4-gene	Novel.1192.1	9	1920	Novel.1192.1
-	-	u	Novel.1193	Novel.1193.1	7	2994	Novel.1193.1
-	-	u	Novel.1195	Novel.1195.1	1	647	Novel.1195.1
-	-	u	Novel.1196	Novel.1196.1	1	1263	Novel.1196.1
-	-	u	Novel.1197	Novel.1197.1	1	1487	Novel.1197.1
-	-	u	Novel.1198	Novel.1198.1	1	580	Novel.1198.1
evm.model.Contig29.6-gene	evm.model.Contig29.6	j	evm.model.Contig29.6-gene	Novel.1199.1	3	1873	Novel.1199.1
evm.model.Contig29.6-gene	evm.model.Contig29.6	j	evm.model.Contig29.6-gene	Novel.1199.2	3	1621	Novel.1199.1
evm.model.Contig29.6-gene	evm.model.Contig29.6	k	evm.model.Contig29.6-gene	Novel.1199.3	3	1322	Novel.1199.1
-	-	u	Novel.1200	Novel.1200.1	1	400	Novel.1200.1
evm.model.Contig3.1-gene	evm.model.Contig3.1	n	evm.model.Contig3.1-gene	Novel.1201.1	14	3140	Novel.1201.1
-	-	u	Novel.1202	Novel.1202.1	1	444	Novel.1202.1
-	-	u	Novel.1203	Novel.1203.1	1	938	Novel.1203.1
-	-	u	Novel.1204	Novel.1204.1	1	769	Novel.1204.1
-	-	u	Novel.1205	Novel.1205.1	1	719	Novel.1205.1
-	-	u	Novel.1206	Novel.1206.1	1	299	Novel.1206.1
evm.model.Contig3.3-gene	evm.model.Contig3.3	p	Novel.1207	Novel.1207.1	1	912	Novel.1207.1
-	-	u	Novel.1209	Novel.1209.1	2	728	Novel.1209.1
-	-	u	Novel.1210	Novel.1210.1	1	202	Novel.1210.1
-	-	u	Novel.1211	Novel.1211.1	1	577	Novel.1211.1
-	-	u	Novel.1212	Novel.1212.1	2	591	Novel.1212.1
-	-	u	Novel.1213	Novel.1213.1	2	1099	Novel.1213.1
-	-	u	Novel.1214	Novel.1214.1	1	439	Novel.1214.1
-	-	u	Novel.1215	Novel.1215.1	2	820	Novel.1215.1
-	-	u	Novel.1216	Novel.1216.1	2	803	Novel.1216.1
-	-	u	Novel.1217	Novel.1217.1	1	1273	Novel.1217.1
-	-	u	Novel.1218	Novel.1218.1	2	604	Novel.1218.1
-	-	u	Novel.1219	Novel.1219.1	1	976	Novel.1219.1
-	-	u	Novel.1220	Novel.1220.1	1	347	Novel.1220.1
-	-	u	Novel.1221	Novel.1221.1	1	675	Novel.1221.1
-	-	u	Novel.1222	Novel.1222.1	1	1140	Novel.1222.1
-	-	u	Novel.1223	Novel.1223.1	1	214	Novel.1223.1
-	-	u	Novel.1224	Novel.1224.1	1	359	Novel.1224.1
-	-	u	Novel.1225	Novel.1225.1	1	726	Novel.1225.1
-	-	u	Novel.1226	Novel.1226.1	1	1081	Novel.1226.1
-	-	u	Novel.1227	Novel.1227.1	1	311	Novel.1227.1
-	-	u	Novel.1228	Novel.1228.1	1	226	Novel.1228.1
-	-	u	Novel.1229	Novel.1229.1	2	762	Novel.1229.1
-	-	u	Novel.1230	Novel.1230.1	1	247	Novel.1230.1
-	-	u	Novel.1231	Novel.1231.1	1	434	Novel.1231.1
-	-	u	Novel.1232	Novel.1232.1	1	335	Novel.1232.1
-	-	u	Novel.1233	Novel.1233.1	1	429	Novel.1233.1
-	-	u	Novel.1234	Novel.1234.1	1	1762	Novel.1234.1
-	-	u	Novel.1235	Novel.1235.1	1	2225	Novel.1235.1
-	-	u	Novel.1236	Novel.1236.1	1	3683	Novel.1236.1
evm.model.Contig3.12-gene	evm.model.Contig3.12	i	Novel.1238	Novel.1238.1	1	330	Novel.1238.1
-	-	u	Novel.1239	Novel.1239.1	1	693	Novel.1239.1
-	-	u	Novel.1240	Novel.1240.1	1	580	Novel.1240.1
-	-	u	Novel.1241	Novel.1241.1	1	752	Novel.1241.1
-	-	u	Novel.1242	Novel.1242.1	1	505	Novel.1242.1
-	-	u	Novel.1243	Novel.1243.1	1	1915	Novel.1243.1
-	-	u	Novel.1245	Novel.1245.1	2	213	Novel.1245.1
-	-	u	Novel.1246	Novel.1246.1	1	227	Novel.1246.1
-	-	u	Novel.1247	Novel.1247.1	1	825	Novel.1247.1
-	-	u	Novel.1248	Novel.1248.1	1	294	Novel.1248.1
-	-	u	Novel.1249	Novel.1249.1	1	479	Novel.1249.1
-	-	u	Novel.1250	Novel.1250.1	1	592	Novel.1250.1
-	-	u	Novel.1251	Novel.1251.1	1	336	Novel.1251.1
-	-	u	Novel.1252	Novel.1252.1	2	435	Novel.1252.1
-	-	u	Novel.1252	Novel.1252.2	2	420	Novel.1252.1
-	-	u	Novel.1253	Novel.1253.1	2	359	Novel.1253.1
-	-	u	Novel.1254	Novel.1254.1	1	253	Novel.1254.1
-	-	u	Novel.1255	Novel.1255.1	2	889	Novel.1255.2
-	-	u	Novel.1255	Novel.1255.2	2	1339	Novel.1255.2
-	-	u	Novel.1256	Novel.1256.1	13	4656	Novel.1256.1
-	-	u	Novel.1256	Novel.1256.2	9	2712	Novel.1256.1
-	-	u	Novel.1260	Novel.1260.1	1	200	Novel.1260.1
-	-	u	Novel.1261	Novel.1261.1	1	389	Novel.1261.1
evm.model.Contig30.5-gene	evm.model.Contig30.5	j	evm.model.Contig30.5-gene	Novel.1263.1	12	1815	Novel.1263.1
evm.model.Contig30.7-gene	evm.model.Contig30.7	o	evm.model.Contig30.7-gene	Novel.1265.1	2	1100	Novel.1265.1
evm.model.Contig30.7-gene	evm.model.Contig30.7	o	evm.model.Contig30.7-gene	Novel.1265.2	2	1077	Novel.1265.1
-	-	u	Novel.1267	Novel.1267.1	1	452	Novel.1267.1
-	-	u	Novel.1268	Novel.1268.1	3	1856	Novel.1268.1
-	-	u	Novel.1268	Novel.1268.2	5	1326	Novel.1268.1
-	-	u	Novel.1268	Novel.1268.3	4	1097	Novel.1268.1
evm.model.Contig30.10-gene	evm.model.Contig30.10	n	evm.model.Contig30.10-gene	Novel.1269.1	3	2695	Novel.1269.1
evm.model.Contig30.12-gene	evm.model.Contig30.12	i	Novel.1271	Novel.1271.1	1	838	Novel.1271.1
-	-	u	Novel.1274	Novel.1274.1	2	1041	Novel.1274.1
evm.model.Contig30.15-gene	evm.model.Contig30.15	p	Novel.1275	Novel.1275.1	1	515	Novel.1275.1
-	-	u	Novel.1276	Novel.1276.1	2	796	Novel.1276.1
-	-	u	Novel.1277	Novel.1277.1	1	703	Novel.1277.1
-	-	u	Novel.1278	Novel.1278.1	1	1034	Novel.1278.1
-	-	u	Novel.1279	Novel.1279.1	1	951	Novel.1279.1
-	-	u	Novel.1281	Novel.1281.1	1	206	Novel.1281.1
-	-	u	Novel.1282	Novel.1282.1	3	7962	Novel.1282.1
-	-	u	Novel.1282	Novel.1282.2	3	3879	Novel.1282.1
-	-	u	Novel.1282	Novel.1282.3	3	4379	Novel.1282.1
-	-	u	Novel.1282	Novel.1282.4	3	5427	Novel.1282.1
-	-	u	Novel.1282	Novel.1282.5	2	1470	Novel.1282.1
-	-	u	Novel.1283	Novel.1283.1	2	4178	Novel.1283.1
-	-	u	Novel.1283	Novel.1283.2	2	4178	Novel.1283.1
-	-	u	Novel.1283	Novel.1283.3	2	1256	Novel.1283.1
-	-	u	Novel.1283	Novel.1283.4	2	768	Novel.1283.1
-	-	u	Novel.1283	Novel.1283.5	2	4014	Novel.1283.1
-	-	u	Novel.1285	Novel.1285.1	1	388	Novel.1285.1
-	-	u	Novel.1286	Novel.1286.1	1	394	Novel.1286.1
-	-	u	Novel.1289	Novel.1289.1	2	527	Novel.1289.1
-	-	u	Novel.1290	Novel.1290.1	1	1183	Novel.1290.1
-	-	u	Novel.1291	Novel.1291.1	1	4113	Novel.1291.1
-	-	u	Novel.1292	Novel.1292.1	1	585	Novel.1292.1
-	-	u	Novel.1293	Novel.1293.1	1	339	Novel.1293.1
-	-	u	Novel.1294	Novel.1294.1	1	272	Novel.1294.1
-	-	u	Novel.1295	Novel.1295.1	1	509	Novel.1295.1
-	-	u	Novel.1296	Novel.1296.1	1	596	Novel.1296.1
-	-	u	Novel.1297	Novel.1297.1	1	208	Novel.1297.1
evm.model.Contig31.7-gene	evm.model.Contig31.7	k	evm.model.Contig31.7-gene	Novel.1298.1	3	2570	Novel.1298.1
evm.model.Contig32.2-gene	evm.model.Contig32.2	j	evm.model.Contig32.2-gene	Novel.1299.1	3	2818	Novel.1299.1
evm.model.Contig32.2-gene	evm.model.Contig32.2	i	Novel.1300	Novel.1300.1	1	2174	Novel.1300.1
-	-	u	Novel.1301	Novel.1301.1	1	420	Novel.1301.1
-	-	u	Novel.1302	Novel.1302.1	3	2451	Novel.1302.2
-	-	u	Novel.1302	Novel.1302.2	2	6671	Novel.1302.2
-	-	u	Novel.1303	Novel.1303.1	1	628	Novel.1303.1
-	-	u	Novel.1304	Novel.1304.1	2	619	Novel.1304.1
-	-	u	Novel.1305	Novel.1305.1	1	200	Novel.1305.1
-	-	u	Novel.1306	Novel.1306.1	1	1315	Novel.1306.1
-	-	u	Novel.1307	Novel.1307.1	1	858	Novel.1307.1
-	-	u	Novel.1308	Novel.1308.1	2	435	Novel.1308.1
-	-	u	Novel.1309	Novel.1309.1	1	652	Novel.1309.1
-	-	u	Novel.1310	Novel.1310.1	1	360	Novel.1310.1
-	-	u	Novel.1311	Novel.1311.1	1	1148	Novel.1311.1
-	-	u	Novel.1312	Novel.1312.1	1	908	Novel.1312.1
evm.model.Contig33.6-gene	evm.model.Contig33.6	k	evm.model.Contig33.1-gene	Novel.1313.1	9	1794	Novel.1313.1
-	-	u	Novel.1314	Novel.1314.1	1	212	Novel.1314.1
-	-	u	Novel.1315	Novel.1315.1	1	220	Novel.1315.1
-	-	u	Novel.1316	Novel.1316.1	1	409	Novel.1316.1
-	-	u	Novel.1317	Novel.1317.1	1	250	Novel.1317.1
-	-	u	Novel.1318	Novel.1318.1	1	833	Novel.1318.1
-	-	u	Novel.1319	Novel.1319.1	1	403	Novel.1319.1
evm.model.Contig33.2-gene	evm.model.Contig33.2	o	evm.model.Contig33.2-gene	Novel.1320.1	2	1782	Novel.1320.1
evm.model.Contig33.2-gene	evm.model.Contig33.2	j	evm.model.Contig33.2-gene	Novel.1320.2	3	1719	Novel.1320.1
evm.model.Contig33.2-gene	evm.model.Contig33.2	j	evm.model.Contig33.2-gene	Novel.1320.3	3	1715	Novel.1320.1
evm.model.Contig33.2-gene	evm.model.Contig33.2	i	Novel.1321	Novel.1321.1	2	2537	Novel.1321.2
evm.model.Contig33.2-gene	evm.model.Contig33.2	i	Novel.1321	Novel.1321.2	2	4628	Novel.1321.2
evm.model.Contig33.2-gene	evm.model.Contig33.2	i	Novel.1321	Novel.1321.3	2	3537	Novel.1321.2
evm.model.Contig33.2-gene	evm.model.Contig33.2	i	Novel.1322	Novel.1322.1	2	2702	Novel.1322.1
evm.model.Contig33.2-gene	evm.model.Contig33.2	i	Novel.1322	Novel.1322.2	2	886	Novel.1322.1
evm.model.Contig33.2-gene	evm.model.Contig33.2	i	Novel.1323	Novel.1323.1	2	384	Novel.1323.1
-	-	u	Novel.1325	Novel.1325.1	1	254	Novel.1325.1
-	-	u	Novel.1326	Novel.1326.1	1	325	Novel.1326.1
-	-	u	Novel.1327	Novel.1327.1	1	332	Novel.1327.1
-	-	u	Novel.1328	Novel.1328.1	1	1598	Novel.1328.1
evm.model.Contig34.1-gene	evm.model.Contig34.1	k	evm.model.Contig34.1-gene	Novel.1329.1	4	2796	Novel.1329.1
-	-	u	Novel.1330	Novel.1330.1	20	3617	Novel.1330.2
-	-	u	Novel.1330	Novel.1330.2	18	9983	Novel.1330.2
-	-	u	Novel.1330	Novel.1330.3	17	2741	Novel.1330.2
-	-	u	Novel.1331	Novel.1331.1	1	1011	Novel.1331.1
-	-	u	Novel.1332	Novel.1332.1	1	346	Novel.1332.1
-	-	u	Novel.1333	Novel.1333.1	1	556	Novel.1333.1
-	-	u	Novel.1334	Novel.1334.1	1	386	Novel.1334.1
-	-	u	Novel.1335	Novel.1335.1	1	308	Novel.1335.1
-	-	u	Novel.1336	Novel.1336.1	5	517	Novel.1336.2
-	-	u	Novel.1336	Novel.1336.2	4	1141	Novel.1336.2
-	-	u	Novel.1337	Novel.1337.1	1	829	Novel.1337.1
-	-	u	Novel.1338	Novel.1338.1	1	418	Novel.1338.1
evm.model.Contig34.2-gene	evm.model.Contig34.2	j	evm.model.Contig34.2-gene	Novel.1339.1	11	1354	evm.model.Contig34.2
evm.model.Contig34.2-gene	evm.model.Contig34.2	j	evm.model.Contig34.2-gene	Novel.1339.3	5	559	evm.model.Contig34.2
evm.model.Contig34.2-gene	evm.model.Contig34.2	j	evm.model.Contig34.2-gene	Novel.1339.4	5	516	evm.model.Contig34.2
evm.model.Contig34.2-gene	evm.model.Contig34.2	j	evm.model.Contig34.2-gene	Novel.1339.5	5	709	evm.model.Contig34.2
evm.model.Contig34.3-gene	evm.model.Contig34.3	k	evm.model.Contig34.3-gene	Novel.1340.1	7	1761	Novel.1340.1
-	-	u	Novel.1341	Novel.1341.1	4	2107	Novel.1341.1
-	-	u	Novel.1342	Novel.1342.1	3	1415	Novel.1342.1
-	-	u	Novel.1343	Novel.1343.1	1	1624	Novel.1343.1
-	-	u	Novel.1344	Novel.1344.1	1	1528	Novel.1344.1
-	-	u	Novel.1345	Novel.1345.1	1	302	Novel.1345.1
evm.model.Contig34.4-gene	evm.model.Contig34.4	k	evm.model.Contig34.4-gene	Novel.1346.1	7	6041	Novel.1346.3
evm.model.Contig34.4-gene	evm.model.Contig34.4	j	evm.model.Contig34.4-gene	Novel.1346.3	4	7400	Novel.1346.3
-	-	u	Novel.1347	Novel.1347.1	8	1227	Novel.1347.1
-	-	u	Novel.1347	Novel.1347.2	5	1088	Novel.1347.1
-	-	u	Novel.1348	Novel.1348.1	1	2075	Novel.1348.1
-	-	u	Novel.1349	Novel.1349.1	2	1339	Novel.1349.1
evm.model.Contig35.1-gene	evm.model.Contig35.1	y	Novel.1350	Novel.1350.1	2	930	Novel.1350.1
evm.model.Contig35.2-gene	evm.model.Contig35.2	k	evm.model.Contig35.2-gene	Novel.1352.1	4	933	Novel.1352.1
-	-	u	Novel.1353	Novel.1353.1	1	879	Novel.1353.1
evm.model.Contig35.4-gene	evm.model.Contig35.4	m	evm.model.Contig35.4-gene	Novel.1355.1	6	2573	Novel.1355.1
evm.model.Contig35.4-gene	evm.model.Contig35.4	j	evm.model.Contig35.4-gene	Novel.1355.2	7	1321	Novel.1355.1
evm.model.Contig35.5-gene	evm.model.Contig35.5	k	evm.model.Contig35.5-gene	Novel.1356.1	5	2485	Novel.1356.1
evm.model.Contig35.5-gene	evm.model.Contig35.5	j	evm.model.Contig35.5-gene	Novel.1356.2	5	1214	Novel.1356.1
evm.model.Contig35.5-gene	evm.model.Contig35.5	j	evm.model.Contig35.5-gene	Novel.1356.3	4	880	Novel.1356.1
evm.model.Contig35.6-gene	evm.model.Contig35.6	k	evm.model.Contig35.6-gene	Novel.1357.1	6	1507	Novel.1357.1
evm.model.Contig35.11-gene	evm.model.Contig35.11	i	Novel.1360	Novel.1360.1	1	430	Novel.1360.1
evm.model.Contig35.13-gene	evm.model.Contig35.13	n	evm.model.Contig35.13-gene	Novel.1362.1	11	2361	Novel.1362.1
evm.model.Contig35.15-gene	evm.model.Contig35.15	o	evm.model.Contig35.15-gene	Novel.1364.1	17	5789	Novel.1364.1
evm.model.Contig35.15-gene	evm.model.Contig35.15	o	evm.model.Contig35.15-gene	Novel.1364.2	17	4333	Novel.1364.1
evm.model.Contig35.15-gene	evm.model.Contig35.15	o	evm.model.Contig35.15-gene	Novel.1364.3	18	4206	Novel.1364.1
evm.model.Contig35.15-gene	evm.model.Contig35.15	o	evm.model.Contig35.15-gene	Novel.1364.4	17	3767	Novel.1364.1
-	-	u	Novel.1365	Novel.1365.1	1	386	Novel.1365.1
-	-	u	Novel.1366	Novel.1366.1	1	376	Novel.1366.1
-	-	u	Novel.1367	Novel.1367.1	6	2220	Novel.1367.3
-	-	u	Novel.1367	Novel.1367.2	7	2047	Novel.1367.3
-	-	u	Novel.1367	Novel.1367.3	6	12300	Novel.1367.3
-	-	u	Novel.1367	Novel.1367.4	4	3032	Novel.1367.3
evm.model.Contig35.19-gene	evm.model.Contig35.19	j	evm.model.Contig35.19-gene	Novel.1368.1	5	1803	Novel.1368.1
evm.model.Contig35.19-gene	evm.model.Contig35.19	k	evm.model.Contig35.19-gene	Novel.1368.2	6	1470	Novel.1368.1
evm.model.Contig35.20-gene	evm.model.Contig35.20	i	Novel.1370	Novel.1370.1	1	278	Novel.1370.1
-	-	u	Novel.1372	Novel.1372.1	1	803	Novel.1372.1
evm.model.Contig35.23-gene	evm.model.Contig35.23	k	evm.model.Contig35.23-gene	Novel.1373.1	3	923	Novel.1373.1
evm.model.Contig35.23-gene	evm.model.Contig35.23	k	evm.model.Contig35.23-gene	Novel.1373.2	3	881	Novel.1373.1
evm.model.Contig36.1-gene	evm.model.Contig36.1	n	evm.model.Contig36.1-gene	Novel.1379.1	22	5086	Novel.1379.1
evm.model.Contig36.1-gene	evm.model.Contig36.1	j	evm.model.Contig36.1-gene	Novel.1379.3	20	4249	Novel.1379.1
evm.model.Contig36.1-gene	evm.model.Contig36.1	j	evm.model.Contig36.1-gene	Novel.1379.4	20	3225	Novel.1379.1
evm.model.Contig36.1-gene	evm.model.Contig36.1	j	evm.model.Contig36.1-gene	Novel.1379.5	20	4206	Novel.1379.1
evm.model.Contig36.1-gene	evm.model.Contig36.1	j	evm.model.Contig36.1-gene	Novel.1379.6	20	3815	Novel.1379.1
evm.model.Contig36.1-gene	evm.model.Contig36.1	n	evm.model.Contig36.1-gene	Novel.1379.7	19	2956	Novel.1379.1
evm.model.Contig36.2-gene	evm.model.Contig36.2	m	evm.model.Contig36.2-gene	Novel.1380.1	5	1270	Novel.1380.2
evm.model.Contig36.2-gene	evm.model.Contig36.2	m	evm.model.Contig36.2-gene	Novel.1380.2	4	6983	Novel.1380.2
evm.model.Contig36.5-gene	evm.model.Contig36.5	k	evm.model.Contig36.5-gene	Novel.1382.1	13	2096	Novel.1382.2
evm.model.Contig36.5-gene	evm.model.Contig36.5	j	evm.model.Contig36.5-gene	Novel.1382.2	10	2345	Novel.1382.2
evm.model.Contig36.10-gene	evm.model.Contig36.10	m	evm.model.Contig36.10-gene	Novel.1384.1	4	1058	Novel.1384.1
evm.model.Contig36.10-gene	evm.model.Contig36.10	j	evm.model.Contig36.10-gene	Novel.1384.2	5	608	Novel.1384.1
-	-	u	Novel.1385	Novel.1385.1	3	492	Novel.1385.1
-	-	u	Novel.1385	Novel.1385.2	2	419	Novel.1385.1
evm.model.Contig36.11-gene	evm.model.Contig36.11	m	evm.model.Contig36.11-gene	Novel.1386.1	1	3381	Novel.1386.1
evm.model.Contig36.11-gene	evm.model.Contig36.11	j	evm.model.Contig36.11-gene	Novel.1386.2	2	3223	Novel.1386.1
-	-	u	Novel.1387	Novel.1387.1	1	1124	Novel.1387.1
-	-	u	Novel.1388	Novel.1388.1	1	577	Novel.1388.1
evm.model.Contig36.17-gene	evm.model.Contig36.17	m	evm.model.Contig36.17-gene	Novel.1389.1	4	6030	Novel.1389.1
evm.model.Contig36.18-gene	evm.model.Contig36.18	n	evm.model.Contig36.18-gene	Novel.1390.1	1	3297	Novel.1390.1
evm.model.Contig36.18-gene	evm.model.Contig36.18	i	Novel.1391	Novel.1391.1	2	273	Novel.1391.1
evm.model.Contig36.21-gene	evm.model.Contig36.21	k	evm.model.Contig36.21-gene	Novel.1394.1	5	2223	Novel.1394.1
evm.model.Contig36.21-gene	evm.model.Contig36.21	k	evm.model.Contig36.21-gene	Novel.1394.2	6	1799	Novel.1394.1
evm.model.Contig36.23-gene	evm.model.Contig36.23	m	evm.model.Contig36.23-gene	Novel.1395.1	7	2988	Novel.1395.1
-	-	u	Novel.1397	Novel.1397.1	4	1117	Novel.1397.1
evm.model.Contig36.28-gene	evm.model.Contig36.28	j	evm.model.Contig36.28-gene	Novel.1399.1	8	3111	Novel.1399.1
evm.model.Contig36.28-gene	evm.model.Contig36.28	j	evm.model.Contig36.28-gene	Novel.1399.2	9	2710	Novel.1399.1
evm.model.Contig36.28-gene	evm.model.Contig36.28	j	evm.model.Contig36.28-gene	Novel.1399.3	9	2353	Novel.1399.1
evm.model.Contig36.30-gene	evm.model.Contig36.30	k	evm.model.Contig36.30-gene	Novel.1401.1	4	3845	Novel.1401.1
evm.model.Contig36.31-gene	evm.model.Contig36.31	m	evm.model.Contig36.31-gene	Novel.1402.1	5	2549	Novel.1402.1
evm.model.Contig36.31-gene	evm.model.Contig36.31	j	evm.model.Contig36.31-gene	Novel.1402.2	5	1129	Novel.1402.1
evm.model.Contig36.31-gene	evm.model.Contig36.31	j	evm.model.Contig36.31-gene	Novel.1402.3	6	1325	Novel.1402.1
-	-	u	Novel.1403	Novel.1403.1	1	1144	Novel.1403.1
evm.model.Contig36.33-gene	evm.model.Contig36.33	j	evm.model.Contig36.33-gene	Novel.1405.1	3	4151	Novel.1405.1
evm.model.Contig36.33-gene	evm.model.Contig36.33	p	Novel.1406	Novel.1406.1	1	355	Novel.1406.1
-	-	u	Novel.1407	Novel.1407.1	1	446	Novel.1407.1
-	-	u	Novel.1408	Novel.1408.1	2	587	Novel.1408.1
-	-	u	Novel.1410	Novel.1410.1	4	4418	Novel.1410.1
-	-	u	Novel.1410	Novel.1410.2	4	4014	Novel.1410.1
-	-	u	Novel.1411	Novel.1411.1	1	1174	Novel.1411.1
-	-	u	Novel.1412	Novel.1412.1	1	329	Novel.1412.1
evm.model.Contig36.39-gene	evm.model.Contig36.39	n	evm.model.Contig36.39-gene	Novel.1413.1	2	1419	evm.model.Contig36.37
evm.model.Contig36.37-gene	evm.model.Contig36.37	x	Novel.1414	Novel.1414.1	2	289	Novel.1414.1
-	-	u	Novel.1415	Novel.1415.1	2	366	Novel.1415.1
-	-	u	Novel.1415	Novel.1415.2	2	345	Novel.1415.1
-	-	u	Novel.1416	Novel.1416.1	1	1857	Novel.1416.1
-	-	u	Novel.1418	Novel.1418.1	1	444	Novel.1418.1
evm.model.Contig37.2-gene	evm.model.Contig37.2	j	evm.model.Contig37.2-gene	Novel.1419.1	3	957	Novel.1419.1
-	-	u	Novel.1420	Novel.1420.1	1	1183	Novel.1420.1
-	-	u	Novel.1421	Novel.1421.1	1	360	Novel.1421.1
-	-	u	Novel.1422	Novel.1422.1	1	231	Novel.1422.1
evm.model.Contig37.4-gene	evm.model.Contig37.4	k	evm.model.Contig37.4-gene	Novel.1423.1	2	8295	Novel.1423.1
evm.model.Contig37.4-gene	evm.model.Contig37.4	y	evm.model.Contig37.4-gene	Novel.1423.2	2	2687	Novel.1423.1
-	-	u	Novel.1424	Novel.1424.1	2	2359	Novel.1424.1
-	-	u	Novel.1425	Novel.1425.1	1	453	Novel.1425.1
-	-	u	Novel.1426	Novel.1426.1	3	6665	Novel.1426.1
-	-	u	Novel.1427	Novel.1427.1	2	2920	Novel.1427.1
-	-	u	Novel.1428	Novel.1428.1	2	2536	Novel.1428.1
-	-	u	Novel.1429	Novel.1429.1	1	798	Novel.1429.1
-	-	u	Novel.1430	Novel.1430.1	1	638	Novel.1430.1
-	-	u	Novel.1431	Novel.1431.1	1	2487	Novel.1431.1
-	-	u	Novel.1432	Novel.1432.1	2	2272	Novel.1432.1
-	-	u	Novel.1433	Novel.1433.1	1	2407	Novel.1433.1
-	-	u	Novel.1435	Novel.1435.1	1	2421	Novel.1435.1
-	-	u	Novel.1436	Novel.1436.1	1	2421	Novel.1436.1
-	-	u	Novel.1436	Novel.1436.2	2	1624	Novel.1436.1
-	-	u	Novel.1438	Novel.1438.1	1	485	Novel.1438.1
-	-	u	Novel.1439	Novel.1439.1	3	1507	Novel.1439.1
evm.model.Contig37.10-gene	evm.model.Contig37.10	k	evm.model.Contig37.10-gene	Novel.1440.1	3	470	Novel.1440.2
evm.model.Contig37.10-gene	evm.model.Contig37.10	k	evm.model.Contig37.10-gene	Novel.1440.2	3	477	Novel.1440.2
-	-	u	Novel.1441	Novel.1441.1	1	484	Novel.1441.1
-	-	u	Novel.1442	Novel.1442.1	1	1306	Novel.1442.1
-	-	u	Novel.1443	Novel.1443.1	1	292	Novel.1443.1
-	-	u	Novel.1444	Novel.1444.1	1	241	Novel.1444.1
-	-	u	Novel.1445	Novel.1445.1	2	763	Novel.1445.1
-	-	u	Novel.1446	Novel.1446.1	1	344	Novel.1446.1
-	-	u	Novel.1447	Novel.1447.1	1	934	Novel.1447.1
-	-	u	Novel.1448	Novel.1448.1	2	769	Novel.1448.1
-	-	u	Novel.1448	Novel.1448.2	2	583	Novel.1448.1
-	-	u	Novel.1449	Novel.1449.1	1	1118	Novel.1449.1
-	-	u	Novel.1450	Novel.1450.1	1	282	Novel.1450.1
evm.model.Contig39.1-gene	evm.model.Contig39.1	m	evm.model.Contig39.1-gene	Novel.1451.1	3	2698	Novel.1451.1
evm.model.Contig39.1-gene	evm.model.Contig39.1	j	evm.model.Contig39.1-gene	Novel.1451.2	4	1931	Novel.1451.1
evm.model.Contig39.1-gene	evm.model.Contig39.1	j	evm.model.Contig39.1-gene	Novel.1451.3	5	1879	Novel.1451.1
-	-	u	Novel.1452	Novel.1452.1	1	4574	Novel.1452.1
-	-	u	Novel.1453	Novel.1453.1	1	269	Novel.1453.1
evm.model.Contig39.2-gene	evm.model.Contig39.2	o	evm.model.Contig39.3-gene	Novel.1454.1	3	3056	Novel.1454.1
-	-	u	Novel.1455	Novel.1455.1	1	271	Novel.1455.1
evm.model.Contig39.4-gene	evm.model.Contig39.4	o	evm.model.Contig39.4-gene	Novel.1456.1	4	3036	Novel.1456.2
evm.model.Contig39.4-gene	evm.model.Contig39.4	o	evm.model.Contig39.4-gene	Novel.1456.2	4	3202	Novel.1456.2
evm.model.Contig39.4-gene	evm.model.Contig39.4	o	evm.model.Contig39.4-gene	Novel.1456.3	2	2852	Novel.1456.2
evm.model.Contig39.6-gene	evm.model.Contig39.6	m	evm.model.Contig39.6-gene	Novel.1458.1	4	5380	Novel.1458.1
evm.model.Contig39.7-gene	evm.model.Contig39.7	o	evm.model.Contig39.7-gene	Novel.1459.1	2	1318	evm.model.Contig39.7
evm.model.Contig39.11-gene	evm.model.Contig39.11	o	evm.model.Contig39.11-gene	Novel.1460.1	4	2298	Novel.1460.1
evm.model.Contig39.12-gene	evm.model.Contig39.12	n	evm.model.Contig39.12-gene	Novel.1461.2	3	1480	Novel.1461.3
evm.model.Contig39.12-gene	evm.model.Contig39.12	n	evm.model.Contig39.12-gene	Novel.1461.3	14	5975	Novel.1461.3
-	-	u	Novel.1464	Novel.1464.1	1	290	Novel.1464.1
-	-	u	Novel.1465	Novel.1465.1	1	225	Novel.1465.1
-	-	u	Novel.1466	Novel.1466.1	1	615	Novel.1466.1
evm.model.Contig39.19-gene	evm.model.Contig39.19	k	evm.model.Contig39.19-gene	Novel.1467.1	9	4114	Novel.1467.3
evm.model.Contig39.19-gene	evm.model.Contig39.19	k	evm.model.Contig39.19-gene	Novel.1467.2	10	4168	Novel.1467.3
evm.model.Contig39.19-gene	evm.model.Contig39.19	n	evm.model.Contig39.19-gene	Novel.1467.3	8	6684	Novel.1467.3
-	-	u	Novel.1468	Novel.1468.1	1	471	Novel.1468.1
-	-	u	Novel.1469	Novel.1469.1	1	1251	Novel.1469.1
-	-	u	Novel.1470	Novel.1470.1	1	629	Novel.1470.1
-	-	u	Novel.1473	Novel.1473.1	1	333	Novel.1473.1
evm.model.Contig39.23-gene	evm.model.Contig39.23	k	evm.model.Contig39.23-gene	Novel.1474.1	6	1454	Novel.1474.1
-	-	u	Novel.1475	Novel.1475.1	1	1113	Novel.1475.1
-	-	u	Novel.1475	Novel.1475.2	2	722	Novel.1475.1
evm.model.Contig39.24-gene	evm.model.Contig39.24	m	evm.model.Contig39.24-gene	Novel.1476.1	3	1696	Novel.1476.1
-	-	u	Novel.1477	Novel.1477.1	2	372	Novel.1477.1
-	-	u	Novel.1478	Novel.1478.1	1	1156	Novel.1478.1
-	-	u	Novel.1479	Novel.1479.1	1	692	Novel.1479.1
-	-	u	Novel.1480	Novel.1480.1	1	401	Novel.1480.1
-	-	u	Novel.1481	Novel.1481.1	2	669	Novel.1481.2
-	-	u	Novel.1481	Novel.1481.2	2	704	Novel.1481.2
-	-	u	Novel.1482	Novel.1482.1	1	488	Novel.1482.1
-	-	u	Novel.1483	Novel.1483.1	1	218	Novel.1483.1
-	-	u	Novel.1484	Novel.1484.1	1	1072	Novel.1484.1
-	-	u	Novel.1485	Novel.1485.1	1	246	Novel.1485.1
-	-	u	Novel.1486	Novel.1486.1	1	396	Novel.1486.1
-	-	u	Novel.1487	Novel.1487.1	1	937	Novel.1487.1
-	-	u	Novel.1488	Novel.1488.1	1	538	Novel.1488.1
-	-	u	Novel.1489	Novel.1489.1	1	217	Novel.1489.1
-	-	u	Novel.1490	Novel.1490.1	1	1642	Novel.1490.1
-	-	u	Novel.1491	Novel.1491.1	2	448	Novel.1491.2
-	-	u	Novel.1491	Novel.1491.2	2	477	Novel.1491.2
-	-	u	Novel.1492	Novel.1492.1	1	854	Novel.1492.1
-	-	u	Novel.1493	Novel.1493.1	2	2032	Novel.1493.1
-	-	u	Novel.1494	Novel.1494.1	2	643	Novel.1494.1
-	-	u	Novel.1495	Novel.1495.1	2	3177	Novel.1495.1
-	-	u	Novel.1496	Novel.1496.1	2	1655	Novel.1496.1
-	-	u	Novel.1497	Novel.1497.1	1	2807	Novel.1497.1
-	-	u	Novel.1498	Novel.1498.1	1	4471	Novel.1498.1
-	-	u	Novel.1499	Novel.1499.1	1	1336	Novel.1499.1
-	-	u	Novel.1500	Novel.1500.1	1	572	Novel.1500.1
-	-	u	Novel.1501	Novel.1501.1	1	1377	Novel.1501.1
-	-	u	Novel.1502	Novel.1502.1	2	4904	Novel.1502.1
-	-	u	Novel.1503	Novel.1503.1	1	534	Novel.1503.1
-	-	u	Novel.1504	Novel.1504.1	1	311	Novel.1504.1
-	-	u	Novel.1505	Novel.1505.1	1	508	Novel.1505.1
-	-	u	Novel.1506	Novel.1506.1	1	229	Novel.1506.1
-	-	u	Novel.1507	Novel.1507.1	1	228	Novel.1507.1
-	-	u	Novel.1508	Novel.1508.1	2	508	Novel.1508.1
-	-	u	Novel.1509	Novel.1509.1	1	716	Novel.1509.1
-	-	u	Novel.1510	Novel.1510.1	1	465	Novel.1510.1
-	-	u	Novel.1511	Novel.1511.1	1	285	Novel.1511.1
-	-	u	Novel.1512	Novel.1512.1	1	922	Novel.1512.1
-	-	u	Novel.1513	Novel.1513.1	1	275	Novel.1513.1
-	-	u	Novel.1514	Novel.1514.1	1	262	Novel.1514.1
-	-	u	Novel.1515	Novel.1515.1	1	365	Novel.1515.1
-	-	u	Novel.1516	Novel.1516.1	1	617	Novel.1516.1
-	-	u	Novel.1517	Novel.1517.1	1	208	Novel.1517.1
-	-	u	Novel.1518	Novel.1518.1	1	365	Novel.1518.1
-	-	u	Novel.1519	Novel.1519.1	1	533	Novel.1519.1
-	-	u	Novel.1520	Novel.1520.1	1	590	Novel.1520.1
-	-	u	Novel.1521	Novel.1521.1	1	672	Novel.1521.1
-	-	u	Novel.1522	Novel.1522.1	1	539	Novel.1522.1
-	-	u	Novel.1523	Novel.1523.1	1	235	Novel.1523.1
-	-	u	Novel.1524	Novel.1524.1	1	353	Novel.1524.1
-	-	u	Novel.1525	Novel.1525.1	1	455	Novel.1525.1
-	-	u	Novel.1526	Novel.1526.1	1	466	Novel.1526.1
-	-	u	Novel.1527	Novel.1527.1	1	351	Novel.1527.1
-	-	u	Novel.1528	Novel.1528.1	1	681	Novel.1528.1
-	-	u	Novel.1529	Novel.1529.1	1	1051	Novel.1529.1
-	-	u	Novel.1530	Novel.1530.1	1	535	Novel.1530.1
-	-	u	Novel.1531	Novel.1531.1	1	214	Novel.1531.1
-	-	u	Novel.1532	Novel.1532.1	1	479	Novel.1532.1
-	-	u	Novel.1533	Novel.1533.1	1	387	Novel.1533.1
-	-	u	Novel.1534	Novel.1534.1	2	467	Novel.1534.1
-	-	u	Novel.1535	Novel.1535.1	1	771	Novel.1535.1
-	-	u	Novel.1536	Novel.1536.1	1	714	Novel.1536.1
-	-	u	Novel.1537	Novel.1537.1	1	237	Novel.1537.1
-	-	u	Novel.1538	Novel.1538.1	1	2095	Novel.1538.1
evm.model.Contig4.5-gene	evm.model.Contig4.5	p	Novel.1540	Novel.1540.1	1	504	Novel.1540.1
-	-	u	Novel.1541	Novel.1541.1	1	1100	Novel.1541.1
-	-	u	Novel.1542	Novel.1542.1	1	454	Novel.1542.1
-	-	u	Novel.1543	Novel.1543.1	1	494	Novel.1543.1
-	-	u	Novel.1544	Novel.1544.1	1	633	Novel.1544.1
-	-	u	Novel.1545	Novel.1545.1	2	634	Novel.1545.1
-	-	u	Novel.1545	Novel.1545.2	2	603	Novel.1545.1
-	-	u	Novel.1546	Novel.1546.1	1	995	Novel.1546.1
-	-	u	Novel.1547	Novel.1547.1	1	694	Novel.1547.1
-	-	u	Novel.1548	Novel.1548.1	1	1740	Novel.1548.1
-	-	u	Novel.1549	Novel.1549.1	1	879	Novel.1549.1
evm.model.Contig40.1-gene	evm.model.Contig40.1	k	evm.model.Contig40.1-gene	Novel.1550.1	9	3055	Novel.1550.4
evm.model.Contig40.1-gene	evm.model.Contig40.1	j	evm.model.Contig40.1-gene	Novel.1550.2	8	3474	Novel.1550.4
evm.model.Contig40.1-gene	evm.model.Contig40.1	j	evm.model.Contig40.1-gene	Novel.1550.3	9	2640	Novel.1550.4
evm.model.Contig40.1-gene	evm.model.Contig40.1	k	evm.model.Contig40.1-gene	Novel.1550.4	9	3767	Novel.1550.4
evm.model.Contig40.2-gene	evm.model.Contig40.2	j	evm.model.Contig40.2-gene	Novel.1551.1	3	3476	evm.model.Contig40.2
-	-	u	Novel.1552	Novel.1552.1	1	313	Novel.1552.1
-	-	u	Novel.1553	Novel.1553.1	1	421	Novel.1553.1
-	-	u	Novel.1554	Novel.1554.1	2	3694	Novel.1554.1
-	-	u	Novel.1555	Novel.1555.1	2	3208	Novel.1555.1
-	-	u	Novel.1556	Novel.1556.1	1	264	Novel.1556.1
-	-	u	Novel.1557	Novel.1557.1	1	639	Novel.1557.1
-	-	u	Novel.1558	Novel.1558.1	2	319	Novel.1558.1
evm.model.Contig40.3-gene	evm.model.Contig40.3	m	evm.model.Contig40.3-gene	Novel.1559.1	7	4938	Novel.1559.1
evm.model.Contig40.3-gene	evm.model.Contig40.3	m	evm.model.Contig40.3-gene	Novel.1559.2	7	3615	Novel.1559.1
-	-	u	Novel.1560	Novel.1560.1	1	1289	Novel.1560.1
-	-	u	Novel.1561	Novel.1561.1	1	1058	Novel.1561.1
-	-	u	Novel.1562	Novel.1562.1	1	1061	Novel.1562.1
-	-	u	Novel.1563	Novel.1563.1	1	661	Novel.1563.1
evm.model.Contig40.4-gene	evm.model.Contig40.4	j	evm.model.Contig40.6-gene	Novel.1564.1	15	3232	Novel.1564.1
evm.model.Contig40.4-gene	evm.model.Contig40.4	j	evm.model.Contig40.6-gene	Novel.1564.2	15	3067	Novel.1564.1
evm.model.Contig40.4-gene	evm.model.Contig40.4	j	evm.model.Contig40.6-gene	Novel.1564.3	8	1528	Novel.1564.1
evm.model.Contig40.4-gene	evm.model.Contig40.4	j	evm.model.Contig40.6-gene	Novel.1564.4	9	1134	Novel.1564.1
evm.model.Contig40.4-gene	evm.model.Contig40.4	j	evm.model.Contig40.6-gene	Novel.1564.5	4	648	Novel.1564.1
evm.model.Contig40.4-gene	evm.model.Contig40.4	j	evm.model.Contig40.6-gene	Novel.1564.6	12	2107	Novel.1564.1
-	-	u	Novel.1566	Novel.1566.1	1	421	Novel.1566.1
-	-	u	Novel.1567	Novel.1567.1	1	397	Novel.1567.1
-	-	u	Novel.1568	Novel.1568.1	1	451	Novel.1568.1
-	-	u	Novel.1570	Novel.1570.1	1	2237	Novel.1570.1
-	-	u	Novel.1571	Novel.1571.1	2	4059	Novel.1571.1
-	-	u	Novel.1572	Novel.1572.1	2	906	Novel.1572.1
-	-	u	Novel.1576	Novel.1576.1	1	1502	Novel.1576.1
-	-	u	Novel.1577	Novel.1577.1	1	1552	Novel.1577.1
evm.model.Contig41.11-gene	evm.model.Contig41.11	o	evm.model.Contig41.11-gene	Novel.1580.1	4	3444	Novel.1580.1
evm.model.Contig41.11-gene	evm.model.Contig41.11	o	evm.model.Contig41.11-gene	Novel.1580.2	3	3035	Novel.1580.1
evm.model.Contig41.11-gene	evm.model.Contig41.11	k	evm.model.Contig41.11-gene	Novel.1580.3	2	1272	Novel.1580.1
-	-	u	Novel.1583	Novel.1583.1	1	1535	Novel.1583.1
-	-	u	Novel.1585	Novel.1585.1	1	561	Novel.1585.1
evm.model.Contig41.16-gene	evm.model.Contig41.16	k	evm.model.Contig41.16-gene	Novel.1586.1	3	597	Novel.1586.1
evm.model.Contig41.18-gene	evm.model.Contig41.18	n	evm.model.Contig41.18-gene	Novel.1587.1	2	2980	Novel.1587.1
-	-	u	Novel.1588	Novel.1588.1	1	381	Novel.1588.1
evm.model.Contig41.19-gene	evm.model.Contig41.19	k	evm.model.Contig41.19-gene	Novel.1589.1	11	1336	Novel.1589.1
-	-	u	Novel.1590	Novel.1590.1	1	532	Novel.1590.1
evm.model.Contig41.21-gene	evm.model.Contig41.21	j	evm.model.Contig41.21-gene	Novel.1592.1	11	1601	Novel.1592.1
-	-	u	Novel.1593	Novel.1593.1	1	623	Novel.1593.1
evm.model.Contig41.24-gene	evm.model.Contig41.24	k	evm.model.Contig41.24-gene	Novel.1594.1	2	3012	Novel.1594.1
-	-	u	Novel.1595	Novel.1595.1	1	3250	Novel.1595.1
evm.model.Contig41.25-gene	evm.model.Contig41.25	p	Novel.1596	Novel.1596.1	1	6005	Novel.1596.1
evm.model.Contig41.25-gene	evm.model.Contig41.25	j	evm.model.Contig41.26-gene	Novel.1597.1	7	2705	Novel.1597.1
evm.model.Contig41.25-gene	evm.model.Contig41.25	j	evm.model.Contig41.26-gene	Novel.1597.2	4	2331	Novel.1597.1
evm.model.Contig41.25-gene	evm.model.Contig41.25	m	evm.model.Contig41.26-gene	Novel.1597.3	7	1701	Novel.1597.1
evm.model.Contig41.25-gene	evm.model.Contig41.25	j	evm.model.Contig41.26-gene	Novel.1597.4	6	1820	Novel.1597.1
evm.model.Contig41.25-gene	evm.model.Contig41.25	x	Novel.1598	Novel.1598.1	2	298	Novel.1598.1
-	-	u	Novel.1599	Novel.1599.1	2	1032	Novel.1599.1
-	-	u	Novel.1600	Novel.1600.1	2	976	Novel.1600.1
-	-	u	Novel.1601	Novel.1601.1	2	1514	Novel.1601.1
-	-	u	Novel.1603	Novel.1603.1	1	1289	Novel.1603.1
-	-	u	Novel.1604	Novel.1604.1	1	470	Novel.1604.1
-	-	u	Novel.1605	Novel.1605.1	1	434	Novel.1605.1
evm.model.Contig41.28-gene	evm.model.Contig41.28	o	evm.model.Contig41.28-gene	Novel.1606.1	5	1680	Novel.1606.2
evm.model.Contig41.28-gene	evm.model.Contig41.28	k	evm.model.Contig41.28-gene	Novel.1606.2	4	4028	Novel.1606.2
evm.model.Contig41.29-gene	evm.model.Contig41.29	j	evm.model.Contig41.29-gene	Novel.1607.1	4	804	Novel.1607.2
evm.model.Contig41.29-gene	evm.model.Contig41.29	k	evm.model.Contig41.29-gene	Novel.1607.2	5	813	Novel.1607.2
-	-	u	Novel.1609	Novel.1609.1	1	977	Novel.1609.1
-	-	u	Novel.1610	Novel.1610.1	1	380	Novel.1610.1
-	-	u	Novel.1611	Novel.1611.1	2	396	Novel.1611.1
evm.model.Contig42.4-gene	evm.model.Contig42.4	m	evm.model.Contig42.4-gene	Novel.1612.1	3	1594	Novel.1612.3
evm.model.Contig42.4-gene	evm.model.Contig42.4	j	evm.model.Contig42.4-gene	Novel.1612.2	5	1165	Novel.1612.3
evm.model.Contig42.4-gene	evm.model.Contig42.4	n	evm.model.Contig42.4-gene	Novel.1612.3	4	1851	Novel.1612.3
evm.model.Contig42.4-gene	evm.model.Contig42.4	m	evm.model.Contig42.4-gene	Novel.1612.4	4	1426	Novel.1612.3
-	-	u	Novel.1613	Novel.1613.1	1	508	Novel.1613.1
-	-	u	Novel.1614	Novel.1614.1	1	485	Novel.1614.1
evm.model.Contig42.6-gene	evm.model.Contig42.6	p	Novel.1615	Novel.1615.1	1	627	Novel.1615.1
evm.model.Contig42.6-gene	evm.model.Contig42.6	m	evm.model.Contig42.6-gene	Novel.1616.1	15	2115	Novel.1616.1
evm.model.Contig42.8-gene	evm.model.Contig42.8	k	evm.model.Contig42.8-gene	Novel.1617.1	5	6444	Novel.1617.1
evm.model.Contig42.7-gene	evm.model.Contig42.7	k	evm.model.Contig42.8-gene	Novel.1617.2	3	1421	Novel.1617.1
evm.model.Contig42.7-gene	evm.model.Contig42.7	j	evm.model.Contig42.8-gene	Novel.1617.4	2	3289	Novel.1617.1
evm.model.Contig42.10-gene	evm.model.Contig42.10	k	evm.model.Contig42.10-gene	Novel.1618.1	8	3060	Novel.1618.1
evm.model.Contig42.10-gene	evm.model.Contig42.10	j	evm.model.Contig42.10-gene	Novel.1618.2	8	1673	Novel.1618.1
evm.model.Contig42.12-gene	evm.model.Contig42.12	p	Novel.1620	Novel.1620.1	1	207	Novel.1620.1
evm.model.Contig42.12-gene	evm.model.Contig42.12	k	evm.model.Contig42.12-gene	Novel.1621.1	20	2850	Novel.1621.1
evm.model.Contig42.13-gene	evm.model.Contig42.13	i	Novel.1623	Novel.1623.1	1	374	Novel.1623.1
evm.model.Contig42.13-gene	evm.model.Contig42.13	i	Novel.1624	Novel.1624.1	1	305	Novel.1624.1
-	-	u	Novel.1626	Novel.1626.1	2	476	Novel.1626.1
-	-	u	Novel.1627	Novel.1627.1	1	1502	Novel.1627.1
-	-	u	Novel.1628	Novel.1628.1	2	4372	Novel.1628.1
-	-	u	Novel.1628	Novel.1628.2	2	594	Novel.1628.1
-	-	u	Novel.1628	Novel.1628.3	2	424	Novel.1628.1
-	-	u	Novel.1629	Novel.1629.1	2	507	Novel.1629.1
-	-	u	Novel.1630	Novel.1630.1	2	327	Novel.1630.1
-	-	u	Novel.1631	Novel.1631.1	1	201	Novel.1631.1
-	-	u	Novel.1632	Novel.1632.1	1	607	Novel.1632.1
-	-	u	Novel.1633	Novel.1633.1	1	208	Novel.1633.1
-	-	u	Novel.1634	Novel.1634.1	1	208	Novel.1634.1
evm.model.Contig44.1-gene	evm.model.Contig44.1	m	evm.model.Contig44.1-gene	Novel.1635.1	1	893	Novel.1635.1
evm.model.Contig44.4-gene	evm.model.Contig44.4	k	evm.model.Contig44.4-gene	Novel.1636.1	5	986	Novel.1636.1
evm.model.Contig44.6-gene	evm.model.Contig44.6	j	evm.model.Contig44.6-gene	Novel.1637.1	13	4463	Novel.1637.1
-	-	u	Novel.1638	Novel.1638.1	1	207	Novel.1638.1
-	-	u	Novel.1639	Novel.1639.1	2	532	Novel.1639.2
-	-	u	Novel.1639	Novel.1639.2	2	662	Novel.1639.2
-	-	u	Novel.1640	Novel.1640.1	1	1123	Novel.1640.1
-	-	u	Novel.1641	Novel.1641.1	1	654	Novel.1641.1
-	-	u	Novel.1642	Novel.1642.1	1	536	Novel.1642.1
-	-	u	Novel.1645	Novel.1645.1	1	969	Novel.1645.1
-	-	u	Novel.1647	Novel.1647.1	1	850	Novel.1647.1
-	-	u	Novel.1648	Novel.1648.1	1	259	Novel.1648.1
-	-	u	Novel.1649	Novel.1649.1	1	504	Novel.1649.1
-	-	u	Novel.1650	Novel.1650.1	1	565	Novel.1650.1
-	-	u	Novel.1652	Novel.1652.1	1	620	Novel.1652.1
-	-	u	Novel.1655	Novel.1655.1	1	623	Novel.1655.1
-	-	u	Novel.1656	Novel.1656.1	1	757	Novel.1656.1
evm.model.Contig45.13-gene	evm.model.Contig45.13	j	evm.model.Contig45.13-gene	Novel.1657.1	3	1978	Novel.1657.3
evm.model.Contig45.13-gene	evm.model.Contig45.13	m	evm.model.Contig45.13-gene	Novel.1657.3	1	2439	Novel.1657.3
evm.model.Contig45.14-gene	evm.model.Contig45.14	m	evm.model.Contig45.14-gene	Novel.1658.1	2	512	Novel.1658.1
-	-	u	Novel.1659	Novel.1659.1	1	407	Novel.1659.1
-	-	u	Novel.1660	Novel.1660.1	1	651	Novel.1660.1
-	-	u	Novel.1661	Novel.1661.1	1	568	Novel.1661.1
-	-	u	Novel.1662	Novel.1662.1	2	313	Novel.1662.1
-	-	u	Novel.1663	Novel.1663.1	1	425	Novel.1663.1
-	-	u	Novel.1664	Novel.1664.1	1	456	Novel.1664.1
-	-	u	Novel.1665	Novel.1665.1	1	915	Novel.1665.1
-	-	u	Novel.1666	Novel.1666.1	3	726	Novel.1666.1
-	-	u	Novel.1667	Novel.1667.1	1	203	Novel.1667.1
-	-	u	Novel.1668	Novel.1668.1	1	216	Novel.1668.1
evm.model.Contig46.8-gene	evm.model.Contig46.8	m	evm.model.Contig46.8-gene	Novel.1669.1	3	1530	Novel.1669.1
evm.model.Contig46.8-gene	evm.model.Contig46.8	x	Novel.1670	Novel.1670.1	2	248	Novel.1670.1
evm.model.Contig46.8-gene	evm.model.Contig46.8	x	Novel.1670	Novel.1670.2	2	232	Novel.1670.1
-	-	u	Novel.1671	Novel.1671.1	1	227	Novel.1671.1
-	-	u	Novel.1672	Novel.1672.1	1	266	Novel.1672.1
-	-	u	Novel.1673	Novel.1673.1	1	200	Novel.1673.1
-	-	u	Novel.1674	Novel.1674.1	1	846	Novel.1674.1
-	-	u	Novel.1675	Novel.1675.1	1	899	Novel.1675.1
-	-	u	Novel.1676	Novel.1676.1	1	301	Novel.1676.1
-	-	u	Novel.1677	Novel.1677.1	1	220	Novel.1677.1
-	-	u	Novel.1679	Novel.1679.1	1	693	Novel.1679.1
-	-	u	Novel.1680	Novel.1680.1	1	290	Novel.1680.1
-	-	u	Novel.1681	Novel.1681.1	2	349	Novel.1681.1
-	-	u	Novel.1682	Novel.1682.1	1	1928	Novel.1682.1
-	-	u	Novel.1683	Novel.1683.1	1	902	Novel.1683.1
-	-	u	Novel.1684	Novel.1684.1	1	1106	Novel.1684.1
-	-	u	Novel.1685	Novel.1685.1	1	452	Novel.1685.1
-	-	u	Novel.1686	Novel.1686.1	1	233	Novel.1686.1
-	-	u	Novel.1687	Novel.1687.1	1	820	Novel.1687.1
-	-	u	Novel.1688	Novel.1688.1	1	951	Novel.1688.1
-	-	u	Novel.1689	Novel.1689.1	1	718	Novel.1689.1
-	-	u	Novel.1690	Novel.1690.1	1	650	Novel.1690.1
-	-	u	Novel.1691	Novel.1691.1	1	558	Novel.1691.1
-	-	u	Novel.1692	Novel.1692.1	1	279	Novel.1692.1
evm.model.Contig49.1-gene	evm.model.Contig49.1	j	evm.model.Contig49.1-gene	Novel.1693.2	11	875	Novel.1693.2
evm.model.Contig49.5-gene	evm.model.Contig49.5	k	evm.model.Contig49.5-gene	Novel.1695.1	5	1827	Novel.1695.1
-	-	u	Novel.1696	Novel.1696.1	1	912	Novel.1696.1
evm.model.Contig49.6-gene	evm.model.Contig49.6	k	evm.model.Contig49.6-gene	Novel.1697.1	3	370	Novel.1697.1
-	-	u	Novel.1699	Novel.1699.1	1	1198	Novel.1699.1
evm.model.Contig49.8-gene	evm.model.Contig49.8	j	evm.model.Contig49.8-gene	Novel.1700.1	6	3551	Novel.1700.1
-	-	u	Novel.1701	Novel.1701.1	4	966	Novel.1701.1
-	-	u	Novel.1702	Novel.1702.1	1	1631	Novel.1702.1
-	-	u	Novel.1703	Novel.1703.1	1	2181	Novel.1703.1
evm.model.Contig49.10-gene	evm.model.Contig49.10	j	evm.model.Contig49.10-gene	Novel.1704.1	5	794	Novel.1704.2
evm.model.Contig49.10-gene	evm.model.Contig49.10	m	evm.model.Contig49.10-gene	Novel.1704.2	4	3477	Novel.1704.2
-	-	u	Novel.1705	Novel.1705.1	2	3584	Novel.1705.1
-	-	u	Novel.1706	Novel.1706.1	1	4861	Novel.1706.1
-	-	u	Novel.1707	Novel.1707.1	1	257	Novel.1707.1
-	-	u	Novel.1708	Novel.1708.1	1	508	Novel.1708.1
evm.model.Contig5.3-gene	evm.model.Contig5.3	m	evm.model.Contig5.3-gene	Novel.1709.1	1	5126	Novel.1709.1
evm.model.Contig5.3-gene	evm.model.Contig5.3	x	Novel.1710	Novel.1710.1	6	2913	Novel.1710.1
evm.model.Contig5.4-gene	evm.model.Contig5.4	o	evm.model.Contig5.4-gene	Novel.1711.1	3	1654	Novel.1711.1
-	-	u	Novel.1712	Novel.1712.1	1	1719	Novel.1712.1
-	-	u	Novel.1713	Novel.1713.1	1	291	Novel.1713.1
-	-	u	Novel.1714	Novel.1714.1	1	388	Novel.1714.1
-	-	u	Novel.1715	Novel.1715.1	1	409	Novel.1715.1
-	-	u	Novel.1716	Novel.1716.1	2	269	Novel.1716.1
evm.model.Contig5.8-gene	evm.model.Contig5.8	p	Novel.1717	Novel.1717.1	1	1470	Novel.1717.1
-	-	u	Novel.1719	Novel.1719.1	1	618	Novel.1719.1
-	-	u	Novel.1720	Novel.1720.1	1	212	Novel.1720.1
-	-	u	Novel.1721	Novel.1721.1	1	1180	Novel.1721.1
-	-	u	Novel.1723	Novel.1723.1	1	332	Novel.1723.1
-	-	u	Novel.1724	Novel.1724.1	1	299	Novel.1724.1
-	-	u	Novel.1726	Novel.1726.1	1	496	Novel.1726.1
-	-	u	Novel.1728	Novel.1728.1	1	1214	Novel.1728.1
-	-	u	Novel.1729	Novel.1729.1	1	1261	Novel.1729.1
-	-	u	Novel.1731	Novel.1731.1	1	353	Novel.1731.1
-	-	u	Novel.1732	Novel.1732.1	1	204	Novel.1732.1
evm.model.Contig5.15-gene	evm.model.Contig5.15	j	evm.model.Contig5.15-gene	Novel.1733.1	2	1359	Novel.1733.2
evm.model.Contig5.15-gene	evm.model.Contig5.15	o	evm.model.Contig5.15-gene	Novel.1733.2	2	1421	Novel.1733.2
-	-	u	Novel.1734	Novel.1734.1	1	863	Novel.1734.1
evm.model.Contig5.17-gene	evm.model.Contig5.17	k	evm.model.Contig5.17-gene	Novel.1736.1	10	4899	Novel.1736.1
evm.model.Contig5.17-gene	evm.model.Contig5.17	j	evm.model.Contig5.17-gene	Novel.1736.2	7	1774	Novel.1736.1
-	-	u	Novel.1737	Novel.1737.1	1	630	Novel.1737.1
evm.model.Contig5.20-gene	evm.model.Contig5.20	i	Novel.1739	Novel.1739.1	2	510	Novel.1739.1
evm.model.Contig5.21-gene	evm.model.Contig5.21	j	evm.model.Contig5.21-gene	Novel.1740.1	3	704	evm.model.Contig5.21
-	-	u	Novel.1741	Novel.1741.1	1	202	Novel.1741.1
-	-	u	Novel.1742	Novel.1742.1	1	795	Novel.1742.1
-	-	u	Novel.1743	Novel.1743.1	1	851	Novel.1743.1
evm.model.Contig5.22-gene	evm.model.Contig5.22	m	evm.model.Contig5.22-gene	Novel.1744.1	2	1841	Novel.1744.1
-	-	u	Novel.1745	Novel.1745.1	1	212	Novel.1745.1
-	-	u	Novel.1746	Novel.1746.1	1	629	Novel.1746.1
-	-	u	Novel.1747	Novel.1747.1	1	350	Novel.1747.1
-	-	u	Novel.1748	Novel.1748.1	1	245	Novel.1748.1
evm.model.Contig50.1-gene	evm.model.Contig50.1	k	evm.model.Contig50.1-gene	Novel.1749.1	8	5453	Novel.1749.1
-	-	u	Novel.1750	Novel.1750.1	1	436	Novel.1750.1
-	-	u	Novel.1751	Novel.1751.1	2	1845	Novel.1751.1
-	-	u	Novel.1752	Novel.1752.1	1	714	Novel.1752.1
-	-	u	Novel.1753	Novel.1753.1	1	412	Novel.1753.1
-	-	u	Novel.1754	Novel.1754.1	1	201	Novel.1754.1
-	-	u	Novel.1755	Novel.1755.1	1	533	Novel.1755.1
-	-	u	Novel.1756	Novel.1756.1	1	485	Novel.1756.1
evm.model.Contig51.1-gene	evm.model.Contig51.1	k	evm.model.Contig51.1-gene	Novel.1757.1	6	2403	Novel.1757.4
evm.model.Contig51.1-gene	evm.model.Contig51.1	j	evm.model.Contig51.1-gene	Novel.1757.2	4	1291	Novel.1757.4
evm.model.Contig51.1-gene	evm.model.Contig51.1	j	evm.model.Contig51.1-gene	Novel.1757.4	6	3820	Novel.1757.4
-	-	u	Novel.1758	Novel.1758.1	1	811	Novel.1758.1
evm.model.Contig51.4-gene	evm.model.Contig51.4	p	Novel.1759	Novel.1759.1	1	410	Novel.1759.1
evm.model.Contig51.16-gene	evm.model.Contig51.16	o	evm.model.Contig51.16-gene	Novel.1760.2	3	1723	evm.model.Contig51.16
-	-	u	Novel.1761	Novel.1761.1	1	285	Novel.1761.1
-	-	u	Novel.1762	Novel.1762.1	1	356	Novel.1762.1
-	-	u	Novel.1763	Novel.1763.1	2	760	Novel.1763.1
-	-	u	Novel.1764	Novel.1764.1	1	922	Novel.1764.1
-	-	u	Novel.1767	Novel.1767.1	2	234	Novel.1767.1
-	-	u	Novel.1768	Novel.1768.1	2	467	Novel.1768.1
-	-	u	Novel.1770	Novel.1770.1	1	229	Novel.1770.1
-	-	u	Novel.1771	Novel.1771.1	1	351	Novel.1771.1
evm.model.Contig51.11-gene	evm.model.Contig51.11	p	Novel.1772	Novel.1772.1	1	2010	Novel.1772.1
-	-	u	Novel.1774	Novel.1774.1	2	1424	Novel.1774.1
evm.model.Contig51.17-gene	evm.model.Contig51.17	o	evm.model.Contig51.17-gene	Novel.1775.1	2	1805	evm.model.Contig51.12
-	-	u	Novel.1776	Novel.1776.1	1	562	Novel.1776.1
-	-	u	Novel.1779	Novel.1779.1	1	1847	Novel.1779.1
evm.model.Contig51.23-gene	evm.model.Contig51.23	k	evm.model.Contig51.23-gene	Novel.1782.1	24	6620	Novel.1782.1
-	-	u	Novel.1783	Novel.1783.1	1	2088	Novel.1783.1
-	-	u	Novel.1783	Novel.1783.2	2	563	Novel.1783.1
-	-	u	Novel.1784	Novel.1784.1	1	251	Novel.1784.1
-	-	u	Novel.1786	Novel.1786.1	4	3191	Novel.1786.2
-	-	u	Novel.1786	Novel.1786.2	3	4798	Novel.1786.2
-	-	u	Novel.1786	Novel.1786.3	2	695	Novel.1786.2
-	-	u	Novel.1786	Novel.1786.4	2	3018	Novel.1786.2
-	-	u	Novel.1787	Novel.1787.1	1	714	Novel.1787.1
-	-	u	Novel.1788	Novel.1788.1	1	379	Novel.1788.1
evm.model.Contig52.5-gene	evm.model.Contig52.5	k	evm.model.Contig52.5-gene	Novel.1791.1	5	6090	Novel.1791.1
evm.model.Contig52.5-gene	evm.model.Contig52.5	k	evm.model.Contig52.5-gene	Novel.1791.2	5	1098	Novel.1791.1
evm.model.Contig52.5-gene	evm.model.Contig52.5	j	evm.model.Contig52.5-gene	Novel.1791.3	3	588	Novel.1791.1
evm.model.Contig52.7-gene	evm.model.Contig52.7	m	evm.model.Contig52.7-gene	Novel.1792.1	1	1386	Novel.1792.1
evm.model.Contig52.7-gene	evm.model.Contig52.7	p	Novel.1793	Novel.1793.1	1	4633	Novel.1793.1
-	-	u	Novel.1795	Novel.1795.1	1	253	Novel.1795.1
evm.model.Contig52.11-gene	evm.model.Contig52.11	n	evm.model.Contig52.11-gene	Novel.1797.2	3	1452	evm.model.Contig52.11
-	-	u	Novel.1799	Novel.1799.1	1	766	Novel.1799.1
-	-	u	Novel.1800	Novel.1800.1	1	234	Novel.1800.1
-	-	u	Novel.1801	Novel.1801.1	1	267	Novel.1801.1
evm.model.Contig52.14-gene	evm.model.Contig52.14	k	evm.model.Contig52.14-gene	Novel.1803.1	5	2993	Novel.1803.1
-	-	u	evm.model.Contig52.14-gene	Novel.1803.3	3	798	Novel.1803.1
-	-	u	Novel.1804	Novel.1804.1	1	979	Novel.1804.1
evm.model.Contig52.18-gene	evm.model.Contig52.18	j	evm.model.Contig52.18-gene	Novel.1808.1	2	2090	Novel.1808.1
evm.model.Contig52.18-gene	evm.model.Contig52.18	m	evm.model.Contig52.18-gene	Novel.1808.2	1	1992	Novel.1808.1
-	-	u	Novel.1810	Novel.1810.1	2	577	Novel.1810.1
-	-	u	Novel.1810	Novel.1810.2	2	472	Novel.1810.1
-	-	u	Novel.1811	Novel.1811.1	2	265	Novel.1811.1
-	-	u	Novel.1812	Novel.1812.1	1	516	Novel.1812.1
evm.model.Contig54.1-gene	evm.model.Contig54.1	x	Novel.1813	Novel.1813.1	2	2603	Novel.1813.1
evm.model.Contig54.1-gene	evm.model.Contig54.1	j	evm.model.Contig54.1-gene	Novel.1814.1	2	3496	Novel.1814.12
evm.model.Contig54.1-gene	evm.model.Contig54.1	j	evm.model.Contig54.1-gene	Novel.1814.2	23	3662	Novel.1814.12
evm.model.Contig54.1-gene	evm.model.Contig54.1	j	evm.model.Contig54.1-gene	Novel.1814.3	18	3579	Novel.1814.12
evm.model.Contig54.1-gene	evm.model.Contig54.1	j	evm.model.Contig54.1-gene	Novel.1814.4	2	696	Novel.1814.12
evm.model.Contig54.1-gene	evm.model.Contig54.1	j	evm.model.Contig54.1-gene	Novel.1814.5	2	1792	Novel.1814.12
evm.model.Contig54.1-gene	evm.model.Contig54.1	j	evm.model.Contig54.1-gene	Novel.1814.6	2	2892	Novel.1814.12
evm.model.Contig54.1-gene	evm.model.Contig54.1	j	evm.model.Contig54.1-gene	Novel.1814.7	2	828	Novel.1814.12
evm.model.Contig54.1-gene	evm.model.Contig54.1	j	evm.model.Contig54.1-gene	Novel.1814.8	2	542	Novel.1814.12
evm.model.Contig54.1-gene	evm.model.Contig54.1	i	evm.model.Contig54.1-gene	Novel.1814.10	2	3376	Novel.1814.10
evm.model.Contig54.1-gene	evm.model.Contig54.1	i	evm.model.Contig54.1-gene	Novel.1814.11	2	1260	Novel.1814.11
evm.model.Contig54.1-gene	evm.model.Contig54.1	j	evm.model.Contig54.1-gene	Novel.1814.12	17	4448	Novel.1814.12
evm.model.Contig54.1-gene	evm.model.Contig54.1	i	Novel.1815	Novel.1815.1	1	10062	Novel.1815.1
evm.model.Contig54.1-gene	evm.model.Contig54.1	i	Novel.1816	Novel.1816.1	2	3782	Novel.1816.1
evm.model.Contig54.1-gene	evm.model.Contig54.1	i	Novel.1816	Novel.1816.2	2	3733	Novel.1816.1
evm.model.Contig54.1-gene	evm.model.Contig54.1	i	Novel.1817	Novel.1817.1	3	4311	Novel.1817.2
evm.model.Contig54.1-gene	evm.model.Contig54.1	i	Novel.1817	Novel.1817.2	3	5748	Novel.1817.2
evm.model.Contig54.1-gene	evm.model.Contig54.1	i	Novel.1817	Novel.1817.3	2	1132	Novel.1817.3
evm.model.Contig54.1-gene	evm.model.Contig54.1	i	Novel.1818	Novel.1818.1	1	2240	Novel.1818.1
evm.model.Contig54.1-gene	evm.model.Contig54.1	i	Novel.1819	Novel.1819.1	2	594	Novel.1819.1
evm.model.Contig54.1-gene	evm.model.Contig54.1	i	Novel.1820	Novel.1820.1	2	756	Novel.1820.1
evm.model.Contig54.1-gene	evm.model.Contig54.1	i	Novel.1821	Novel.1821.1	2	6765	Novel.1821.1
evm.model.Contig54.1-gene	evm.model.Contig54.1	i	Novel.1822	Novel.1822.1	2	2169	Novel.1822.1
-	-	u	Novel.1824	Novel.1824.1	1	819	Novel.1824.1
-	-	u	Novel.1825	Novel.1825.1	2	259	Novel.1825.1
-	-	u	Novel.1826	Novel.1826.1	1	746	Novel.1826.1
-	-	u	Novel.1827	Novel.1827.1	1	736	Novel.1827.1
-	-	u	Novel.1828	Novel.1828.1	1	422	Novel.1828.1
-	-	u	Novel.1829	Novel.1829.1	1	873	Novel.1829.1
-	-	u	Novel.1830	Novel.1830.1	1	350	Novel.1830.1
-	-	u	Novel.1831	Novel.1831.1	1	573	Novel.1831.1
-	-	u	Novel.1832	Novel.1832.1	1	237	Novel.1832.1
evm.model.Contig56.1-gene	evm.model.Contig56.1	k	evm.model.Contig56.4-gene	Novel.1833.1	8	2226	Novel.1833.3
evm.model.Contig56.4-gene	evm.model.Contig56.4	j	evm.model.Contig56.4-gene	Novel.1833.2	8	2276	Novel.1833.3
evm.model.Contig56.4-gene	evm.model.Contig56.4	n	evm.model.Contig56.4-gene	Novel.1833.3	7	3298	Novel.1833.3
evm.model.Contig56.2-gene	evm.model.Contig56.2	j	evm.model.Contig56.4-gene	Novel.1833.4	8	2586	Novel.1833.3
evm.model.Contig56.4-gene	evm.model.Contig56.4	n	evm.model.Contig56.4-gene	Novel.1833.5	8	3086	Novel.1833.3
evm.model.Contig56.2-gene	evm.model.Contig56.2	j	evm.model.Contig56.4-gene	Novel.1833.6	7	2397	Novel.1833.3
evm.model.Contig56.2-gene	evm.model.Contig56.2	m	evm.model.Contig56.4-gene	Novel.1833.8	7	2706	Novel.1833.3
evm.model.Contig56.4-gene	evm.model.Contig56.4	j	evm.model.Contig56.4-gene	Novel.1833.9	10	3233	Novel.1833.3
evm.model.Contig56.4-gene	evm.model.Contig56.4	j	evm.model.Contig56.4-gene	Novel.1833.11	8	2299	Novel.1833.3
evm.model.Contig56.4-gene	evm.model.Contig56.4	m	evm.model.Contig56.4-gene	Novel.1833.12	9	2266	Novel.1833.3
evm.model.Contig56.2-gene	evm.model.Contig56.2	x	Novel.1834	Novel.1834.1	2	324	Novel.1834.1
evm.model.Contig56.4-gene	evm.model.Contig56.4	x	Novel.1834	Novel.1834.2	2	243	Novel.1834.1
-	-	u	Novel.1835	Novel.1835.1	2	1139	Novel.1835.1
evm.model.Contig56.5-gene	evm.model.Contig56.5	j	evm.model.Contig56.5-gene	Novel.1837.1	33	6451	Novel.1837.2
evm.model.Contig56.5-gene	evm.model.Contig56.5	n	evm.model.Contig56.5-gene	Novel.1837.2	32	6562	Novel.1837.2
evm.model.Contig56.5-gene	evm.model.Contig56.5	j	evm.model.Contig56.5-gene	Novel.1837.3	33	6437	Novel.1837.2
evm.model.Contig56.5-gene	evm.model.Contig56.5	j	evm.model.Contig56.5-gene	Novel.1837.4	33	6449	Novel.1837.2
evm.model.Contig56.5-gene	evm.model.Contig56.5	j	evm.model.Contig56.5-gene	Novel.1837.5	33	6320	Novel.1837.2
evm.model.Contig56.5-gene	evm.model.Contig56.5	j	evm.model.Contig56.5-gene	Novel.1837.6	33	6286	Novel.1837.2
evm.model.Contig56.5-gene	evm.model.Contig56.5	j	evm.model.Contig56.5-gene	Novel.1837.7	33	6290	Novel.1837.2
evm.model.Contig56.5-gene	evm.model.Contig56.5	n	evm.model.Contig56.5-gene	Novel.1837.9	7	2927	Novel.1837.2
evm.model.Contig56.5-gene	evm.model.Contig56.5	s	Novel.1838	Novel.1838.1	2	360	Novel.1838.1
evm.model.Contig56.8-gene	evm.model.Contig56.8	j	evm.model.Contig56.8-gene	Novel.1839.1	3	1494	Novel.1839.3
evm.model.Contig56.8-gene	evm.model.Contig56.8	j	evm.model.Contig56.8-gene	Novel.1839.2	3	1091	Novel.1839.3
evm.model.Contig56.8-gene	evm.model.Contig56.8	k	evm.model.Contig56.8-gene	Novel.1839.3	4	2117	Novel.1839.3
-	-	u	Novel.1841	Novel.1841.1	1	833	Novel.1841.1
-	-	u	Novel.1842	Novel.1842.1	1	396	Novel.1842.1
-	-	u	Novel.1843	Novel.1843.1	1	1504	Novel.1843.1
-	-	u	Novel.1844	Novel.1844.1	1	495	Novel.1844.1
-	-	u	Novel.1846	Novel.1846.1	1	1020	Novel.1846.1
evm.model.Contig56.14-gene	evm.model.Contig56.14	k	evm.model.Contig56.14-gene	Novel.1847.1	5	3152	Novel.1847.3
evm.model.Contig56.14-gene	evm.model.Contig56.14	m	evm.model.Contig56.14-gene	Novel.1847.2	6	2167	Novel.1847.3
evm.model.Contig56.14-gene	evm.model.Contig56.14	k	evm.model.Contig56.14-gene	Novel.1847.3	5	3946	Novel.1847.3
-	-	u	Novel.1849	Novel.1849.1	1	250	Novel.1849.1
-	-	u	Novel.1850	Novel.1850.1	1	442	Novel.1850.1
evm.model.Contig56.17-gene	evm.model.Contig56.17	m	evm.model.Contig56.17-gene	Novel.1851.1	2	862	Novel.1851.1
-	-	u	Novel.1852	Novel.1852.1	1	739	Novel.1852.1
-	-	u	Novel.1853	Novel.1853.1	1	264	Novel.1853.1
evm.model.Contig57.1-gene	evm.model.Contig57.1	i	Novel.1855	Novel.1855.1	1	307	Novel.1855.1
evm.model.Contig57.1-gene	evm.model.Contig57.1	i	Novel.1856	Novel.1856.1	1	460	Novel.1856.1
-	-	u	Novel.1857	Novel.1857.1	1	6113	Novel.1857.1
-	-	u	Novel.1858	Novel.1858.1	1	331	Novel.1858.1
-	-	u	Novel.1859	Novel.1859.1	1	427	Novel.1859.1
-	-	u	Novel.1860	Novel.1860.1	1	486	Novel.1860.1
-	-	u	Novel.1861	Novel.1861.1	1	269	Novel.1861.1
evm.model.Contig57.3-gene	evm.model.Contig57.3	o	evm.model.Contig57.3-gene	Novel.1862.1	8	1588	Novel.1862.1
evm.model.Contig57.6-gene	evm.model.Contig57.6	o	evm.model.Contig57.6-gene	Novel.1864.1	2	596	Novel.1864.1
evm.model.Contig57.6-gene	evm.model.Contig57.6	o	evm.model.Contig57.6-gene	Novel.1864.2	2	542	Novel.1864.1
evm.model.Contig57.6-gene	evm.model.Contig57.6	o	evm.model.Contig57.6-gene	Novel.1864.3	2	556	Novel.1864.1
evm.model.Contig58.1-gene	evm.model.Contig58.1	k	evm.model.Contig58.1-gene	Novel.1865.1	3	2447	Novel.1865.1
evm.model.Contig58.1-gene	evm.model.Contig58.1	k	evm.model.Contig58.1-gene	Novel.1865.2	3	1341	Novel.1865.1
-	-	u	Novel.1866	Novel.1866.1	1	685	Novel.1866.1
evm.model.Contig58.3-gene	evm.model.Contig58.3	k	evm.model.Contig58.3-gene	Novel.1867.1	13	3131	Novel.1867.1
evm.model.Contig58.3-gene	evm.model.Contig58.3	j	evm.model.Contig58.3-gene	Novel.1867.2	6	862	Novel.1867.1
-	-	u	Novel.1868	Novel.1868.1	1	541	Novel.1868.1
-	-	u	Novel.1869	Novel.1869.1	1	461	Novel.1869.1
evm.model.Contig58.10-gene	evm.model.Contig58.10	k	evm.model.Contig58.10-gene	Novel.1870.1	9	1244	Novel.1870.1
-	-	u	Novel.1871	Novel.1871.1	3	1163	Novel.1871.1
-	-	u	Novel.1872	Novel.1872.1	1	732	Novel.1872.1
-	-	u	Novel.1873	Novel.1873.1	1	876	Novel.1873.1
-	-	u	Novel.1874	Novel.1874.1	1	287	Novel.1874.1
-	-	u	Novel.1875	Novel.1875.1	1	965	Novel.1875.1
-	-	u	Novel.1876	Novel.1876.1	1	1028	Novel.1876.1
evm.model.Contig59.4-gene	evm.model.Contig59.4	x	Novel.1878	Novel.1878.1	2	289	Novel.1878.1
evm.model.Contig59.4-gene	evm.model.Contig59.4	x	Novel.1879	Novel.1879.1	2	263	Novel.1879.1
-	-	u	Novel.1880	Novel.1880.1	2	263	Novel.1880.1
evm.model.Contig59.2-gene	evm.model.Contig59.2	o	evm.model.Contig59.2-gene	Novel.1881.1	2	1532	Novel.1881.1
-	-	u	Novel.1882	Novel.1882.1	4	814	Novel.1882.1
evm.model.Contig59.7-gene	evm.model.Contig59.7	x	Novel.1884	Novel.1884.1	2	263	Novel.1884.2
evm.model.Contig59.7-gene	evm.model.Contig59.7	x	Novel.1884	Novel.1884.2	2	274	Novel.1884.2
-	-	u	Novel.1885	Novel.1885.1	1	1017	Novel.1885.1
-	-	u	Novel.1886	Novel.1886.1	1	257	Novel.1886.1
evm.model.Contig6.5-gene	evm.model.Contig6.5	j	evm.model.Contig6.5-gene	Novel.1887.1	7	2596	Novel.1887.2
evm.model.Contig6.5-gene	evm.model.Contig6.5	k	evm.model.Contig6.5-gene	Novel.1887.2	10	4241	Novel.1887.2
evm.model.Contig6.5-gene	evm.model.Contig6.5	m	evm.model.Contig6.5-gene	Novel.1887.3	8	4235	Novel.1887.2
evm.model.Contig6.5-gene	evm.model.Contig6.5	j	evm.model.Contig6.5-gene	Novel.1887.5	8	3335	Novel.1887.2
-	-	u	Novel.1888	Novel.1888.1	4	2405	Novel.1888.1
-	-	u	Novel.1889	Novel.1889.1	2	288	Novel.1889.1
-	-	u	Novel.1891	Novel.1891.1	1	703	Novel.1891.1
-	-	u	Novel.1892	Novel.1892.1	2	238	Novel.1892.1
-	-	u	Novel.1893	Novel.1893.1	1	259	Novel.1893.1
-	-	u	Novel.1894	Novel.1894.1	1	386	Novel.1894.1
-	-	u	Novel.1895	Novel.1895.1	1	313	Novel.1895.1
-	-	u	Novel.1898	Novel.1898.1	1	389	Novel.1898.1
-	-	u	Novel.1899	Novel.1899.1	1	1141	Novel.1899.1
-	-	u	Novel.1900	Novel.1900.1	2	438	Novel.1900.1
-	-	u	Novel.1901	Novel.1901.1	1	407	Novel.1901.1
-	-	u	Novel.1902	Novel.1902.1	1	406	Novel.1902.1
-	-	u	Novel.1903	Novel.1903.1	1	626	Novel.1903.1
-	-	u	Novel.1904	Novel.1904.1	1	1014	Novel.1904.1
-	-	u	Novel.1905	Novel.1905.1	1	472	Novel.1905.1
-	-	u	Novel.1906	Novel.1906.1	1	664	Novel.1906.1
-	-	u	Novel.1907	Novel.1907.1	1	260	Novel.1907.1
-	-	u	Novel.1908	Novel.1908.1	1	262	Novel.1908.1
-	-	u	Novel.1909	Novel.1909.1	1	222	Novel.1909.1
-	-	u	Novel.1910	Novel.1910.1	2	420	Novel.1910.1
-	-	u	Novel.1911	Novel.1911.1	1	252	Novel.1911.1
evm.model.Contig6.8-gene	evm.model.Contig6.8	k	evm.model.Contig6.8-gene	Novel.1912.1	7	856	Novel.1912.1
-	-	u	Novel.1913	Novel.1913.1	2	777	Novel.1913.1
-	-	u	Novel.1914	Novel.1914.1	1	522	Novel.1914.1
-	-	u	Novel.1915	Novel.1915.1	1	1034	Novel.1915.1
-	-	u	Novel.1916	Novel.1916.1	1	252	Novel.1916.1
-	-	u	Novel.1918	Novel.1918.1	1	1276	Novel.1918.1
-	-	u	Novel.1919	Novel.1919.1	1	475	Novel.1919.1
-	-	u	Novel.1920	Novel.1920.1	1	347	Novel.1920.1
-	-	u	Novel.1921	Novel.1921.1	1	694	Novel.1921.1
evm.model.Contig6.13-gene	evm.model.Contig6.13	j	evm.model.Contig6.13-gene	Novel.1922.2	9	1099	evm.model.Contig6.13
-	-	u	Novel.1923	Novel.1923.1	1	576	Novel.1923.1
-	-	u	Novel.1924	Novel.1924.1	1	1245	Novel.1924.1
-	-	u	Novel.1925	Novel.1925.1	1	1703	Novel.1925.1
-	-	u	evm.model.Contig6.16-gene	Novel.1926.1	3	1393	Novel.1926.1
evm.model.Contig6.16-gene	evm.model.Contig6.16	k	evm.model.Contig6.16-gene	Novel.1926.2	2	792	Novel.1926.1
[truncated: 38,788 more rows]
