# Supplementary material for: Salt Stress Modulates the Landscape of Transcriptome and Alternative Splicing in Date Palm (Phoenix dactylifera L.)
Source: Front Plant Sci. 2022 Jan 20;12:807739. doi: 10.3389/fpls.2021.807739 (PMC8810534; doi:10.3389/fpls.2021.807739)
Supplement: Supplementary file 4 [file Table_4.XLSX]

## Sheet: 0d_TCP_vs_S_1d_T_up.kegg.signif
Supplementary Table S4. KEGG pathway analysis in this study.
Group	Regulation	ID	Description	GeneRatio	BgRatio	pvalue	padj	Count	geneID
0 d vs 1 d	Up	map04141	Protein processing in endoplasmic reticulum	55/755	251/6016	1.63234e-05	0.0018119	55	evm.model.LG10.1670-gene/evm.model.LG10.1567-gene/evm.model.LG01.1346-gene/evm.model.LG01.2830-gene/evm.model.LG16.928-gene/evm.model.LG12.843-gene/evm.model.LG14.237-gene/evm.model.LG05.1075-gene/evm.model.LG13.535-gene/evm.model.LG12.992-gene/evm.model.LG02.2624-gene/evm.model.LG05.2086-gene/evm.model.LG05.1078-gene/evm.model.LG09.469-gene/evm.model.LG09.954-gene/evm.model.LG10.1511-gene/evm.mo…
		map04075	Plant hormone signal transduction	59/755	315/6016	0.000806173	0.0418853	59	evm.model.LG01.2692-gene/evm.model.LG10.1486-gene/evm.model.LG08.225-gene/evm.model.LG10.1089-gene/evm.model.LG08.433-gene/evm.model.LG03.888-gene/evm.model.LG10.974-gene/evm.model.LG01.854-gene/evm.model.LG08.1448-gene/evm.model.LG07.251-gene/evm.model.LG11.673-gene/evm.model.LG11.445-gene/evm.model.LG14.290-gene/evm.model.LG12.327-gene/evm.model.LG01.2844-gene/evm.model.LG01.697-gene/evm.model.…
		map03040	Spliceosome	47/755	241/6016	0.00113203	0.0418853	47	evm.model.LG11.617-gene/evm.model.LG12.1578-gene/evm.model.LG02.1040-gene/evm.model.LG15.978-gene/evm.model.LG15.136-gene/evm.model.LG16.901-gene/evm.model.LG13.285-gene/evm.model.LG11.616-gene/evm.model.LG09.1978-gene/evm.model.LG01.353-gene/evm.model.LG05.1010-gene/evm.model.LG01.2796-gene/evm.model.LG06.267-gene/evm.model.LG10.443-gene/evm.model.LG15.546-gene/evm.model.LG16.640-gene/evm.model.…
	Down	map00196	Photosynthesis - antenna proteins	13/647	23/6016	9.43563e-08	1.07566e-05	13	evm.model.LG15.494-gene/evm.model.LG01.1026-gene/evm.model.LG03.830-gene/evm.model.LG12.1250-gene/evm.model.LG13.950-gene/evm.model.LG15.721-gene/evm.model.LG10.1162-gene/evm.model.LG01.1448-gene/evm.model.LG18.394-gene/evm.model.LG15.628-gene/evm.model.LG08.790-gene/evm.model.LG06.921-gene/evm.model.LG08.555-gene
		map00970	Aminoacyl-tRNA biosynthesis	19/647	57/6016	3.77509e-06	0.00021518	19	evm.model.LG01.2002-gene/evm.model.LG02.424-gene/evm.model.LG06.864-gene/evm.model.LG05.192-gene/evm.model.LG12.374-gene/evm.model.LG16.361-gene/evm.model.LG06.299-gene/evm.model.LG09.586-gene/evm.model.LG01.2017-gene/evm.model.LG09.1572-gene/evm.model.LG01.2023-gene/evm.model.LG13.244-gene/evm.model.LG16.1125-gene/evm.model.LG05.661-gene/evm.model.LG02.1576-gene/evm.model.LG06.132-gene/evm.model…
		map00195	Photosynthesis	22/647	80/6016	2.23189e-05	0.000636089	22	evm.model.LG06.789-gene/evm.model.LG10.232-gene/evm.model.LG02.2408-gene/evm.model.LG07.711-gene/evm.model.LG14.608-gene/evm.model.LG08.982-gene/evm.model.LG09.571-gene/evm.model.LG12.160-gene/evm.model.LG01.1462-gene/evm.model.LG01.1472-gene/evm.model.LG17.909-gene/evm.model.LG01.2105-gene/evm.model.LG14.82-gene/evm.model.LG07.690-gene/evm.model.LG06.929-gene/evm.model.LG12.483-gene/evm.model.LG…
		map00941	Flavonoid biosynthesis	22/647	80/6016	2.23189e-05	0.000636089	22	evm.model.LG05.1251-gene/evm.model.LG14.859-gene/evm.model.LG10.540-gene/evm.model.LG14.852-gene/evm.model.LG09.1697-gene/evm.model.LG16.303-gene/evm.model.LG13.335-gene/evm.model.LG09.1218-gene/evm.model.LG06.76-gene/evm.model.LG03.56-gene/evm.model.LG01.1045-gene/evm.model.LG15.482-gene/evm.model.LG16.1108-gene/evm.model.LG09.284-gene/evm.model.LG09.1233-gene/evm.model.LG09.1450-gene/evm.model.…
		map00710	Carbon fixation in photosynthetic organisms	22/647	86/6016	7.48861e-05	0.0017074	22	evm.model.LG05.1118-gene/evm.model.LG01.1836-gene/evm.model.LG16.542-gene/evm.model.LG13.504-gene/evm.model.LG04.352-gene/evm.model.LG10.786-gene/evm.model.LG01.2405-gene/evm.model.LG06.1432-gene/evm.model.LG08.665-gene/evm.model.LG07.210-gene/evm.model.LG10.1066-gene/evm.model.LG04.711-gene/evm.model.LG06.903-gene/evm.model.LG14.170-gene/evm.model.LG08.1628-gene/evm.model.LG02.503-gene/evm.model…
		map01200	Carbon metabolism	57/647	325/6016	0.000100859	0.00172094	57	evm.model.LG08.511-gene/evm.model.LG05.1118-gene/evm.model.LG15.320-gene/evm.model.LG04.1529-gene/evm.model.LG03.697-gene/evm.model.LG08.1343-gene/evm.model.LG07.281-gene/evm.model.LG01.1836-gene/evm.model.LG03.761-gene/evm.model.LG07.217-gene/evm.model.LG16.542-gene/evm.model.LG03.928-gene/evm.model.LG07.1189-gene/evm.model.LG13.504-gene/evm.model.LG09.1801-gene/evm.model.LG18.474-gene/evm.model…
		map00860	Porphyrin and chlorophyll metabolism	16/647	54/6016	0.000111346	0.00172094	16	evm.model.LG04.243-gene/evm.model.LG05.1645-gene/evm.model.LG08.549-gene/evm.model.LG12.469-gene/evm.model.LG10.146-gene/evm.model.LG09.1473-gene/evm.model.LG05.1532-gene/evm.model.LG02.454-gene/evm.model.LG17.722-gene/evm.model.LG07.990-gene/evm.model.LG07.10-gene/evm.model.LG17.277-gene/evm.model.LG15.707-gene/evm.model.LG04.2012-gene/evm.model.LG02.1765-gene/evm.model.LG03.138-gene
		map00130	Ubiquinone and other terpenoid-quinone biosynthesis	15/647	49/6016	0.000120768	0.00172094	15	evm.model.LG07.220-gene/evm.model.LG02.565-gene/evm.model.LG06.507-gene/evm.model.LG09.284-gene/evm.model.LG09.1233-gene/evm.model.LG05.849-gene/evm.model.LG08.1700-gene/evm.model.LG01.1537-gene/evm.model.LG07.1101-gene/evm.model.LG01.2351-gene/evm.model.LG05.1458-gene/evm.model.LG16.836-gene/evm.model.LG02.2442-gene/evm.model.LG11.328-gene/evm.model.LG02.2019-gene
		map00230	Purine metabolism	26/647	118/6016	0.000251203	0.0031819	26	evm.model.LG15.202-gene/evm.model.LG08.406-gene/evm.model.LG08.1193-gene/evm.model.LG04.1529-gene/evm.model.LG01.2118-gene/evm.model.LG07.281-gene/evm.model.LG01.784-gene/evm.model.LG03.928-gene/evm.model.LG04.1828-gene/evm.model.LG09.2051-gene/evm.model.LG02.2285-gene/evm.model.LG09.136-gene/evm.model.LG18.461-gene/evm.model.LG03.660-gene/evm.model.LG06.335-gene/evm.model.LG12.651-gene/evm.model…
		map00511	Other glycan degradation	8/647	24/6016	0.00262598	0.0299362	8	evm.model.LG03.863-gene/evm.model.LG16.204-gene/evm.model.LG02.2593-gene/evm.model.LG01.2134-gene/evm.model.LG09.388-gene/evm.model.LG08.108-gene/evm.model.LG06.153-gene/evm.model.LG02.2646-gene
		map01230	Biosynthesis of amino acids	47/647	297/6016	0.00380628	0.0394469	47	evm.model.LG11.595-gene/evm.model.LG17.629-gene/evm.model.LG15.276-gene/evm.model.LG04.1529-gene/evm.model.LG01.2635-gene/evm.model.LG05.321-gene/evm.model.LG07.281-gene/evm.model.LG01.1836-gene/evm.model.LG03.761-gene/evm.model.LG16.542-gene/evm.model.LG03.928-gene/evm.model.LG16.50-gene/evm.model.LG02.759-gene/evm.model.LG13.504-gene/evm.model.LG04.2006-gene/evm.model.LG10.786-gene/evm.model.LG…
0 d vs 5 d	Up	map04120	Ubiquitin mediated proteolysis	47/1007	159/6016	3.32061e-05	0.0038187	47	evm.model.LG09.1072-gene/evm.model.LG11.738-gene/evm.model.LG08.391-gene/evm.model.LG01.804-gene/evm.model.LG01.203-gene/evm.model.LG01.770-gene/evm.model.LG15.958-gene/evm.model.LG13.535-gene/evm.model.LG08.58-gene/evm.model.LG07.494-gene/evm.model.LG04.1015-gene/evm.model.LG02.1012-gene/evm.model.LG04.851-gene/evm.model.LG02.2510-gene/evm.model.LG11.161-gene/evm.model.LG08.465-gene/evm.model.LG…
		map04075	Plant hormone signal transduction	76/1007	315/6016	0.000357194	0.0145776	76	evm.model.LG01.2692-gene/evm.model.LG10.1486-gene/evm.model.LG10.1089-gene/evm.model.LG08.433-gene/evm.model.LG08.225-gene/evm.model.LG12.327-gene/evm.model.LG15.643-gene/evm.model.LG01.854-gene/evm.model.LG02.407-gene/evm.model.LG01.697-gene/evm.model.LG01.2844-gene/evm.model.LG03.888-gene/evm.model.Contig73.4-gene/evm.model.LG10.974-gene/evm.model.LG07.251-gene/evm.model.LG02.309-gene/evm.model…
		map04016	MAPK signaling pathway - plant	45/1007	165/6016	0.000380286	0.0145776	45	evm.model.LG13.575-gene/evm.model.LG01.2844-gene/evm.model.Contig73.4-gene/evm.model.LG07.251-gene/evm.model.LG02.2315-gene/evm.model.LG02.309-gene/evm.model.LG02.1854-gene/evm.model.LG10.887-gene/evm.model.LG08.1448-gene/evm.model.LG10.1685-gene/evm.model.LG11.673-gene/evm.model.LG01.269-gene/evm.model.LG07.804-gene/evm.model.LG13.576-gene/evm.model.LG08.407-gene/evm.model.LG10.216-gene/evm.mode…
		map04712	Circadian rhythm - plant	22/1007	69/6016	0.00139109	0.0399937	22	evm.model.LG02.31-gene/evm.model.LG17.866-gene/evm.model.LG16.471-gene/evm.model.LG04.1966-gene/evm.model.LG09.520-gene/evm.model.LG04.1000-gene/evm.model.LG15.601-gene/evm.model.LG06.179-gene/evm.model.LG15.248-gene/evm.model.LG16.955-gene/evm.model.LG03.1203-gene/evm.model.LG04.181-gene/evm.model.LG07.873-gene/evm.model.LG16.280-gene/evm.model.LG15.244-gene/evm.model.LG08.1463-gene/evm.model.LG…
	Down	map00196	Photosynthesis - antenna proteins	19/1116	23/6016	4.57081e-11	5.39355e-09	19	evm.model.LG15.494-gene/evm.model.LG13.950-gene/evm.model.LG03.830-gene/evm.model.LG06.921-gene/evm.model.LG12.1250-gene/evm.model.LG08.803-gene/evm.model.LG18.394-gene/evm.model.LG15.628-gene/evm.model.LG08.790-gene/evm.model.LG01.1426-gene/evm.model.LG02.1658-gene/evm.model.LG15.721-gene/evm.model.LG08.555-gene/evm.model.LG08.1145-gene/evm.model.LG14.318-gene/evm.model.LG10.1162-gene/evm.model.…
		map03010	Ribosome	127/1116	412/6016	2.97668e-10	1.75624e-08	127	evm.model.Contig66.6-gene/evm.model.LG09.1277-gene/evm.model.LG02.1800-gene/evm.model.LG09.382-gene/evm.model.LG09.1316-gene/evm.model.LG08.1409-gene/evm.model.LG09.256-gene/evm.model.LG11.1015-gene/evm.model.LG06.705-gene/evm.model.LG06.296-gene/evm.model.LG02.1545-gene/evm.model.LG08.587-gene/evm.model.LG15.181-gene/evm.model.LG15.602-gene/evm.model.LG17.1043-gene/evm.model.LG12.496-gene/evm.mo…
		map00195	Photosynthesis	37/1116	80/6016	1.10274e-08	4.33745e-07	37	evm.model.LG02.2408-gene/evm.model.LG10.232-gene/evm.model.LG09.1785-gene/evm.model.LG08.982-gene/evm.model.LG07.690-gene/evm.model.LG14.82-gene/evm.model.LG14.608-gene/evm.model.LG08.1253-gene/evm.model.LG07.711-gene/evm.model.LG15.724-gene/evm.model.LG01.851-gene/evm.model.LG08.1616-gene/evm.model.LG04.1769-gene/evm.model.LG12.483-gene/evm.model.LG12.160-gene/evm.model.LG01.2105-gene/evm.model.…
		map00970	Aminoacyl-tRNA biosynthesis	29/1116	57/6016	3.06466e-08	9.04076e-07	29	evm.model.LG01.2002-gene/evm.model.LG12.374-gene/evm.model.LG02.424-gene/evm.model.LG16.361-gene/evm.model.LG12.382-gene/evm.model.LG02.1576-gene/evm.model.LG01.2023-gene/evm.model.LG12.383-gene/evm.model.LG08.358-gene/evm.model.LG06.299-gene/evm.model.LG05.192-gene/evm.model.LG01.1276-gene/evm.model.LG05.902-gene/evm.model.LG01.2017-gene/evm.model.LG09.586-gene/evm.model.LG16.1125-gene/evm.model…
		map00630	Glyoxylate and dicarboxylate metabolism	35/1116	83/6016	4.62556e-07	1.09163e-05	35	evm.model.LG17.212-gene/evm.model.LG05.1118-gene/evm.model.LG03.697-gene/evm.model.LG09.1801-gene/evm.model.LG08.1053-gene/evm.model.LG17.297-gene/evm.model.LG07.1189-gene/evm.model.LG16.501-gene/evm.model.LG04.1703-gene/evm.model.LG08.113-gene/evm.model.LG10.269-gene/evm.model.LG04.357-gene/evm.model.LG08.124-gene/evm.model.LG18.272-gene/evm.model.LG06.1432-gene/evm.model.Contig41.13-gene/evm.mo…
		map00860	Porphyrin and chlorophyll metabolism	25/1116	54/6016	2.64479e-06	5.20142e-05	25	evm.model.LG04.243-gene/evm.model.LG05.1645-gene/evm.model.LG02.1765-gene/evm.model.LG12.469-gene/evm.model.LG03.138-gene/evm.model.LG09.1473-gene/evm.model.LG09.433-gene/evm.model.LG07.990-gene/evm.model.LG02.454-gene/evm.model.LG05.1532-gene/evm.model.LG16.1112-gene/evm.model.LG09.315-gene/evm.model.LG01.2946-gene/evm.model.LG16.160-gene/evm.model.LG15.707-gene/evm.model.LG10.146-gene/evm.model…
		map01230	Biosynthesis of amino acids	82/1116	297/6016	5.6223e-05	0.000947759	82	evm.model.LG12.1357-gene/evm.model.LG15.582-gene/evm.model.LG17.212-gene/evm.model.LG09.1331-gene/evm.model.LG09.179-gene/evm.model.LG16.542-gene/evm.model.LG07.281-gene/evm.model.LG10.445-gene/evm.model.LG05.321-gene/evm.model.LG08.1053-gene/evm.model.LG10.551-gene/evm.model.Contig68.2-gene/evm.model.LG01.2405-gene/evm.model.LG03.670-gene/evm.model.LG03.1352-gene/evm.model.LG17.629-gene/evm.mode…
		map01200	Carbon metabolism	87/1116	325/6016	0.000112518	0.00165964	87	evm.model.LG12.1357-gene/evm.model.LG08.511-gene/evm.model.LG05.1118-gene/evm.model.LG16.542-gene/evm.model.LG03.697-gene/evm.model.LG07.281-gene/evm.model.LG14.804-gene/evm.model.LG09.1801-gene/evm.model.LG08.1053-gene/evm.model.LG10.551-gene/evm.model.LG07.1189-gene/evm.model.LG16.501-gene/evm.model.LG04.1703-gene/evm.model.LG14.822-gene/evm.model.LG08.113-gene/evm.model.LG04.352-gene/evm.model…
		map00670	One carbon pool by folate	11/1116	21/6016	0.000484152	0.00634777	11	evm.model.LG09.1801-gene/evm.model.LG01.2178-gene/evm.model.LG09.1298-gene/evm.model.LG04.357-gene/evm.model.LG02.504-gene/evm.model.LG14.642-gene/evm.model.LG11.364-gene/evm.model.LG13.360-gene/evm.model.LG14.650-gene/evm.model.LG03.320-gene/evm.model.LG03.1028-gene
		map00130	Ubiquinone and other terpenoid-quinone biosynthesis	19/1116	49/6016	0.000710441	0.0083832	19	evm.model.LG11.328-gene/evm.model.LG07.220-gene/evm.model.LG09.1233-gene/evm.model.LG02.565-gene/evm.model.LG02.1155-gene/evm.model.LG08.1700-gene/evm.model.LG06.507-gene/evm.model.LG01.2351-gene/evm.model.LG09.284-gene/evm.model.LG12.1158-gene/evm.model.LG08.827-gene/evm.model.LG05.849-gene/evm.model.LG02.2019-gene/evm.model.LG06.416-gene/evm.model.LG10.19-gene/evm.model.LG02.2442-gene/evm.model…
		map00941	Flavonoid biosynthesis	27/1116	80/6016	0.000809128	0.00867974	27	evm.model.LG13.335-gene/evm.model.LG14.859-gene/evm.model.LG14.852-gene/evm.model.LG04.947-gene/evm.model.LG11.328-gene/evm.model.LG01.1045-gene/evm.model.LG16.303-gene/evm.model.LG09.1218-gene/evm.model.LG09.1450-gene/evm.model.LG09.1233-gene/evm.model.LG09.1697-gene/evm.model.LG18.667-gene/evm.model.LG15.329-gene/evm.model.LG10.540-gene/evm.model.LG11.471-gene/evm.model.LG06.76-gene/evm.model.L…
		map00230	Purine metabolism	36/1116	118/6016	0.00104431	0.010269	36	evm.model.LG08.406-gene/evm.model.LG07.281-gene/evm.model.LG09.2051-gene/evm.model.LG03.1352-gene/evm.model.LG08.1193-gene/evm.model.LG04.862-gene/evm.model.LG15.202-gene/evm.model.LG01.2118-gene/evm.model.LG02.504-gene/evm.model.LG12.651-gene/evm.model.LG02.2285-gene/evm.model.LG04.1529-gene/evm.model.LG03.928-gene/evm.model.LG12.1049-gene/evm.model.LG01.784-gene/evm.model.LG08.1361-gene/evm.mod…
		map00500	Starch and sucrose metabolism	46/1116	170/6016	0.00363416	0.032987	46	evm.model.LG02.1507-gene/evm.model.LG05.630-gene/evm.model.LG17.373-gene/evm.model.LG12.1353-gene/evm.model.LG04.1598-gene/evm.model.LG12.289-gene/evm.model.LG05.660-gene/evm.model.LG12.643-gene/evm.model.LG13.931-gene/evm.model.LG09.807-gene/evm.model.Contig81.2-gene/evm.model.LG05.1402-gene/evm.model.LG01.1958-gene/evm.model.LG06.640-gene/evm.model.LG15.709-gene/evm.model.LG01.1941-gene/evm.mod…
		map00710	Carbon fixation in photosynthetic organisms	26/1116	86/6016	0.00565269	0.0465727	26	evm.model.LG12.1357-gene/evm.model.LG05.1118-gene/evm.model.LG16.542-gene/evm.model.LG14.804-gene/evm.model.LG08.1053-gene/evm.model.LG14.822-gene/evm.model.LG04.352-gene/evm.model.LG01.2405-gene/evm.model.LG07.210-gene/evm.model.LG01.1836-gene/evm.model.LG06.1432-gene/evm.model.LG09.918-gene/evm.model.LG02.503-gene/evm.model.LG10.1484-gene/evm.model.LG08.1628-gene/evm.model.LG01.390-gene/evm.mod…
		map00780	Biotin metabolism	9/1116	20/6016	0.00592026	0.0465727	9	evm.model.LG06.977-gene/evm.model.LG05.84-gene/evm.model.LG03.701-gene/evm.model.LG05.87-gene/evm.model.LG05.83-gene/evm.model.LG12.944-gene/evm.model.LG12.1318-gene/evm.model.LG03.1095-gene/evm.model.LG02.1160-gene
0 d vs 10 d	Up	map04016	MAPK signaling pathway - plant	66/1185	165/6016	9.0567e-10	1.05058e-07	66	evm.model.LG13.575-gene/evm.model.LG07.799-gene/evm.model.LG13.576-gene/evm.model.LG01.269-gene/evm.model.LG11.673-gene/evm.model.LG16.122-gene/evm.model.Contig73.4-gene/evm.model.LG05.983-gene/evm.model.LG08.1376-gene/evm.model.LG07.804-gene/evm.model.Contig133.4-gene/evm.model.LG02.1854-gene/evm.model.LG08.542-gene/evm.model.LG10.887-gene/evm.model.LG02.309-gene/evm.model.LG16.523-gene/evm.mode…
		map00071	Fatty acid degradation	28/1185	53/6016	7.07865e-08	4.10562e-06	28	evm.model.LG05.172-gene/evm.model.LG05.809-gene/evm.model.LG16.1086-gene/evm.model.LG05.1353-gene/evm.model.LG05.1716-gene/evm.model.LG03.943-gene/evm.model.LG12.1121-gene/evm.model.LG11.683-gene/evm.model.LG11.503-gene/evm.model.LG09.139-gene/evm.model.LG05.1472-gene/evm.model.LG09.119-gene/evm.model.LG09.445-gene/evm.model.LG16.1082-gene/evm.model.LG06.1189-gene/evm.model.LG08.293-gene/evm.mode…
		map00052	Galactose metabolism	26/1185	60/6016	2.34512e-05	0.00090678	26	evm.model.LG02.2269-gene/evm.model.LG12.57-gene/evm.model.LG17.613-gene/evm.model.Contig40.4-gene/evm.model.LG03.1257-gene/evm.model.LG05.890-gene/evm.model.LG03.1253-gene/evm.model.LG08.399-gene/evm.model.LG06.837-gene/evm.model.LG01.732-gene/evm.model.LG05.1776-gene/evm.model.LG08.370-gene/evm.model.LG17.612-gene/evm.model.LG17.717-gene/evm.model.LG03.1255-gene/evm.model.LG09.1867-gene/evm.mode…
		map04075	Plant hormone signal transduction	91/1185	315/6016	3.63939e-05	0.00105542	91	evm.model.LG01.2692-gene/evm.model.LG01.697-gene/evm.model.LG07.442-gene/evm.model.LG07.799-gene/evm.model.LG12.327-gene/evm.model.LG14.745-gene/evm.model.LG11.673-gene/evm.model.LG16.122-gene/evm.model.Contig73.4-gene/evm.model.LG15.486-gene/evm.model.LG08.225-gene/evm.model.LG08.1376-gene/evm.model.LG15.643-gene/evm.model.LG02.2143-gene/evm.model.LG11.746-gene/evm.model.LG10.1089-gene/evm.model…
		map04141	Protein processing in endoplasmic reticulum	73/1185	251/6016	0.000171946	0.00398916	73	evm.model.LG09.954-gene/evm.model.LG12.992-gene/evm.model.LG09.469-gene/evm.model.LG09.957-gene/evm.model.LG09.623-gene/evm.model.LG16.928-gene/evm.model.LG14.237-gene/evm.model.LG05.2086-gene/evm.model.LG13.719-gene/evm.model.LG13.535-gene/evm.model.LG05.1075-gene/evm.model.LG09.1479-gene/evm.model.LG17.826-gene/evm.model.LG10.1670-gene/evm.model.LG06.1158-gene/evm.model.LG07.1187-gene/evm.model…
		map04146	Peroxisome	33/1185	96/6016	0.000478641	0.00925373	33	evm.model.LG05.1605-gene/evm.model.LG08.656-gene/evm.model.LG05.809-gene/evm.model.LG16.1086-gene/evm.model.LG15.895-gene/evm.model.LG05.1353-gene/evm.model.LG09.742-gene/evm.model.LG04.854-gene/evm.model.LG11.503-gene/evm.model.LG09.139-gene/evm.model.LG10.88-gene/evm.model.LG09.445-gene/evm.model.LG01.1381-gene/evm.model.LG05.1597-gene/evm.model.LG05.1005-gene/evm.model.LG09.1529-gene/evm.model…
		map01200	Carbon metabolism	88/1185	325/6016	0.000568206	0.00941599	88	evm.model.LG10.1441-gene/evm.model.LG04.2013-gene/evm.model.LG05.1605-gene/evm.model.LG08.1152-gene/evm.model.LG02.544-gene/evm.model.LG04.505-gene/evm.model.LG01.691-gene/evm.model.LG12.215-gene/evm.model.LG05.809-gene/evm.model.LG09.65-gene/evm.model.Contig88.6-gene/evm.model.Contig35.4-gene/evm.model.LG17.536-gene/evm.model.LG14.20-gene/evm.model.LG03.124-gene/evm.model.LG01.753-gene/evm.model…
		map04626	Plant-pathogen interaction	108/1185	419/6016	0.000994073	0.0144141	108	evm.model.LG12.1059-gene/evm.model.LG08.75-gene/evm.model.LG07.233-gene/evm.model.LG17.610-gene/evm.model.LG10.1009-gene/evm.model.LG02.1431-gene/evm.model.LG08.503-gene/evm.model.LG10.1030-gene/evm.model.LG05.983-gene/evm.model.LG01.2489-gene/evm.model.LG08.1376-gene/evm.model.LG02.1899-gene/evm.model.LG05.2044-gene/evm.model.LG12.977-gene/evm.model.LG17.690-gene/evm.model.LG15.764-gene/evm.mode…
		map00410	beta-Alanine metabolism	16/1185	40/6016	0.0024146	0.0311215	16	evm.model.LG03.488-gene/evm.model.LG09.1399-gene/evm.model.LG05.172-gene/evm.model.LG05.809-gene/evm.model.LG18.283-gene/evm.model.LG05.1353-gene/evm.model.LG09.1807-gene/evm.model.LG12.1121-gene/evm.model.LG09.119-gene/evm.model.LG07.417-gene/evm.model.LG09.445-gene/evm.model.LG16.770-gene/evm.model.LG17.811-gene/evm.model.LG16.349-gene/evm.model.LG12.1120-gene/evm.model.LG02.1211-gene
		map00592	alpha-Linolenic acid metabolism	23/1185	66/6016	0.00270434	0.0313703	23	evm.model.LG09.1506-gene/evm.model.LG03.846-gene/evm.model.LG05.809-gene/evm.model.LG07.1167-gene/evm.model.LG16.1086-gene/evm.model.LG05.1353-gene/evm.model.LG03.943-gene/evm.model.LG18.362-gene/evm.model.LG11.683-gene/evm.model.LG05.1472-gene/evm.model.LG09.445-gene/evm.model.LG16.1082-gene/evm.model.LG10.141-gene/evm.model.LG15.21-gene/evm.model.LG17.811-gene/evm.model.LG03.845-gene/evm.model.…
		map00010	Glycolysis / Gluconeogenesis	48/1185	170/6016	0.00413072	0.0435603	48	evm.model.LG04.2013-gene/evm.model.LG05.172-gene/evm.model.LG12.215-gene/evm.model.LG09.65-gene/evm.model.Contig88.6-gene/evm.model.LG17.536-gene/evm.model.LG01.954-gene/evm.model.LG14.20-gene/evm.model.LG02.725-gene/evm.model.LG05.1176-gene/evm.model.LG12.1541-gene/evm.model.LG03.943-gene/evm.model.LG12.1121-gene/evm.model.LG03.1332-gene/evm.model.LG02.1130-gene/evm.model.LG12.202-gene/evm.model…
		map00240	Pyrimidine metabolism	21/1185	61/6016	0.00478863	0.0458272	21	evm.model.LG09.1399-gene/evm.model.LG08.137-gene/evm.model.LG11.651-gene/evm.model.LG05.1611-gene/evm.model.LG18.283-gene/evm.model.LG08.107-gene/evm.model.LG01.436-gene/evm.model.LG07.417-gene/evm.model.LG08.407-gene/evm.model.LG12.586-gene/evm.model.LG04.1933-gene/evm.model.LG05.198-gene/evm.model.LG17.658-gene/evm.model.LG13.689-gene/evm.model.LG05.695-gene/evm.model.LG10.679-gene/evm.model.LG…
		map04120	Ubiquitin mediated proteolysis	45/1185	159/6016	0.00513581	0.0458272	45	evm.model.LG09.1072-gene/evm.model.LG11.738-gene/evm.model.LG09.957-gene/evm.model.LG01.203-gene/evm.model.LG04.851-gene/evm.model.LG08.58-gene/evm.model.LG13.535-gene/evm.model.LG02.2510-gene/evm.model.LG09.1054-gene/evm.model.LG05.1949-gene/evm.model.LG08.391-gene/evm.model.LG15.958-gene/evm.model.LG04.1720-gene/evm.model.LG04.1015-gene/evm.model.LG01.770-gene/evm.model.LG05.445-gene/evm.model.…
	Down	map00195	Photosynthesis	58/1218	80/6016	4.88966e-24	5.81869e-22	58	evm.model.LG14.82-gene/evm.model.LG10.232-gene/evm.model.LG15.724-gene/evm.model.LG02.1666-gene/evm.model.LG08.758-gene/evm.model.LG08.1253-gene/evm.model.LG09.1785-gene/evm.model.LG02.2408-gene/evm.model.LG08.1616-gene/evm.model.LG07.690-gene/evm.model.LG07.446-gene/evm.model.LG14.608-gene/evm.model.LG08.982-gene/evm.model.LG08.1321-gene/evm.model.LG17.909-gene/evm.model.LG03.960-gene/evm.model.…
		map03010	Ribosome	161/1218	412/6016	5.43577e-20	3.23429e-18	161	evm.model.LG08.1409-gene/evm.model.Contig66.6-gene/evm.model.LG09.1277-gene/evm.model.LG06.705-gene/evm.model.LG08.587-gene/evm.model.LG07.330-gene/evm.model.LG09.256-gene/evm.model.LG09.1845-gene/evm.model.LG15.602-gene/evm.model.LG01.1037-gene/evm.model.LG12.250-gene/evm.model.LG12.496-gene/evm.model.LG09.518-gene/evm.model.LG09.382-gene/evm.model.LG06.296-gene/evm.model.LG11.569-gene/evm.model…
		map00196	Photosynthesis - antenna proteins	23/1218	23/6016	9.40423e-17	3.73034e-15	23	evm.model.LG01.1026-gene/evm.model.LG08.790-gene/evm.model.LG15.721-gene/evm.model.LG15.494-gene/evm.model.LG12.1250-gene/evm.model.LG15.628-gene/evm.model.LG14.554-gene/evm.model.LG08.555-gene/evm.model.LG05.1307-gene/evm.model.LG03.830-gene/evm.model.LG10.1162-gene/evm.model.LG18.394-gene/evm.model.LG03.207-gene/evm.model.LG08.803-gene/evm.model.LG06.757-gene/evm.model.LG14.318-gene/evm.model.L…
		map00860	Porphyrin and chlorophyll metabolism	33/1218	54/6016	5.34664e-11	1.59063e-09	33	evm.model.LG12.469-gene/evm.model.LG05.1645-gene/evm.model.LG04.243-gene/evm.model.LG03.138-gene/evm.model.LG02.1765-gene/evm.model.LG15.707-gene/evm.model.LG10.146-gene/evm.model.LG02.454-gene/evm.model.LG16.160-gene/evm.model.LG18.124-gene/evm.model.LG09.315-gene/evm.model.LG11.958-gene/evm.model.LG07.990-gene/evm.model.LG16.1112-gene/evm.model.LG17.277-gene/evm.model.LG09.1473-gene/evm.model.L…
		map00630	Glyoxylate and dicarboxylate metabolism	38/1218	83/6016	1.16571e-07	2.7744e-06	38	evm.model.LG04.1703-gene/evm.model.LG03.697-gene/evm.model.LG17.212-gene/evm.model.LG16.501-gene/evm.model.LG07.177-gene/evm.model.LG09.1801-gene/evm.model.LG08.113-gene/evm.model.LG10.269-gene/evm.model.LG01.100-gene/evm.model.LG06.1432-gene/evm.model.LG08.124-gene/evm.model.LG05.1204-gene/evm.model.LG08.1053-gene/evm.model.LG04.357-gene/evm.model.LG13.478-gene/evm.model.LG17.297-gene/evm.model.…
		map00970	Aminoacyl-tRNA biosynthesis	28/1218	57/6016	9.33179e-07	1.8508e-05	28	evm.model.LG12.382-gene/evm.model.LG12.383-gene/evm.model.LG16.361-gene/evm.model.LG16.1125-gene/evm.model.LG02.1576-gene/evm.model.LG01.2002-gene/evm.model.LG08.358-gene/evm.model.LG01.2023-gene/evm.model.LG01.2017-gene/evm.model.LG02.1285-gene/evm.model.LG02.424-gene/evm.model.LG05.192-gene/evm.model.LG12.374-gene/evm.model.LG06.299-gene/evm.model.LG01.1276-gene/evm.model.LG01.1291-gene/evm.mod…
		map00710	Carbon fixation in photosynthetic organisms	35/1218	86/6016	1.02179e-05	0.000173704	35	evm.model.LG14.822-gene/evm.model.LG01.2405-gene/evm.model.LG07.210-gene/evm.model.LG12.1357-gene/evm.model.LG06.1432-gene/evm.model.LG08.1293-gene/evm.model.LG04.352-gene/evm.model.LG08.1053-gene/evm.model.LG08.1628-gene/evm.model.LG14.804-gene/evm.model.LG05.1118-gene/evm.model.LG09.804-gene/evm.model.LG16.542-gene/evm.model.LG12.45-gene/evm.model.LG16.1024-gene/evm.model.LG01.1836-gene/evm.mod…
		map00511	Other glycan degradation	13/1218	24/6016	0.000238837	0.0030575	13	evm.model.LG03.863-gene/evm.model.LG16.204-gene/evm.model.LG02.2593-gene/evm.model.LG06.151-gene/evm.model.LG04.1735-gene/evm.model.LG04.1742-gene/evm.model.LG01.2134-gene/evm.model.LG04.1734-gene/evm.model.LG02.2646-gene/evm.model.LG06.153-gene/evm.model.LG09.388-gene/evm.model.LG14.768-gene/evm.model.LG04.1737-gene
		map00910	Nitrogen metabolism	17/1218	36/6016	0.000242915	0.0030575	17	evm.model.LG17.212-gene/evm.model.LG01.1101-gene/evm.model.LG10.269-gene/evm.model.LG05.1204-gene/evm.model.LG17.297-gene/evm.model.LG08.599-gene/evm.model.LG18.272-gene/evm.model.LG01.1256-gene/evm.model.LG05.346-gene/evm.model.LG01.2928-gene/evm.model.LG14.54-gene/evm.model.LG04.327-gene/evm.model.LG07.79-gene/evm.model.LG09.1270-gene/evm.model.LG04.755-gene/evm.model.LG10.1093-gene/evm.model.C…
		map00130	Ubiquinone and other terpenoid-quinone biosynthesis	21/1218	49/6016	0.000256933	0.0030575	21	evm.model.LG08.1700-gene/evm.model.LG11.328-gene/evm.model.LG06.507-gene/evm.model.LG06.416-gene/evm.model.LG07.220-gene/evm.model.LG01.1074-gene/evm.model.LG02.1155-gene/evm.model.LG02.2019-gene/evm.model.LG09.1233-gene/evm.model.LG01.2351-gene/evm.model.LG07.1101-gene/evm.model.LG01.1537-gene/evm.model.LG05.849-gene/evm.model.LG01.188-gene/evm.model.LG02.565-gene/evm.model.Contig37.2-gene/evm.m…
		map00670	One carbon pool by folate	11/1218	21/6016	0.00105663	0.0114308	11	evm.model.LG09.1801-gene/evm.model.LG04.357-gene/evm.model.LG01.2178-gene/evm.model.LG03.320-gene/evm.model.LG01.1291-gene/evm.model.LG13.360-gene/evm.model.LG14.642-gene/evm.model.LG08.1629-gene/evm.model.LG03.1028-gene/evm.model.LG06.1177-gene/evm.model.LG03.1124-gene
		map00941	Flavonoid biosynthesis	27/1218	80/6016	0.00311199	0.0308605	27	evm.model.LG06.76-gene/evm.model.LG14.859-gene/evm.model.LG09.1697-gene/evm.model.LG14.852-gene/evm.model.LG09.1218-gene/evm.model.LG15.329-gene/evm.model.LG13.335-gene/evm.model.LG03.56-gene/evm.model.LG16.303-gene/evm.model.LG04.947-gene/evm.model.LG05.1251-gene/evm.model.LG11.328-gene/evm.model.LG10.540-gene/evm.model.LG02.674-gene/evm.model.LG09.1233-gene/evm.model.LG09.1450-gene/evm.model.LG…
0 d vs 10 d	Up	map04141	Protein processing in endoplasmic reticulum	127/1875	251/6016	4.6267e-11	5.41324e-09	127	evm.model.LG04.729-gene/evm.model.LG17.826-gene/evm.model.LG05.1282-gene/evm.model.LG04.1310-gene/evm.model.LG09.469-gene/evm.model.LG05.1239-gene/evm.model.LG02.2624-gene/evm.model.LG07.846-gene/evm.model.LG12.992-gene/evm.model.LG16.928-gene/evm.model.LG02.1273-gene/evm.model.LG07.1187-gene/evm.model.LG09.1479-gene/evm.model.LG03.974-gene/evm.model.LG06.1158-gene/evm.model.LG02.246-gene/evm.mod…
		map04144	Endocytosis	108/1875	209/6016	2.83909e-10	1.66087e-08	108	evm.model.LG01.1419-gene/evm.model.LG10.1122-gene/evm.model.LG01.356-gene/evm.model.LG05.1413-gene/evm.model.LG01.2781-gene/evm.model.LG17.663-gene/evm.model.LG04.1267-gene/evm.model.LG12.17-gene/evm.model.LG17.933-gene/evm.model.LG17.322-gene/evm.model.LG01.1100-gene/evm.model.LG11.248-gene/evm.model.LG09.1344-gene/evm.model.LG17.485-gene/evm.model.LG08.372-gene/evm.model.LG09.954-gene/evm.model…
		map04136	Autophagy - other	34/1875	49/6016	3.8316e-08	1.49433e-06	34	evm.model.LG16.1055-gene/evm.model.LG01.366-gene/evm.model.LG05.1899-gene/evm.model.LG16.431-gene/evm.model.LG04.1258-gene/evm.model.LG02.742-gene/evm.model.LG08.987-gene/evm.model.LG04.1309-gene/evm.model.Contig91.12-gene/evm.model.LG07.439-gene/evm.model.LG15.909-gene/evm.model.LG04.783-gene/evm.model.LG08.196-gene/evm.model.LG06.1233-gene/evm.model.LG05.415-gene/evm.model.LG12.1490-gene/evm.mo…
		map04016	MAPK signaling pathway - plant	84/1875	165/6016	6.88903e-08	2.01504e-06	84	evm.model.LG13.575-gene/evm.model.LG08.407-gene/evm.model.LG13.576-gene/evm.model.LG11.673-gene/evm.model.LG13.586-gene/evm.model.LG02.1854-gene/evm.model.LG01.269-gene/evm.model.Contig133.4-gene/evm.model.LG05.983-gene/evm.model.LG10.887-gene/evm.model.LG07.799-gene/evm.model.LG14.168-gene/evm.model.LG08.542-gene/evm.model.LG01.693-gene/evm.model.LG05.1679-gene/evm.model.LG10.1395-gene/evm.model…
		map00071	Fatty acid degradation	33/1875	53/6016	2.74956e-06	6.43397e-05	33	evm.model.LG05.172-gene/evm.model.LG05.1353-gene/evm.model.LG05.1472-gene/evm.model.LG05.809-gene/evm.model.LG11.503-gene/evm.model.LG06.1189-gene/evm.model.LG11.683-gene/evm.model.LG09.1529-gene/evm.model.LG12.1121-gene/evm.model.LG16.349-gene/evm.model.LG16.1082-gene/evm.model.LG16.1086-gene/evm.model.LG05.1716-gene/evm.model.LG07.727-gene/evm.model.LG08.293-gene/evm.model.LG09.2056-gene/evm.mo…
		map01200	Carbon metabolism	138/1875	325/6016	6.67153e-06	0.000130095	138	evm.model.LG08.1152-gene/evm.model.LG09.588-gene/evm.model.LG10.1441-gene/evm.model.LG05.1353-gene/evm.model.LG12.215-gene/evm.model.LG13.586-gene/evm.model.LG02.1002-gene/evm.model.LG04.505-gene/evm.model.LG07.312-gene/evm.model.LG14.202-gene/evm.model.LG01.691-gene/evm.model.LG05.1176-gene/evm.model.LG05.809-gene/evm.model.LG16.383-gene/evm.model.LG03.124-gene/evm.model.LG01.850-gene/evm.model.…
		map04146	Peroxisome	50/1875	96/6016	1.40527e-05	0.000234881	50	evm.model.LG05.1353-gene/evm.model.LG13.586-gene/evm.model.LG05.809-gene/evm.model.LG11.503-gene/evm.model.LG05.1005-gene/evm.model.LG09.742-gene/evm.model.LG09.1529-gene/evm.model.LG05.1605-gene/evm.model.LG08.656-gene/evm.model.LG16.349-gene/evm.model.LG17.378-gene/evm.model.LG06.335-gene/evm.model.LG04.854-gene/evm.model.LG16.1086-gene/evm.model.LG15.895-gene/evm.model.LG07.727-gene/evm.model.…
		map04130	SNARE interactions in vesicular transport	26/1875	44/6016	0.000113171	0.00165513	26	evm.model.LG15.220-gene/evm.model.LG10.1616-gene/evm.model.LG15.211-gene/evm.model.LG08.150-gene/evm.model.LG01.741-gene/evm.model.LG05.1996-gene/evm.model.LG11.757-gene/evm.model.LG01.2013-gene/evm.model.LG05.880-gene/evm.model.LG12.1440-gene/evm.model.LG04.793-gene/evm.model.LG03.360-gene/evm.model.LG12.60-gene/evm.model.LG02.2322-gene/evm.model.LG13.414-gene/evm.model.LG01.2841-gene/evm.model.…
		map04145	Phagosome	54/1875	115/6016	0.000248492	0.0032304	54	evm.model.LG01.2781-gene/evm.model.LG04.1074-gene/evm.model.LG01.507-gene/evm.model.LG09.1058-gene/evm.model.LG12.17-gene/evm.model.LG08.105-gene/evm.model.LG07.572-gene/evm.model.LG12.1211-gene/evm.model.LG03.768-gene/evm.model.LG05.387-gene/evm.model.LG12.1134-gene/evm.model.LG05.1853-gene/evm.model.LG01.583-gene/evm.model.LG15.909-gene/evm.model.LG08.287-gene/evm.model.LG02.608-gene/evm.model.…
		map03050	Proteasome	39/1875	83/6016	0.00170741	0.0181669	39	evm.model.LG12.1234-gene/evm.model.LG07.158-gene/evm.model.LG16.574-gene/evm.model.LG15.743-gene/evm.model.LG16.564-gene/evm.model.LG18.434-gene/evm.model.LG15.774-gene/evm.model.LG04.1684-gene/evm.model.LG09.1259-gene/evm.model.LG07.190-gene/evm.model.LG04.1637-gene/evm.model.LG05.245-gene/evm.model.LG06.955-gene/evm.model.LG04.237-gene/evm.model.LG04.1199-gene/evm.model.LG17.1024-gene/evm.model…
		map00052	Galactose metabolism	30/1875	60/6016	0.001708	0.0181669	30	evm.model.LG02.2269-gene/evm.model.Contig40.4-gene/evm.model.LG03.1257-gene/evm.model.LG12.57-gene/evm.model.LG02.1706-gene/evm.model.LG03.1255-gene/evm.model.LG03.1253-gene/evm.model.LG03.1264-gene/evm.model.LG08.370-gene/evm.model.LG03.1252-gene/evm.model.LG09.1867-gene/evm.model.LG05.1776-gene/evm.model.LG08.399-gene/evm.model.LG05.890-gene/evm.model.LG17.613-gene/evm.model.LG04.1283-gene/evm.…
		map00592	alpha-Linolenic acid metabolism	32/1875	66/6016	0.00231052	0.0225275	32	evm.model.LG09.1506-gene/evm.model.LG05.1353-gene/evm.model.LG05.1472-gene/evm.model.LG05.809-gene/evm.model.LG11.683-gene/evm.model.LG17.341-gene/evm.model.LG16.349-gene/evm.model.LG16.1082-gene/evm.model.LG18.362-gene/evm.model.LG16.1086-gene/evm.model.LG10.141-gene/evm.model.LG07.727-gene/evm.model.LG01.2519-gene/evm.model.LG03.943-gene/evm.model.LG13.364-gene/evm.model.LG03.846-gene/evm.model…
		map00520	Amino sugar and nucleotide sugar metabolism	64/1875	153/6016	0.00309031	0.0278128	64	evm.model.LG08.245-gene/evm.model.LG09.606-gene/evm.model.LG17.936-gene/evm.model.LG13.575-gene/evm.model.LG05.1093-gene/evm.model.LG13.576-gene/evm.model.LG09.1015-gene/evm.model.LG03.727-gene/evm.model.LG09.1377-gene/evm.model.LG15.314-gene/evm.model.LG01.524-gene/evm.model.LG11.201-gene/evm.model.LG12.1623-gene/evm.model.LG01.525-gene/evm.model.LG01.523-gene/evm.model.LG17.1011-gene/evm.model.…
		map04626	Plant-pathogen interaction	156/1875	419/6016	0.00356695	0.0294938	156	evm.model.LG02.1729-gene/evm.model.LG12.1059-gene/evm.model.LG02.2210-gene/evm.model.LG17.610-gene/evm.model.Contig133.4-gene/evm.model.LG02.1651-gene/evm.model.LG10.1030-gene/evm.model.LG05.983-gene/evm.model.LG10.1280-gene/evm.model.LG02.1710-gene/evm.model.LG08.75-gene/evm.model.LG02.1431-gene/evm.model.LG05.1679-gene/evm.model.LG07.233-gene/evm.model.LG10.1395-gene/evm.model.LG10.1009-gene/ev…
		map00410	beta-Alanine metabolism	21/1875	40/6016	0.00392278	0.0294938	21	evm.model.LG05.172-gene/evm.model.LG03.488-gene/evm.model.LG05.1353-gene/evm.model.LG09.1807-gene/evm.model.LG09.1399-gene/evm.model.LG05.809-gene/evm.model.LG12.1121-gene/evm.model.LG16.349-gene/evm.model.LG18.283-gene/evm.model.LG13.364-gene/evm.model.LG16.770-gene/evm.model.LG07.417-gene/evm.model.LG09.445-gene/evm.model.LG09.119-gene/evm.model.LG12.1120-gene/evm.model.LG08.524-gene/evm.model.…
		map00280	Valine, leucine and isoleucine degradation	23/1875	45/6016	0.00403334	0.0294938	23	evm.model.LG05.172-gene/evm.model.LG06.1189-gene/evm.model.LG01.1849-gene/evm.model.LG12.1121-gene/evm.model.LG03.968-gene/evm.model.LG16.1086-gene/evm.model.LG17.469-gene/evm.model.LG07.727-gene/evm.model.LG13.275-gene/evm.model.LG09.2056-gene/evm.model.LG15.442-gene/evm.model.LG16.208-gene/evm.model.LG09.1177-gene/evm.model.LG09.119-gene/evm.model.LG01.832-gene/evm.model.LG02.2073-gene/evm.mode…
		map00640	Propanoate metabolism	22/1875	43/6016	0.00479973	0.0330334	22	evm.model.LG05.1353-gene/evm.model.LG05.809-gene/evm.model.LG06.1189-gene/evm.model.LG16.349-gene/evm.model.LG03.968-gene/evm.model.LG14.811-gene/evm.model.LG17.469-gene/evm.model.LG13.364-gene/evm.model.LG09.445-gene/evm.model.LG03.7-gene/evm.model.LG09.119-gene/evm.model.LG08.524-gene/evm.model.LG16.959-gene/evm.model.LG17.811-gene/evm.model.LG01.2246-gene/evm.model.LG04.1912-gene/evm.model.LG0…
		map00330	Arginine and proline metabolism	27/1875	56/6016	0.00543701	0.0353405	27	evm.model.LG05.172-gene/evm.model.LG09.1807-gene/evm.model.LG11.90-gene/evm.model.LG01.850-gene/evm.model.LG04.1075-gene/evm.model.LG04.103-gene/evm.model.LG12.1121-gene/evm.model.Contig39.1-gene/evm.model.LG12.1488-gene/evm.model.LG16.770-gene/evm.model.LG02.636-gene/evm.model.LG13.707-gene/evm.model.LG16.905-gene/evm.model.LG02.2135-gene/evm.model.LG12.1120-gene/evm.model.Contig108.2-gene/evm.m…
	Down	map03010	Ribosome	235/1852	412/6016	2.21199e-30	2.63227e-28	235	evm.model.LG08.1014-gene/evm.model.Contig66.6-gene/evm.model.LG17.1043-gene/evm.model.LG11.1015-gene/evm.model.LG09.150-gene/evm.model.LG07.330-gene/evm.model.LG06.705-gene/evm.model.LG08.172-gene/evm.model.LG09.518-gene/evm.model.LG01.614-gene/evm.model.LG08.587-gene/evm.model.LG12.496-gene/evm.model.LG05.990-gene/evm.model.LG17.1042-gene/evm.model.LG09.1277-gene/evm.model.LG08.1409-gene/evm.mod…
		map00195	Photosynthesis	61/1852	80/6016	4.51532e-17	2.68662e-15	61	evm.model.LG14.82-gene/evm.model.LG08.758-gene/evm.model.LG16.636-gene/evm.model.LG06.789-gene/evm.model.LG01.851-gene/evm.model.LG02.2448-gene/evm.model.LG08.1321-gene/evm.model.LG01.1577-gene/evm.model.LG02.2408-gene/evm.model.LG07.446-gene/evm.model.LG14.608-gene/evm.model.LG12.483-gene/evm.model.LG08.651-gene/evm.model.LG08.1253-gene/evm.model.LG01.1189-gene/evm.model.LG08.982-gene/evm.model.…
		map00196	Photosynthesis - antenna proteins	23/1852	23/6016	1.55017e-12	6.149e-11	23	evm.model.LG15.628-gene/evm.model.LG05.1307-gene/evm.model.LG01.1426-gene/evm.model.LG08.790-gene/evm.model.LG13.950-gene/evm.model.LG08.555-gene/evm.model.LG18.394-gene/evm.model.LG10.1162-gene/evm.model.LG02.1658-gene/evm.model.LG08.803-gene/evm.model.LG08.1145-gene/evm.model.LG14.554-gene/evm.model.LG03.830-gene/evm.model.LG14.318-gene/evm.model.LG06.757-gene/evm.model.LG06.921-gene/evm.model.…
		map00970	Aminoacyl-tRNA biosynthesis	37/1852	57/6016	1.01117e-07	3.00824e-06	37	evm.model.LG16.361-gene/evm.model.LG16.1125-gene/evm.model.LG01.2002-gene/evm.model.LG01.2023-gene/evm.model.LG12.374-gene/evm.model.LG02.424-gene/evm.model.LG05.192-gene/evm.model.LG02.1285-gene/evm.model.LG05.902-gene/evm.model.LG02.1576-gene/evm.model.LG08.358-gene/evm.model.LG01.1276-gene/evm.model.LG09.1572-gene/evm.model.LG09.586-gene/evm.model.LG06.299-gene/evm.model.LG17.812-gene/evm.mode…
		map00860	Porphyrin and chlorophyll metabolism	34/1852	54/6016	9.72014e-07	2.31339e-05	34	evm.model.LG04.243-gene/evm.model.LG07.990-gene/evm.model.LG05.1645-gene/evm.model.LG15.707-gene/evm.model.LG16.1112-gene/evm.model.LG02.1765-gene/evm.model.LG09.1473-gene/evm.model.LG03.138-gene/evm.model.LG09.433-gene/evm.model.LG12.469-gene/evm.model.LG10.146-gene/evm.model.LG16.160-gene/evm.model.LG02.454-gene/evm.model.LG02.2716-gene/evm.model.LG09.315-gene/evm.model.LG11.958-gene/evm.model.…
		map00630	Glyoxylate and dicarboxylate metabolism	44/1852	83/6016	1.83098e-05	0.000363144	44	evm.model.LG09.1801-gene/evm.model.LG05.1118-gene/evm.model.LG16.501-gene/evm.model.LG03.697-gene/evm.model.LG17.212-gene/evm.model.LG09.1836-gene/evm.model.LG01.277-gene/evm.model.LG13.478-gene/evm.model.LG01.2860-gene/evm.model.LG08.113-gene/evm.model.LG04.357-gene/evm.model.LG07.177-gene/evm.model.LG08.1053-gene/evm.model.LG04.1703-gene/evm.model.LG08.124-gene/evm.model.LG01.100-gene/evm.model…
		map03008	Ribosome biogenesis in eukaryotes	47/1852	100/6016	0.000439695	0.00747481	47	evm.model.LG09.1894-gene/evm.model.LG17.366-gene/evm.model.LG02.2284-gene/evm.model.LG01.1770-gene/evm.model.LG01.660-gene/evm.model.LG04.1417-gene/evm.model.LG17.394-gene/evm.model.LG11.324-gene/evm.model.LG16.487-gene/evm.model.LG01.346-gene/evm.model.LG13.798-gene/evm.model.LG02.241-gene/evm.model.LG06.1187-gene/evm.model.LG02.395-gene/evm.model.LG13.724-gene/evm.model.LG10.662-gene/evm.model.…
		map00230	Purine metabolism	52/1852	118/6016	0.00145773	0.0216837	52	evm.model.LG09.2051-gene/evm.model.LG08.406-gene/evm.model.LG12.1049-gene/evm.model.LG15.202-gene/evm.model.LG01.784-gene/evm.model.LG02.1795-gene/evm.model.LG01.278-gene/evm.model.LG02.488-gene/evm.model.LG02.2285-gene/evm.model.LG08.1193-gene/evm.model.LG13.751-gene/evm.model.LG05.1753-gene/evm.model.LG14.334-gene/evm.model.LG05.512-gene/evm.model.LG03.1352-gene/evm.model.LG08.1361-gene/evm.mod…
		map00220	Arginine biosynthesis	20/1852	36/6016	0.00169906	0.0224654	20	evm.model.LG17.212-gene/evm.model.LG08.1053-gene/evm.model.LG05.1204-gene/evm.model.LG03.670-gene/evm.model.LG17.543-gene/evm.model.LG13.433-gene/evm.model.LG03.660-gene/evm.model.LG17.925-gene/evm.model.LG06.455-gene/evm.model.LG14.408-gene/evm.model.LG06.238-gene/evm.model.LG05.346-gene/evm.model.LG18.272-gene/evm.model.LG08.1445-gene/evm.model.LG08.162-gene/evm.model.LG01.2928-gene/evm.model.L…
		map00670	One carbon pool by folate	13/1852	21/6016	0.00309945	0.0368835	13	evm.model.LG09.1801-gene/evm.model.LG04.357-gene/evm.model.LG01.2178-gene/evm.model.LG13.360-gene/evm.model.LG01.1291-gene/evm.model.LG08.1629-gene/evm.model.LG02.504-gene/evm.model.LG03.1124-gene/evm.model.LG03.1028-gene/evm.model.LG06.1177-gene/evm.model.LG18.323-gene/evm.model.LG03.320-gene/evm.model.LG14.642-gene
		map03030	DNA replication	27/1852	56/6016	0.00450714	0.048759	27	evm.model.LG06.795-gene/evm.model.LG15.923-gene/evm.model.LG03.1005-gene/evm.model.LG10.339-gene/evm.model.LG03.1019-gene/evm.model.LG02.38-gene/evm.model.LG03.1267-gene/evm.model.LG18.333-gene/evm.model.LG11.52-gene/evm.model.LG11.1011-gene/evm.model.LG03.493-gene/evm.model.LG01.1139-gene/evm.model.LG04.1162-gene/evm.model.LG08.700-gene/evm.model.LG05.22-gene/evm.model.Contig20.1-gene/evm.model.…
