# Supplementary material for: Salt Stress Modulates the Landscape of Transcriptome and Alternative Splicing in Date Palm (Phoenix dactylifera L.)
Source: Front Plant Sci. 2022 Jan 20;12:807739. doi: 10.3389/fpls.2021.807739 (PMC8810534; doi:10.3389/fpls.2021.807739)
Supplement: Supplementary file 5 [file Table_5.XLSX]

## Sheet: Intron retention.significant
Supplementary Table S5. Identfied alternative splicing events in this study.
Group	GeneID	geneSymbol	chr	strand	riExonStart_0base	riExonEnd	upstreamES	upstreamEE	downstreamES	downstreamEE	ID	IJC_SAMPLE_1	SJC_SAMPLE_1	IJC_SAMPLE_2	SJC_SAMPLE_2	IncFormLen	SkipFormLen	PValue	FDR	IncLevel1	IncLevel2	IncLevelDifference
0 d vs 1 d	evm.model.LG09.759-gene	evm.model.LG09.759-gene	LG09	+	9034916	9040181	9034916	9034960	9040072	9040181	0	11741302	143105	84510031104	172211147	5261	149	4.32787e-06	3.85005e-05	0.189,0.26	0.122,0.119,0.175	0.086
	evm.model.LG16.1116-gene	evm.model.LG16.1116-gene	LG16	+	22603247	22604381	22603247	22603295	22604284	22604381	4	747525	225202	436645403	76,93,52	1138	149	1.60354e-10	3.85996e-09	0.303,0.254	0.429,0.476,0.504	-0.191
	evm.model.LG16.1116-gene	evm.model.LG16.1116-gene	LG16	+	22604284	22604899	22604284	22604381	22604738	22604899	6	438338	319218	260231212	35,114,54	506	149	0.000241889	0.00123731	0.288,0.313	0.686,0.374,0.536	-0.232
	evm.model.LG16.1116-gene	evm.model.LG16.1116-gene	LG16	+	22604738	22605533	22604738	22604899	22605467	22605533	7	212109	242200	97,147,90	63,120,61	717	149	5.30482e-06	4.61874e-05	0.154,0.102	0.242,0.203,0.235	-0.099
	evm.model.LG17.586-gene	evm.model.LG17.586-gene	LG17	+	15338568	15339161	15338568	15338696	15339028	15339161	11	720709	83107	124174116	4,17,7	481	149	0.00168835	0.00650039	0.729,0.672	0.906,0.76,0.837	-0.134
	evm.model.LG17.586-gene	evm.model.LG17.586-gene	LG17	+	15338568	15340935	15338568	15339161	15340847	15340935	13	726581	129144	217307193	14,26,16	1835	149	1.24037e-08	2.0303e-07	0.314,0.247	0.557,0.489,0.495	-0.233
	evm.model.LG17.586-gene	evm.model.LG17.586-gene	LG17	+	15360397	15360867	15360397	15360491	15360709	15360867	16	155119	221309	37,58,52	40,47,42	367	149	2.19944e-05	0.000157902	0.222,0.135	0.273,0.334,0.335	-0.136
	evm.model.LG01.2799-gene	evm.model.LG01.2799-gene	LG01	-	74068446	74070246	74068446	74068871	74070151	74070246	21	190151	36,29	101113103	31,40,41	1429	149	0.00142011	0.00560703	0.355,0.352	0.254,0.228,0.208	0.123
	evm.model.LG10.21-gene	evm.model.LG10.21-gene	LG10	-	313688	314152	313688	313840	314121	314152	22	427313	175124	382398308	845657624	430	149	0	0	0.458,0.467	0.135,0.173,0.146	0.311
	evm.model.LG09.126-gene	evm.model.LG09.126-gene	LG09	+	1786907	1788475	1786907	1787061	1788387	1788475	27	592364	96,87	460345426	118105123	1475	149	0.0152035	0.0414766	0.384,0.297	0.283,0.249,0.259	0.077
	evm.model.LG12.1421-gene	evm.model.LG12.1421-gene	LG12	-	27878149	27879408	27878149	27878251	27879260	27879408	35	135,93	29,29	115113134	7,22,11	1158	149	0.00554621	0.017932	0.375,0.292	0.679,0.398,0.611	-0.229
	evm.model.LG10.717-gene	evm.model.LG10.717-gene	LG10	+	18129932	18130785	18129932	18130017	18130670	18130785	36	267238	14,6	310230264	50,34,26	802	149	3.03169e-06	2.8473e-05	0.78,0.881	0.535,0.557,0.654	0.249
	evm.model.LG10.717-gene	evm.model.LG10.717-gene	LG10	+	18129932	18130785	18129932	18130051	18130670	18130785	37	236219	83,59	296211246	26,40,24	768	149	1.12923e-05	8.91093e-05	0.356,0.419	0.688,0.506,0.665	-0.232
	evm.model.LG02.1949-gene	evm.model.LG02.1949-gene	LG02	+	48306472	48307479	48306472	48306604	48307408	48307479	40	560218	182,86	315239324	739386358	953	149	0	0	0.325,0.284	0.062,0.088,0.124	0.213
	evm.model.LG10.1301-gene	evm.model.LG10.1301-gene	LG10	+	26067106	26068198	26067106	26067256	26068079	26068198	41	147,97	14,18	88,91,79	25,39,21	972	149	0.00230983	0.00853192	0.617,0.452	0.35,0.263,0.366	0.208
	evm.model.LG07.450-gene	evm.model.LG07.450-gene	LG07	-	5635877	5637913	5635877	5636381	5637831	5637913	44	190251	23,35	50,87,38	8,30,19	1599	149	0.000887154	0.00379575	0.435,0.401	0.368,0.213,0.157	0.172
	evm.model.LG06.1279-gene	evm.model.LG06.1279-gene	LG06	+	34978596	34979234	34978596	34978716	34979138	34979234	45	70,67	80,68	159,60,132	54,38,81	571	149	0.000188803	0.000998758	0.186,0.205	0.434,0.292,0.298	-0.146
	evm.model.LG02.1835-gene	evm.model.LG02.1835-gene	LG02	-	45185073	45185413	45185073	45185137	45185269	45185413	51	133,85	137126	144131139	67,66,52	281	149	5.8973e-10	1.26066e-08	0.34,0.263	0.533,0.513,0.586	-0.243
	evm.model.LG05.972-gene	evm.model.LG05.972-gene	LG05	+	24683783	24694233	24683783	24686561	24694013	24694233	54	45763675	0,2	306323975006	10,0,1	7601	149	0.0140494	0.0389023	1.0,0.973	0.857,1.0,0.99	0.037
	evm.model.Contig74.29-gene	evm.model.Contig74.29-gene	Contig74	+	137321	143840	137321	138233	138970	143840	63	3390327264	87816695	344572836841271	13658729015927	886	149	0.00597973	0.0190639	0.394,0.406	0.298,0.396,0.304	0.067
	evm.model.LG18.642-gene	evm.model.LG18.642-gene	LG18	-	17924640	17925865	17924640	17924926	17925425	17925865	75	100,68	200179	32,31,16	123109147	648	149	1.48842e-05	0.000112644	0.103,0.08	0.056,0.061,0.024	0.045
	Novel.26612	NA	LG12	-	6168157	6168536	6168157	6168413	6168492	6168536	79	1,4	61,70	24,27,25	87,47,78	228	149	5.12521e-10	1.10801e-08	0.011,0.036	0.153,0.273,0.173	-0.176
	evm.model.LG01.759-gene	evm.model.LG01.759-gene	LG01	+	22725022	22726971	22725022	22725343	22726142	22726971	82	181108	221210	72,58,66	31,50,59	948	149	4.13381e-05	0.000270968	0.114,0.075	0.267,0.154,0.15	-0.096
	evm.model.LG04.1137-gene	evm.model.LG04.1137-gene	LG04	-	35969276	35969537	35969276	35969419	35969440	35969537	87	155155	0,0	58,2,71	16,80,0	170	149	1.72689e-06	1.69989e-05	1.0,1.0	0.761,0.021,1.0	0.406
	Novel.33473	NA	LG17	+	12961799	12970479	12961799	12967984	12968798	12970479	91	1026922	0,0	371426954318	38,0,31	963	149	1.35129e-05	0.000103774	1.0,1.0	0.938,1.0,0.956	0.035
	evm.model.LG06.1165-gene	evm.model.LG06.1165-gene	LG06	-	33456161	33459346	33456161	33456346	33456594	33459346	93	17,24	2,0	21,30,21	16,5,4	397	149	0.000897394	0.00382243	0.761,1.0	0.33,0.692,0.663	0.319
	evm.model.LG01.1724-gene	evm.model.LG01.1724-gene	LG01	-	42702629	42704167	42702629	42702818	42703498	42704167	104	84,87	187141	50,36,43	339309140	829	149	1.52833e-12	6.16607e-11	0.075,0.1	0.026,0.021,0.052	0.054
	evm.model.LG14.107-gene	evm.model.LG14.107-gene	LG14	-	1430994	1431590	1430994	1431055	1431225	1431590	105	168230	8531023	102,201,93	7491196714	319	149	0.00220114	0.00817262	0.084,0.095	0.06,0.073,0.057	0.026
	evm.model.LG14.107-gene	evm.model.LG14.107-gene	LG14	-	1432244	1433223	1432244	1432471	1432534	1433223	107	754811	8,27	6711022562	0,0,0	212	149	1.20231e-06	1.23221e-05	0.985,0.955	1.0,1.0,1.0	-0.03
	evm.model.LG14.107-gene	evm.model.LG14.107-gene	LG14	-	1433702	1434542	1433702	1433939	1434178	1434542	108	93,86	1,2	84,54,68	6,11,6	388	149	7.35235e-05	0.00044199	0.973,0.943	0.843,0.653,0.813	0.188
	evm.model.LG10.308-gene	evm.model.LG10.308-gene	LG10	-	5226886	5229707	5226886	5227013	5229685	5229707	113	14841768	350309	147225127	68,37,61	2821	149	0.00267791	0.00967934	0.183,0.232	0.102,0.243,0.099	0.06
	evm.model.LG01.2131-gene	evm.model.LG01.2131-gene	LG01	+	61635385	61636440	61635385	61635498	61636225	61636440	115	162139	480625	188,73,64	911739569	876	149	1.68717e-07	2.13374e-06	0.054,0.036	0.034,0.017,0.019	0.022
	evm.model.LG01.61-gene	evm.model.LG01.61-gene	LG01	+	2083163	2083623	2083163	2083441	2083462	2083623	116	8113	51,0	63,79,6	0,0,0	170	149	0.00130834	0.00522277	0.121,1.0	1.0,1.0,1.0	-0.44
	evm.model.LG03.907-gene	evm.model.LG03.907-gene	LG03	+	44461599	44462821	44461599	44461617	44462538	44462821	119	247162	284237	376497514	188205402	1070	149	1.19487e-10	3.00237e-09	0.108,0.087	0.218,0.252,0.151	-0.109
	evm.model.LG01.271-gene	evm.model.LG01.271-gene	LG01	+	9639115	9639899	9639115	9639172	9639692	9639899	122	193165	106,88	39,41,97	50,107,91	669	149	1.47086e-08	2.33423e-07	0.289,0.295	0.148,0.079,0.192	0.152
	evm.model.LG09.1520-gene	evm.model.LG09.1520-gene	LG09	-	19246570	19246802	19246570	19246711	19246791	19246802	126	4,14	9,0	13,5,5	0,0,2	229	149	0.0118334	0.0336773	0.224,1.0	1.0,1.0,0.619	-0.261
	evm.model.LG09.1520-gene	evm.model.LG09.1520-gene	LG09	-	19246570	19247079	19246570	19246802	19246931	19247079	127	4,7	4,0	20,6,6	0,0,1	278	149	0.00877861	0.0263665	0.349,1.0	1.0,1.0,0.763	-0.246
	evm.model.LG13.191-gene	evm.model.LG13.191-gene	LG13	+	16478490	16479514	16478490	16478898	16479202	16479514	131	192182	2,0	163,176,91	4,11,13	453	149	5.95551e-07	6.59944e-06	0.969,1.0	0.931,0.84,0.697	0.162
	evm.model.LG13.191-gene	evm.model.LG13.191-gene	LG13	+	16478490	16479514	16478490	16478898	16479284	16479514	133	360321	6,2	350334239	18,0,9	535	149	0.0183903	0.0489127	0.944,0.978	0.844,1.0,0.881	0.053
	evm.model.LG08.413-gene	evm.model.LG08.413-gene	LG08	-	5219833	5220213	5219833	5219978	5220148	5220213	141	48,37	94103	16,26,18	159166106	319	149	4.27879e-08	6.00813e-07	0.193,0.144	0.045,0.068,0.073	0.106
	evm.model.LG09.1255-gene	evm.model.LG09.1255-gene	LG09	-	14678363	14678717	14678363	14678489	14678617	14678717	147	135118	23,14	58,78,97	22,37,16	277	149	0.00708734	0.0219796	0.759,0.819	0.586,0.531,0.765	0.162
	evm.model.LG09.1255-gene	evm.model.LG09.1255-gene	LG09	-	14678363	14678717	14678363	14678524	14678617	14678717	148	114105	42,31	49,70,85	43,40,36	242	149	0.0125192	0.035401	0.626,0.676	0.412,0.519,0.592	0.143
	evm.model.LG02.936-gene	evm.model.LG02.936-gene	LG02	+	21180672	21180976	21180672	21180798	21180889	21180976	150	7,11	83,68	0,1,8	135,91,85	240	149	0.000280288	0.00139632	0.05,0.091	0.0,0.007,0.055	0.05
	evm.model.LG14.781-gene	evm.model.LG14.781-gene	LG14	+	25003551	25003970	25003551	25003723	25003920	25003970	153	26,33	136134	29,14,8	195157191	346	149	0.000131074	0.000724094	0.076,0.096	0.06,0.037,0.018	0.048
	evm.model.LG16.967-gene	evm.model.LG16.967-gene	LG16	-	20695570	20697714	20695570	20696735	20697371	20697714	158	42,33	141124	12,12,11	129,92,107	785	149	1.42248e-05	0.000108804	0.054,0.048	0.017,0.024,0.019	0.031
	evm.model.LG03.306-gene	evm.model.LG03.306-gene	LG03	+	6336408	6338176	6336408	6337922	6338015	6338176	164	278241	12,18	279273356	8,10,1	242	149	0.000542018	0.00250219	0.934,0.892	0.956,0.944,0.995	-0.052
	evm.model.LG03.306-gene	evm.model.LG03.306-gene	LG03	+	6338473	6339370	6338473	6339083	6339248	6339370	168	53,34	81,61	16,27,18	84,53,67	314	149	0.00139265	0.0055148	0.237,0.209	0.083,0.195,0.113	0.093
	evm.model.LG03.306-gene	evm.model.LG03.306-gene	LG03	+	6339248	6339611	6339248	6339370	6339539	6339611	169	155123	28,32	97100119	42,46,55	318	149	0.000211066	0.00109727	0.722,0.643	0.52,0.505,0.503	0.173
	evm.model.LG03.306-gene	evm.model.LG03.306-gene	LG03	+	6340190	6343551	6340190	6340251	6340351	6343551	171	141118	3,7	115147164	0,0,0	249	149	0.000323118	0.00159033	0.966,0.91	1.0,1.0,1.0	-0.062
	evm.model.LG01.1158-gene	evm.model.LG01.1158-gene	LG01	+	31148068	31148440	31148068	31148165	31148348	31148440	173	69,33	330202	18,50,36	210761307	332	149	3.47449e-06	3.20021e-05	0.086,0.068	0.037,0.029,0.05	0.038
	evm.model.LG01.1158-gene	evm.model.LG01.1158-gene	LG01	+	31148068	31148440	31148068	31148165	31148350	31148440	174	70,39	2,0	20,57,43	7,14,2	334	149	3.61104e-05	0.000240554	0.94,1.0	0.56,0.645,0.906	0.266
	evm.model.LG04.211-gene	evm.model.LG04.211-gene	LG04	+	14632111	14636168	14632111	14633923	14636101	14636168	177	642581	7,0	314200466	58,132,56	2327	149	0	0	0.854,1.0	0.257,0.088,0.348	0.696
	evm.model.LG04.211-gene	evm.model.LG04.211-gene	LG04	+	14643331	14650742	14643331	14643519	14650675	14650742	178	26222219	505360	134411332070	529487724	7305	149	2.23155e-14	1.20609e-12	0.096,0.112	0.049,0.045,0.055	0.054
	evm.model.LG03.703-gene	evm.model.LG03.703-gene	LG03	-	41316021	41317282	41316021	41316459	41317064	41317282	182	232135	110,35	111,71,81	70,38,72	754	149	0.00439401	0.0147817	0.294,0.433	0.239,0.27,0.182	0.133
	evm.model.LG07.346-gene	evm.model.LG07.346-gene	LG07	-	4095811	4096424	4095811	4095899	4096296	4096424	184	27,24	12,12	15,17,25	40,24,34	546	149	2.01388e-05	0.000146311	0.38,0.353	0.093,0.162,0.167	0.226
	evm.model.LG12.152-gene	evm.model.LG12.152-gene	LG12	-	1836350	1837255	1836350	1836446	1836805	1837255	190	411451	921935	121,193,54	451588328	508	149	4.88135e-07	5.62681e-06	0.116,0.124	0.073,0.088,0.046	0.051
	evm.model.LG01.1381-gene	evm.model.LG01.1381-gene	LG01	-	35215289	35216114	35215289	35215405	35215940	35216114	191	192,95	251272	215195108	437566360	684	149	0.00980953	0.0288347	0.143,0.071	0.097,0.07,0.061	0.031
	evm.model.LG14.692-gene	evm.model.LG14.692-gene	LG14	+	18746541	18749099	18746541	18748603	18748709	18749099	196	9,30	0,0	37,47,36	1,5,4	255	149	0.000747169	0.00327258	1.0,1.0	0.956,0.846,0.84	0.119
	evm.model.LG17.709-gene	evm.model.LG17.709-gene	LG17	-	16853560	16855728	16853560	16853818	16855101	16855728	199	107110	41,21	58,119,69	60,64,56	1432	149	4.54304e-05	0.000293098	0.214,0.353	0.091,0.162,0.114	0.161
	evm.model.LG06.876-gene	evm.model.LG06.876-gene	LG06	+	29968032	29968256	29968032	29968108	29968189	29968256	200	92,81	126,94	37,25,22	11,9,14	230	149	2.3936e-05	0.000170135	0.321,0.358	0.685,0.643,0.504	-0.271
	evm.model.LG01.2392-gene	evm.model.LG01.2392-gene	LG01	-	67058808	67062224	67058808	67059174	67062111	67062224	203	43694676	10,11	183533072639	17,16,23	3086	149	9.02777e-06	7.37804e-05	0.955,0.954	0.839,0.909,0.847	0.09
	evm.model.LG01.2392-gene	evm.model.LG01.2392-gene	LG01	-	67059139	67064298	67059139	67063500	67064069	67064298	204	378398	17,41	242419304	0,6,2	718	149	1.75643e-10	4.2103e-09	0.822,0.668	1.0,0.935,0.969	-0.223
	evm.model.LG13.216-gene	evm.model.LG13.216-gene	LG13	-	17079309	17079799	17079309	17079420	17079573	17079799	205	36,12	37,34	54,28,26	22,20,20	302	149	0.00323866	0.0114321	0.324,0.148	0.548,0.409,0.391	-0.213
	evm.model.LG16.973-gene	evm.model.LG16.973-gene	LG16	-	20791574	20793895	20791574	20791650	20793833	20793895	207	617615	98,47	311420484	71,98,87	2332	149	0.00522934	0.0170803	0.287,0.455	0.219,0.215,0.262	0.139
	evm.model.LG13.616-gene	evm.model.LG13.616-gene	LG13	-	24109391	24111240	24109391	24109474	24111004	24111240	213	12051224	334335	7699531339	105181188	1679	149	5.75825e-07	6.41809e-06	0.243,0.245	0.394,0.318,0.387	-0.122
	evm.model.LG17.590-gene	evm.model.LG17.590-gene	LG17	+	15419291	15419667	15419291	15419424	15419626	15419667	217	287203	65,47	260233283	25,54,26	351	149	0.011291	0.0324241	0.652,0.647	0.815,0.647,0.822	-0.112
	evm.model.LG01.1849-gene	evm.model.LG01.1849-gene	LG01	+	45312804	45321860	45312804	45312983	45313121	45321860	221	71,63	0,0	38,34,71	0,6,28	287	149	4.45093e-07	5.1828e-06	1.0,1.0	1.0,0.746,0.568	0.229
	evm.model.LG07.439-gene	evm.model.LG07.439-gene	LG07	-	5508885	5513582	5508885	5509067	5512316	5513582	223	147130	3,4	360,77,465	0,0,2	3398	149	1.00206e-05	8.07425e-05	0.682,0.588	1.0,1.0,0.911	-0.335
	evm.model.LG09.1807-gene	evm.model.LG09.1807-gene	LG09	+	27921964	27922796	27921964	27922394	27922484	27922796	224	7,9	15,12	7,1,9	76,51,54	239	149	2.51695e-05	0.000177145	0.225,0.319	0.054,0.012,0.094	0.219
	evm.model.LG14.706-gene	evm.model.LG14.706-gene	LG14	+	20064432	20065262	20064432	20064643	20065168	20065262	226	205145	96102	92,61,41	1,17,5	674	149	0.000114633	0.000648947	0.321,0.239	0.953,0.442,0.644	-0.4
	evm.model.LG14.706-gene	evm.model.LG14.706-gene	LG14	+	20064432	20065262	20064432	20064648	20065168	20065262	227	205145	71,0	92,61,41	0,0,0	669	149	0.000124813	0.000696257	0.391,1.0	1.0,1.0,1.0	-0.304
	evm.model.LG10.647-gene	evm.model.LG10.647-gene	LG10	-	16341770	16342888	16341770	16341950	16342798	16342888	232	610460	196194	251314256	158236228	997	149	2.41346e-09	4.67119e-08	0.317,0.262	0.192,0.166,0.144	0.122
	evm.model.LG10.647-gene	evm.model.LG10.647-gene	LG10	-	16342798	16343085	16342798	16342888	16342999	16343085	233	147122	138150	72,97,59	137228208	260	149	1.87423e-08	2.89419e-07	0.379,0.318	0.231,0.196,0.14	0.16
	evm.model.LG05.444-gene	evm.model.LG05.444-gene	LG05	-	8372928	8373820	8372928	8373009	8373478	8373820	237	580182	74,78	1414534891	71,4,63	618	149	6.6692e-06	5.62708e-05	0.654,0.36	0.828,0.97,0.773	-0.35
	evm.model.LG05.444-gene	evm.model.LG05.444-gene	LG05	-	8372928	8373820	8372928	8373299	8373478	8373820	238	298,93	151,37	224,94,226	978419590	328	149	0	0	0.473,0.533	0.094,0.092,0.148	0.392
	evm.model.LG08.148-gene	evm.model.LG08.148-gene	LG08	+	1853653	1855419	1853653	1853821	1855282	1855419	239	301237	12,5	84,66,497	18,12,35	1610	149	6.42857e-05	0.000395164	0.699,0.814	0.302,0.337,0.568	0.354
	evm.model.LG08.148-gene	evm.model.LG08.148-gene	LG08	+	1853653	1855419	1853653	1853821	1855308	1855419	240	311244	28,36	96,70,520	117,34,93	1636	149	1.42796e-06	1.44793e-05	0.503,0.382	0.07,0.158,0.337	0.254
	evm.model.LG06.20-gene	evm.model.LG06.20-gene	LG06	+	245489	246858	245489	245643	246372	246858	242	583428	12,10	440553535	5,3,7	878	149	0.0136412	0.0380478	0.892,0.879	0.937,0.969,0.928	-0.059
	evm.model.LG09.1435-gene	evm.model.LG09.1435-gene	LG09	-	17647326	17648240	17647326	17648024	17648124	17648240	243	84,60	1,0	171,115,69	28,16,1	249	149	7.01092e-07	7.65241e-06	0.98,1.0	0.785,0.811,0.976	0.133
	evm.model.LG17.866-gene	evm.model.LG17.866-gene	LG17	+	18496267	18496703	18496267	18496429	18496569	18496703	247	219209	254198	254314260	555461677	289	149	3.81493e-07	4.51565e-06	0.308,0.352	0.191,0.26,0.165	0.125
	evm.model.LG05.1107-gene	evm.model.LG05.1107-gene	LG05	+	26526046	26528078	26526046	26526235	26528003	26528078	248	116128	2,6	35,88,57	2,68,4	1917	149	0.00232795	0.00859331	0.818,0.624	0.576,0.091,0.526	0.323
	evm.model.LG17.762-gene	evm.model.LG17.762-gene	LG17	-	17429874	17433599	17429874	17429959	17433470	17433599	257	1196871	100,83	8437821090	53,44,29	3660	149	0.00301497	0.0107351	0.327,0.299	0.393,0.42,0.605	-0.16
	evm.model.LG17.762-gene	evm.model.LG17.762-gene	LG17	-	17429874	17433599	17429874	17430159	17433470	17433599	259	1126826	8,18	724634961	65,82,82	3460	149	6.56974e-12	2.25378e-10	0.858,0.664	0.324,0.25,0.335	0.458
	evm.model.LG17.762-gene	evm.model.LG17.762-gene	LG17	-	17429874	17433950	17429874	17433599	17433903	17433950	261	109,95	65,42	83,77,88	105,103,99	453	149	7.53152e-07	8.14115e-06	0.355,0.427	0.206,0.197,0.226	0.181
	evm.model.LG05.392-gene	evm.model.LG05.392-gene	LG05	+	7040830	7047256	7040830	7044600	7047089	7047256	264	667471	0,0	445320464	18,7,0	2638	149	6.16232e-07	6.78922e-06	1.0,1.0	0.583,0.721,1.0	0.232
	evm.model.LG05.392-gene	evm.model.LG05.392-gene	LG05	+	7054249	7054517	7054249	7054323	7054454	7054517	265	43,57	14,1	63,83,45	0,0,0	280	149	1.33341e-06	1.35686e-05	0.62,0.968	1.0,1.0,1.0	-0.206
	evm.model.LG05.392-gene	evm.model.LG05.392-gene	LG05	+	7054249	7054517	7054249	7054332	7054454	7054517	266	40,44	64,59	62,72,38	30,29,49	271	149	0.00449704	0.0150752	0.256,0.291	0.532,0.577,0.299	-0.196
	evm.model.LG02.1956-gene	evm.model.LG02.1956-gene	LG02	+	48442674	48443835	48442674	48442854	48443763	48443835	270	43,37	148151	57,36,64	545363449	1058	149	5.42107e-06	4.69853e-05	0.039,0.033	0.015,0.014,0.02	0.02
	evm.model.LG04.1552-gene	evm.model.LG04.1552-gene	LG04	-	42519195	42519884	42519195	42519284	42519812	42519884	271	270286	319352	120164105	356431298	677	149	6.31795e-12	2.19367e-10	0.157,0.152	0.069,0.077,0.072	0.082
	evm.model.LG02.1202-gene	evm.model.LG02.1202-gene	LG02	+	25861023	25861583	25861023	25861233	25861341	25861583	273	59,50	8,7	46,44,33	40,29,19	257	149	1.77526e-08	2.76372e-07	0.81,0.805	0.4,0.468,0.502	0.351
	evm.model.LG13.618-gene	evm.model.LG13.618-gene	LG13	-	24136106	24136914	24136106	24136277	24136721	24136914	274	750533	15061355	219438196	7071193681	593	149	0.00256863	0.00932554	0.111,0.09	0.072,0.084,0.067	0.026
	evm.model.LG13.618-gene	evm.model.LG13.618-gene	LG13	-	24136106	24136914	24136106	24136277	24136732	24136914	275	1046713	106,61	356768339	34,0,0	604	149	3.12298e-08	4.541e-07	0.709,0.742	0.721,1.0,1.0	-0.181
	evm.model.LG04.1614-gene	evm.model.LG04.1614-gene	LG04	+	43437205	43438079	43437205	43437658	43437733	43438079	282	24,36	108,71	3,15,26	110110107	224	149	0.000410458	0.00196451	0.129,0.252	0.018,0.083,0.139	0.111
	evm.model.LG07.1102-gene	evm.model.LG07.1102-gene	LG07	-	19405437	19405729	19405437	19405554	19405655	19405729	285	10,20	3,8	37,12,42	1,2,5	250	149	0.00364047	0.012564	0.665,0.598	0.957,0.781,0.834	-0.226
	evm.model.LG09.681-gene	evm.model.LG09.681-gene	LG09	+	8098549	8100111	8098549	8099034	8099055	8100111	295	0,15	32,19	148,104,0	0,0,112	170	149	0.00122028	0.00491975	0.0,0.409	1.0,1.0,0.0	-0.462
	evm.model.LG04.417-gene	evm.model.LG04.417-gene	LG04	+	19840753	19841093	19840753	19840843	19840979	19841093	296	380441	38,31	915711855	12,33,17	285	149	2.15345e-09	4.1963e-08	0.839,0.881	0.976,0.918,0.963	-0.092
	evm.model.LG02.2007-gene	evm.model.LG02.2007-gene	LG02	+	49384445	49387460	49384445	49384588	49387319	49387460	298	276166	41,28	110151170	35,37,40	2880	149	0.00663801	0.0207923	0.258,0.235	0.14,0.174,0.18	0.082
	evm.model.LG02.1646-gene	evm.model.LG02.1646-gene	LG02	+	36102381	36102823	36102381	36102569	36102693	36102823	300	26,19	98,69	8,12,20	150131179	273	149	6.94361e-06	5.83283e-05	0.126,0.131	0.028,0.048,0.057	0.084
	evm.model.LG02.1646-gene	evm.model.LG02.1646-gene	LG02	+	36110586	36111618	36110586	36111127	36111169	36111618	301	96,6	57,99	396370419	0,0,0	191	149	0	0	0.568,0.045	1.0,1.0,1.0	-0.694
	evm.model.LG07.1257-gene	evm.model.LG07.1257-gene	LG07	-	27012325	27012855	27012325	27012451	27012789	27012855	302	33,20	137160	3,16,19	161201207	487	149	2.74189e-05	0.000191098	0.069,0.037	0.006,0.024,0.027	0.034
	evm.model.LG04.1173-gene	evm.model.LG04.1173-gene	LG04	+	36514216	36514700	36514216	36514352	36514431	36514700	304	41,29	126153	27,12,9	111153135	228	149	0.000893768	0.00381266	0.175,0.11	0.137,0.049,0.042	0.066
	evm.model.LG02.346-gene	evm.model.LG02.346-gene	LG02	-	7503088	7503386	7503088	7503154	7503288	7503386	307	8,14	37,44	4,18,6	100,98,105	283	149	0.00154918	0.00602529	0.102,0.143	0.021,0.088,0.029	0.076
	evm.model.LG02.458-gene	evm.model.LG02.458-gene	LG02	-	10327521	10329727	10327521	10327600	10329622	10329727	308	384231	260144	284159262	325232219	2171	149	2.03121e-05	0.000147115	0.092,0.099	0.057,0.045,0.076	0.036
	evm.model.LG13.360-gene	evm.model.LG13.360-gene	LG13	-	20486178	20487028	20486178	20486325	20486941	20487028	311	252127	54,39	123221143	5,46,10	765	149	0.00427681	0.0144639	0.476,0.388	0.827,0.483,0.736	-0.25
	evm.model.LG18.238-gene	evm.model.LG18.238-gene	LG18	+	11644477	11645311	11644477	11644754	11644877	11645311	313	28,35	1,5	32,37,54	15,21,6	272	149	0.00792238	0.0241965	0.939,0.793	0.539,0.491,0.831	0.246
	evm.model.LG16.71-gene	evm.model.LG16.71-gene	LG16	+	1977239	1977908	1977239	1977491	1977853	1977908	314	37,38	298223	53,23,46	500266677	511	149	0.00450655	0.0150818	0.035,0.047	0.03,0.025,0.019	0.016
	evm.model.LG16.71-gene	evm.model.LG16.71-gene	LG16	+	1977853	1980841	1977853	1977908	1980665	1980841	315	399380	246188	422287523	411218591	2906	149	2.99581e-06	2.81822e-05	0.077,0.094	0.05,0.063,0.043	0.033
	evm.model.LG17.811-gene	evm.model.LG17.811-gene	LG17	+	17898020	17898385	17898020	17898192	17898292	17898385	317	44,25	11,14	34,16,20	44,12,19	249	149	0.00352276	0.0122537	0.705,0.517	0.316,0.444,0.386	0.229
	evm.model.LG08.1743-gene	evm.model.LG08.1743-gene	LG08	-	35025772	35026539	35025772	35025853	35026166	35026539	320	169,77	13,4	142203122	0,2,2	462	149	1.27439e-06	1.30143e-05	0.807,0.861	1.0,0.97,0.952	-0.14
	evm.model.LG08.1743-gene	evm.model.LG08.1743-gene	LG08	-	35025772	35026539	35025772	35025853	35026493	35026539	321	343207	285272	289441275	103,65,87	789	149	3.25353e-11	9.46166e-10	0.185,0.126	0.346,0.562,0.374	-0.272
	evm.model.LG08.1743-gene	evm.model.LG08.1743-gene	LG08	-	35027868	35028493	35027868	35027949	35028424	35028493	323	328277	318211	217146186	138,97,102	624	149	0.00847209	0.0255725	0.198,0.239	0.273,0.264,0.303	-0.062
	evm.model.LG07.799-gene	evm.model.LG07.799-gene	LG07	-	11595233	11597335	11595233	11596289	11596816	11597335	326	6,4	0,0	3,6,7	18,2,7	676	149	1.40784e-07	1.81247e-06	1.0,1.0	0.035,0.398,0.181	0.795
	evm.model.LG09.805-gene	evm.model.LG09.805-gene	LG09	+	9482542	9483143	9482542	9482734	9483002	9483143	327	23,13	21,12	19,6,11	33,23,23	417	149	0.00613064	0.0194692	0.281,0.279	0.171,0.085,0.146	0.146
	evm.model.LG02.1387-gene	evm.model.LG02.1387-gene	LG02	+	29373756	29376747	29373756	29374044	29376051	29376747	331	212174	181137	91120107	286246274	2156	149	1.11022e-16	8.36904e-15	0.075,0.081	0.022,0.033,0.026	0.051
	evm.model.LG10.625-gene	evm.model.LG10.625-gene	LG10	+	15784094	15784644	15784094	15784175	15784286	15784644	332	96131	76108	62,59,20	246153167	260	149	0	0	0.42,0.41	0.126,0.181,0.064	0.291
	evm.model.LG01.758-gene	evm.model.LG01.758-gene	LG01	-	22714340	22715282	22714340	22714789	22714886	22715282	333	23,14	101,49	33,20,33	64,56,20	246	149	0.00456048	0.0151989	0.121,0.148	0.238,0.178,0.5	-0.171
	evm.model.LG01.758-gene	evm.model.LG01.758-gene	LG01	-	22714340	22715282	22714340	22714789	22715115	22715282	334	34,21	4,0	55,32,49	0,0,0	475	149	0.0145728	0.0401919	0.727,1.0	1.0,1.0,1.0	-0.137
	evm.model.LG01.758-gene	evm.model.LG01.758-gene	LG01	-	22714886	22715282	22714886	22715035	22715115	22715282	335	11,7	150,69	22,12,16	71,40,80	229	149	6.63635e-05	0.000405326	0.046,0.062	0.168,0.163,0.115	-0.095
	evm.model.LG06.171-gene	evm.model.LG06.171-gene	LG06	-	2622270	2623287	2622270	2622410	2622570	2623287	337	71,35	27,18	22,15,21	20,30,31	309	149	1.84971e-05	0.000136033	0.559,0.484	0.347,0.194,0.246	0.259
	evm.model.LG09.1633-gene	evm.model.LG09.1633-gene	LG09	+	21795889	21796347	21795889	21796090	21796224	21796347	338	31,24	138146	5,7,2	38,69,40	283	149	0.0067933	0.0212092	0.106,0.08	0.065,0.051,0.026	0.046
	evm.model.LG09.1633-gene	evm.model.LG09.1633-gene	LG09	+	21798859	21800014	21798859	21798908	21799931	21800014	339	287272	116,63	22,88,15	13,40,24	1172	149	0.00108688	0.00447002	0.239,0.354	0.177,0.219,0.074	0.14
	evm.model.LG11.696-gene	evm.model.LG11.696-gene	LG11	+	9042417	9042673	9042417	9042526	9042626	9042673	342	16,26	58,52	5,16,2	69,58,54	249	149	0.000190334	0.001005	0.142,0.23	0.042,0.142,0.022	0.117
	evm.model.LG11.696-gene	evm.model.LG11.696-gene	LG11	+	9047062	9051476	9047062	9047167	9051125	9051476	343	11551032	32,15	628905762	31,51,34	4107	149	0.000292623	0.00145272	0.567,0.714	0.424,0.392,0.448	0.219
	evm.model.LG10.404-gene	evm.model.LG10.404-gene	LG10	-	7325040	7325355	7325040	7325100	7325313	7325355	350	154,93	458437	268297252	167275295	362	149	0	0	0.122,0.081	0.398,0.308,0.26	-0.221
	evm.model.LG09.1461-gene	evm.model.LG09.1461-gene	LG09	-	18040110	18043611	18040110	18040353	18043454	18043611	351	143166	49,75	278216167	20,39,35	3250	149	2.02695e-05	0.000146993	0.118,0.092	0.389,0.202,0.179	-0.152
	evm.model.LG09.1973-gene	evm.model.LG09.1973-gene	LG09	-	32840390	32840821	32840390	32840490	32840750	32840821	352	11,6	90,75	19,31,7	79,75,92	409	149	0.00510742	0.0167298	0.043,0.028	0.081,0.131,0.027	-0.044
	evm.model.LG08.1361-gene	evm.model.LG08.1361-gene	LG08	-	29848835	29849207	29848835	29849026	29849119	29849207	353	33,10	115139	24,25,25	59,69,111	242	149	0.0120043	0.0341134	0.15,0.042	0.2,0.182,0.122	-0.072
	evm.model.LG01.464-gene	evm.model.LG01.464-gene	LG01	-	15758521	15760423	15758521	15758659	15760369	15760423	359	170218	105125	88,149,67	100,111,69	1859	149	0.00214301	0.00798264	0.115,0.123	0.066,0.097,0.072	0.041
	evm.model.LG07.991-gene	evm.model.LG07.991-gene	LG07	-	17558357	17558662	17558357	17558451	17558579	17558662	363	7,3	10,6	3,2,4	23,18,14	277	149	0.0127674	0.0359786	0.274,0.212	0.066,0.056,0.133	0.158
	evm.model.LG04.1496-gene	evm.model.LG04.1496-gene	LG04	-	41622595	41623377	41622595	41622706	41623166	41623377	366	227105	121,75	404347166	723336479	609	149	2.29349e-11	6.98904e-10	0.315,0.255	0.12,0.202,0.078	0.152
	evm.model.LG04.1496-gene	evm.model.LG04.1496-gene	LG04	-	41623166	41625398	41623166	41623377	41624871	41625398	367	257138	119,72	650614174	626269366	1643	149	2.92173e-05	0.000201427	0.164,0.148	0.086,0.171,0.041	0.057
	evm.model.LG17.331-gene	evm.model.LG17.331-gene	LG17	-	11890636	11891115	11890636	11890720	11890881	11891115	371	64,35	96,73	32,36,37	96,96,143	310	149	0.00135197	0.00537131	0.243,0.187	0.138,0.153,0.111	0.081
	evm.model.LG12.881-gene	evm.model.LG12.881-gene	LG12	-	20360745	20364005	20360745	20360908	20363585	20364005	377	4,1	106,16	526,13,13	5,16,25	2826	149	0.000119646	0.000672673	0.002,0.003	0.847,0.041,0.027	-0.302
	evm.model.LG09.540-gene	evm.model.LG09.540-gene	LG09	+	6644806	6646263	6644806	6644879	6646087	6646263	378	95,66	10,8	104,60,75	34,18,11	1357	149	0.00919799	0.0273884	0.511,0.475	0.251,0.268,0.428	0.177
	evm.model.LG01.289-gene	evm.model.LG01.289-gene	LG01	-	10201053	10204029	10201053	10201316	10203904	10204029	383	372280	73,53	213250334	121106110	2737	149	6.85739e-08	9.22206e-07	0.217,0.223	0.087,0.114,0.142	0.106
	evm.model.LG04.1401-gene	evm.model.LG04.1401-gene	LG04	+	40257507	40257947	40257507	40257723	40257836	40257947	389	73,70	399357	42,69,60	124299115	262	149	0.000891201	0.00380609	0.094,0.1	0.162,0.116,0.229	-0.072
	evm.model.LG08.385-gene	evm.model.LG08.385-gene	LG08	-	4858440	4860606	4858440	4858596	4860591	4860606	398	308197	2,5	733586589	0,0,1	2144	149	4.95909e-05	0.000317083	0.915,0.732	1.0,1.0,0.976	-0.168
	evm.model.LG04.790-gene	evm.model.LG04.790-gene	LG04	-	28988774	28989802	28988774	28988970	28989622	28989802	404	373335	86119	7,18,74	17,27,84	801	149	2.77556e-14	1.48216e-12	0.447,0.344	0.071,0.11,0.141	0.288
	evm.model.LG04.790-gene	evm.model.LG04.790-gene	LG04	-	28990050	28993168	28990050	28990237	28992987	28993168	406	13241225	178171	96177509	43,30,114	2899	149	0.000137198	0.000749293	0.277,0.269	0.103,0.233,0.187	0.099
	evm.model.LG07.818-gene	evm.model.LG07.818-gene	LG07	-	11924643	11925629	11924643	11924742	11925539	11925629	407	39,44	82,77	102,62,57	63,69,92	946	149	0.00143116	0.00563513	0.07,0.083	0.203,0.124,0.089	-0.062
	evm.model.LG08.674-gene	evm.model.LG08.674-gene	LG08	+	8295219	8295450	8295219	8295266	8295347	8295450	410	57,53	222213	36,50,55	30,127,67	230	149	3.32936e-05	0.000223872	0.143,0.139	0.437,0.203,0.347	-0.188
	evm.model.LG04.1159-gene	evm.model.LG04.1159-gene	LG04	+	36341158	36344556	36341158	36341218	36344301	36344556	413	99,90	40,43	40,9,57	65,48,41	3232	149	1.00011e-09	2.06103e-08	0.102,0.088	0.028,0.009,0.06	0.063
	evm.model.LG02.1365-gene	evm.model.LG02.1365-gene	LG02	+	29027773	29031514	29027773	29027860	29031331	29031514	415	537446	44,38	340269384	34,46,54	3620	149	0.00650283	0.0204471	0.334,0.326	0.292,0.194,0.226	0.093
	evm.model.LG18.63-gene	evm.model.LG18.63-gene	LG18	-	4938157	4938532	4938157	4938200	4938269	4938532	416	20,34	8,6	20,50,58	2,2,5	218	149	0.00345194	0.0120366	0.631,0.795	0.872,0.945,0.888	-0.189
	evm.model.LG06.795-gene	evm.model.LG06.795-gene	LG06	+	28870747	28873144	28870747	28871497	28872978	28873144	424	163209	0,0	166116182	0,12,0	1630	149	0.00249506	0.00909877	1.0,1.0	1.0,0.469,1.0	0.177
	evm.model.LG06.795-gene	evm.model.LG06.795-gene	LG06	+	28873204	28877274	28873204	28874235	28875688	28877274	425	229296	25,16	125140198	8,3,0	1602	149	0.00487413	0.0160852	0.46,0.632	0.592,0.813,1.0	-0.256
	evm.model.LG09.1245-gene	evm.model.LG09.1245-gene	LG09	+	14467286	14468982	14467286	14467640	14468902	14468982	431	9,11	0,0	278136154	8,6,5	1411	149	0.000369851	0.00178808	1.0,1.0	0.786,0.705,0.765	0.248
	evm.model.LG09.1245-gene	evm.model.LG09.1245-gene	LG09	+	14497635	14500189	14497635	14499098	14500064	14500189	433	8,42	0,0	201,97,170	179,104,63	1115	149	6.05072e-14	3.00477e-12	1.0,1.0	0.13,0.111,0.265	0.831
	evm.model.LG09.1245-gene	evm.model.LG09.1245-gene	LG09	+	14501427	14504063	14501427	14501549	14503862	14504063	434	36135	9,15	555239692	187127138	2462	149	0.0168568	0.0453818	0.195,0.353	0.152,0.102,0.233	0.112
	evm.model.LG11.546-gene	evm.model.LG11.546-gene	LG11	+	7061674	7063903	7061674	7061803	7063779	7063903	438	215107	0,0	95,56,125	0,8,1	2125	149	0.00058597	0.00267705	1.0,1.0	1.0,0.329,0.898	0.258
	Novel.12669	NA	LG04	-	37187768	37192747	37187768	37190975	37191085	37192747	441	111,75	11,18	122,89,108	40,20,42	259	149	0.0146201	0.0402491	0.853,0.706	0.637,0.719,0.597	0.129
	evm.model.LG16.535-gene	evm.model.LG16.535-gene	LG16	+	15971386	15974666	15971386	15971660	15974268	15974666	445	129122	13,23	87,67,76	81,85,68	2757	149	3.33067e-16	2.44633e-14	0.349,0.223	0.055,0.041,0.057	0.235
	evm.model.LG02.2315-gene	evm.model.LG02.2315-gene	LG02	-	54986367	54987396	54986367	54986612	54987311	54987396	449	63,68	25,17	49,87,113	118148129	848	149	1.66511e-12	6.57892e-11	0.307,0.413	0.068,0.094,0.133	0.262
	evm.model.LG12.287-gene	evm.model.LG12.287-gene	LG12	+	3673579	3675263	3673579	3674987	3675227	3675263	456	35,31	0,0	60,14,11	7,1,0	389	149	0.000321066	0.00158159	1.0,1.0	0.767,0.843,1.0	0.13
	evm.model.LG17.824-gene	evm.model.LG17.824-gene	LG17	-	18021619	18022526	18021619	18021723	18021918	18022526	458	18,13	36,26	37,29,19	0,0,0	344	149	0	0	0.178,0.178	1.0,1.0,1.0	-0.822
	evm.model.LG17.824-gene	evm.model.LG17.824-gene	LG17	-	18024638	18025111	18024638	18024884	18024975	18025111	460	15,4	249188	3,2,4	0,0,0	240	149	3.44169e-15	2.1432e-13	0.036,0.013	1.0,1.0,1.0	-0.976
	evm.model.LG17.824-gene	evm.model.LG17.824-gene	LG17	-	18032710	18033514	18032710	18032742	18032939	18033514	461	20,6	5,6	15,6,10	0,0,0	346	149	1.83471e-09	3.61205e-08	0.633,0.301	1.0,1.0,1.0	-0.533
	evm.model.LG10.13-gene	evm.model.LG10.13-gene	LG10	-	207679	208587	207679	207752	208547	208587	472	419379	137177	304296359	162242184	944	149	0.000843381	0.00362565	0.326,0.253	0.229,0.162,0.235	0.081
	evm.model.LG10.13-gene	evm.model.LG10.13-gene	LG10	-	210571	213389	210571	210655	213159	213389	474	1222964	61,99	416701702	224,187,84	2653	149	3.44953e-06	3.18747e-05	0.529,0.354	0.094,0.174,0.319	0.246
	evm.model.LG07.389-gene	evm.model.LG07.389-gene	LG07	-	4711921	4713512	4711921	4712017	4713425	4713512	476	278395	186207	260349182	71,111,78	1557	149	1.59574e-05	0.00011966	0.125,0.154	0.26,0.231,0.183	-0.085
	evm.model.LG18.19-gene	evm.model.LG18.19-gene	LG18	+	1264853	1265988	1264853	1265088	1265844	1265988	477	480295	140120	207278255	238255203	905	149	2.19824e-14	1.1994e-12	0.361,0.288	0.125,0.152,0.171	0.175
	evm.model.LG12.241-gene	evm.model.LG12.241-gene	LG12	-	2915818	2916630	2915818	2915902	2916579	2916630	479	86,67	305286	13,47,29	27,109,42	826	149	0.000645194	0.00289907	0.048,0.041	0.08,0.072,0.111	-0.043
	evm.model.LG05.1962-gene	evm.model.LG05.1962-gene	LG05	+	38820412	38821921	38820412	38820586	38821839	38821921	480	63,50	376389	34,41,39	592512429	1402	149	0.00337282	0.0118111	0.017,0.013	0.006,0.008,0.01	0.007
	evm.model.LG05.1962-gene	evm.model.LG05.1962-gene	LG05	+	38820412	38821921	38820412	38820589	38821839	38821921	481	64,49	0,0	34,40,39	2,4,0	1399	149	0.000204247	0.00106959	1.0,1.0	0.644,0.516,1.0	0.28
	evm.model.LG13.519-gene	evm.model.LG13.519-gene	LG13	+	22848770	22852827	22848770	22852482	22852644	22852827	484	43,26	21,10	10,8,26	23,14,22	311	149	0.00042706	0.00203886	0.495,0.555	0.172,0.215,0.362	0.275
	evm.model.LG10.243-gene	evm.model.LG10.243-gene	LG10	-	3873526	3874341	3873526	3873609	3874218	3874341	485	241222	112122	139157197	125,91,139	758	149	0.0113527	0.0325686	0.297,0.263	0.179,0.253,0.218	0.063
	evm.model.LG08.584-gene	evm.model.LG08.584-gene	LG08	+	7213651	7215332	7213651	7213955	7215277	7215332	488	192143	433484	172185193	315454366	1471	149	0.018656	0.0494816	0.043,0.029	0.052,0.04,0.051	-0.012
	evm.model.LG06.1312-gene	evm.model.LG06.1312-gene	LG06	-	35396018	35397258	35396018	35396107	35397167	35397258	489	945580	57,67	8331103877	174316219	1209	149	1.62892e-07	2.06462e-06	0.671,0.516	0.371,0.301,0.33	0.26
	evm.model.LG06.1312-gene	evm.model.LG06.1312-gene	LG06	-	35396018	35397258	35396018	35397075	35397167	35397258	490	104,64	55,67	128216137	0,0,0	241	149	0	0	0.539,0.371	1.0,1.0,1.0	-0.545
	evm.model.LG06.1312-gene	evm.model.LG06.1312-gene	LG06	-	35397430	35397685	35397430	35397495	35397565	35397685	491	52,70	79,64	46,116,77	119353153	219	149	0.000147683	0.00080121	0.309,0.427	0.208,0.183,0.255	0.153
	evm.model.LG11.398-gene	evm.model.LG11.398-gene	LG11	-	4973073	4973742	4973073	4973162	4973243	4973742	492	27,8	15,17	1,8,4	14,13,18	230	149	0.0115167	0.0329895	0.538,0.234	0.044,0.285,0.126	0.234
	evm.model.LG03.73-gene	evm.model.LG03.73-gene	LG03	-	927065	927950	927065	927579	927708	927950	494	11,11	20,41	5,0,2	33,29,22	278	149	0.000175198	0.00093717	0.228,0.126	0.075,0.0,0.046	0.137
	evm.model.LG01.1339-gene	evm.model.LG01.1339-gene	LG01	+	34416840	34417241	34416840	34416919	34417113	34417241	497	60,22	56,32	64,55,62	38,40,37	343	149	0.014686	0.0403531	0.318,0.23	0.423,0.374,0.421	-0.132
	evm.model.LG08.165-gene	evm.model.LG08.165-gene	LG08	-	2018888	2021299	2018888	2019223	2019310	2021299	499	41,15	19,12	36,16,10	42,40,37	236	149	0.000211064	0.00109727	0.577,0.441	0.351,0.202,0.146	0.276
	evm.model.LG04.1445-gene	evm.model.LG04.1445-gene	LG04	+	40871308	40871650	40871308	40871404	40871530	40871650	502	300219	332201	251196150	440421248	275	149	8.8285e-07	9.4012e-06	0.329,0.371	0.236,0.201,0.247	0.122
	Novel.10547	NA	LG03	+	42294706	42296462	42294706	42294757	42294982	42296462	503	112142	5,17	77,80,72	28,31,21	374	149	5.14257e-07	5.84559e-06	0.899,0.769	0.523,0.507,0.577	0.298
	evm.model.LG05.1007-gene	evm.model.LG05.1007-gene	LG05	-	25253699	25254184	25253699	25254054	25254139	25254184	505	80,44	659614	67,50,38	194282304	234	149	1.66338e-05	0.000124082	0.072,0.044	0.18,0.101,0.074	-0.06
	evm.model.LG09.2020-gene	evm.model.LG09.2020-gene	LG09	-	33843780	33844139	33843780	33843918	33844001	33844139	507	1,6	0,0	26,7,13	14,5,6	232	149	1.73419e-05	0.000128362	1.0,1.0	0.544,0.473,0.582	0.467
	evm.model.LG16.155-gene	evm.model.LG16.155-gene	LG16	+	7194030	7194758	7194030	7194235	7194603	7194758	515	105,32	57,35	20,32,33	51,31,50	517	149	0.00368616	0.0127064	0.347,0.209	0.102,0.229,0.16	0.114
	evm.model.LG04.1786-gene	evm.model.LG04.1786-gene	LG04	+	46012200	46013787	46012200	46013094	46013178	46013787	518	22,50	6,66	112,90,72	302182159	233	149	0.01024	0.029855	0.701,0.326	0.192,0.24,0.225	0.294
	evm.model.LG03.1341-gene	evm.model.LG03.1341-gene	LG03	-	49471513	49472273	49471513	49471604	49472099	49472273	526	407260	384223	277230222	361466365	644	149	4.95953e-07	5.68263e-06	0.197,0.212	0.151,0.102,0.123	0.079
	evm.model.LG05.1825-gene	evm.model.LG05.1825-gene	LG05	-	36816704	36817109	36816704	36816830	36816915	36817109	532	29,19	220129	3,12,16	148166207	234	149	0.000581988	0.0026631	0.077,0.086	0.013,0.044,0.047	0.047
	evm.model.LG15.653-gene	evm.model.LG15.653-gene	LG15	-	21727167	21728969	21727167	21727300	21728875	21728969	536	66133	17,37	58,59,54	21,39,31	1724	149	0.00201242	0.00758996	0.251,0.237	0.193,0.116,0.131	0.097
	evm.model.LG14.332-gene	evm.model.LG14.332-gene	LG14	+	4313399	4313933	4313399	4313609	4313636	4313933	538	87,71	0,0	7,0,72	0,23,0	176	149	0.00545773	0.0177252	1.0,1.0	1.0,0.0,1.0	0.333
	evm.model.LG04.1115-gene	evm.model.LG04.1115-gene	LG04	+	35595619	35595892	35595619	35595695	35595809	35595892	543	152,82	432259	144,96,51	162145150	263	149	0.00172697	0.00663124	0.166,0.152	0.335,0.273,0.162	-0.098
	evm.model.LG09.1337-gene	evm.model.LG09.1337-gene	LG09	+	15977556	15980973	15977556	15978049	15980692	15980973	548	629504	97,72	281444809	105,89,155	2792	149	0.00124963	0.00501692	0.257,0.272	0.125,0.21,0.218	0.08
	Novel.8366	NA	LG02	+	47880992	47890500	47880992	47887582	47887692	47890500	552	52,43	2,2	45,37,43	18,3,8	259	149	0.000635765	0.00286795	0.937,0.925	0.59,0.876,0.756	0.19
	evm.model.LG14.128-gene	evm.model.LG14.128-gene	LG14	+	1725736	1727819	1725736	1726144	1727670	1727819	553	70,68	39,24	46,55,52	49,39,31	1675	149	0.012181	0.0345641	0.138,0.201	0.077,0.111,0.13	0.064
	evm.model.LG14.128-gene	evm.model.LG14.128-gene	LG14	+	1727670	1728507	1727670	1727819	1728409	1728507	554	104100	28,22	87,107,70	45,50,44	739	149	0.000177987	0.000950316	0.428,0.478	0.28,0.301,0.243	0.178
	evm.model.LG14.128-gene	evm.model.LG14.128-gene	LG14	+	1746197	1746455	1746197	1746275	1746398	1746455	555	23,15	24,51	72,29,55	48,23,30	272	149	0.00105274	0.00435148	0.344,0.139	0.451,0.409,0.501	-0.212
	Novel.5993	NA	LG01	+	76548157	76553341	76548157	76551383	76551407	76553341	559	17,26	7,9	14,8,21	0,0,4	173	149	0.000922597	0.0038897	0.677,0.713	1.0,1.0,0.819	-0.245
	evm.model.LG11.98-gene	evm.model.LG11.98-gene	LG11	-	1408777	1410188	1408777	1408960	1410144	1410188	561	305496	11,47	521542502	0,0,6	1333	149	3.0167e-12	1.11501e-10	0.756,0.541	1.0,1.0,0.903	-0.319
	evm.model.LG15.898-gene	evm.model.LG15.898-gene	LG15	+	24829631	24830655	24829631	24829712	24830583	24830655	563	179166	38,36	85,36,108	33,52,51	1020	149	2.75317e-06	2.62269e-05	0.408,0.402	0.273,0.092,0.236	0.205
	evm.model.LG15.898-gene	evm.model.LG15.898-gene	LG15	+	24833572	24835694	24833572	24833767	24835610	24835694	564	276258	50,36	146101256	32,95,99	1992	149	8.50367e-07	9.12313e-06	0.292,0.349	0.254,0.074,0.162	0.157
	evm.model.LG04.1291-gene	evm.model.LG04.1291-gene	LG04	-	38492165	38494537	38492165	38493763	38494363	38494537	567	370366	116181	296365188	197374142	749	149	2.65294e-06	2.54584e-05	0.388,0.287	0.23,0.163,0.208	0.137
	evm.model.LG04.1291-gene	evm.model.LG04.1291-gene	LG04	-	38494363	38494763	38494363	38494537	38494627	38494763	568	19,13	164,8	3,7,1	242,328,0	239	149	0.0117833	0.0335542	0.067,0.503	0.008,0.013,1.0	-0.055
	evm.model.LG04.1291-gene	evm.model.LG04.1291-gene	LG04	-	38494627	38495232	38494627	38494763	38495171	38495232	569	169,75	6,4	514,630,77	101,22,13	557	149	0.012674	0.0357858	0.883,0.834	0.577,0.885,0.613	0.167
	evm.model.LG01.1441-gene	evm.model.LG01.1441-gene	LG01	+	36458631	36459569	36458631	36459073	36459209	36459569	574	17,10	43,25	90,47,37	105,47,30	285	149	0.000368547	0.00178328	0.171,0.173	0.309,0.343,0.392	-0.176
	evm.model.LG18.387-gene	evm.model.LG18.387-gene	LG18	+	14175894	14177234	14175894	14176020	14177138	14177234	575	383245	151113	205407270	71,51,55	1267	149	0.000980872	0.0040928	0.23,0.203	0.253,0.484,0.366	-0.151
	Novel.23784	NA	LG10	-	13937375	13946586	13937375	13945411	13946494	13946586	580	464275	5,3	170256115	12,24,0	1232	149	0.00348199	0.0121266	0.918,0.917	0.631,0.563,1.0	0.186
	evm.model.LG03.263-gene	evm.model.LG03.263-gene	LG03	+	4347291	4347503	4347291	4347341	4347430	4347503	591	8,1	59,41	1,1,1	87,75,80	238	149	0.00293959	0.0105059	0.078,0.015	0.007,0.008,0.008	0.039
	evm.model.LG17.648-gene	evm.model.LG17.648-gene	LG17	-	16046020	16048427	16046020	16047077	16047432	16048427	597	92,31	0,0	73,59,96	4,3,0	504	149	0.00751313	0.0230792	1.0,1.0	0.844,0.853,1.0	0.101
	evm.model.LG17.767-gene	evm.model.LG17.767-gene	LG17	+	17475932	17477979	17475932	17476046	17477880	17477979	599	132139	55,37	116161137	109,95,68	1983	149	0.000118101	0.000665291	0.153,0.22	0.074,0.113,0.131	0.081
	evm.model.LG09.254-gene	evm.model.LG09.254-gene	LG09	-	3410151	3410745	3410151	3410313	3410622	3410745	600	40,74	450221	264,99,27	328267443	458	149	0.00810567	0.0246876	0.028,0.098	0.208,0.108,0.019	-0.049
	evm.model.LG03.1000-gene	evm.model.LG03.1000-gene	LG03	+	45577170	45579054	45577170	45577392	45578920	45579054	603	556393	135105	323386356	38,67,44	1677	149	7.77127e-05	0.000462322	0.268,0.25	0.43,0.339,0.418	-0.137
	evm.model.LG03.104-gene	evm.model.LG03.104-gene	LG03	+	1398165	1399311	1398165	1398424	1399098	1399311	606	79,2	105,24	4,5,2	13,28,5	823	149	0.00550231	0.0178498	0.12,0.015	0.053,0.031,0.068	0.017
	evm.model.LG02.2344-gene	evm.model.LG02.2344-gene	LG02	+	55356401	55357158	55356401	55356486	55357047	55357158	609	126,50	13421007	91,71,63	196715541446	710	149	0.00165771	0.00639962	0.019,0.01	0.01,0.009,0.009	0.005
	evm.model.LG08.659-gene	evm.model.LG08.659-gene	LG08	-	8109998	8113805	8109998	8110174	8113797	8113805	617	1013804	57,66	789677730	143157102	3772	149	1.82165e-10	4.34842e-09	0.412,0.325	0.179,0.146,0.22	0.187
	evm.model.LG05.1172-gene	evm.model.LG05.1172-gene	LG05	-	27537416	27539086	27537416	27538624	27539014	27539086	619	275215	316197	31,61,46	91,147,91	539	149	1.2364e-08	2.02961e-07	0.194,0.232	0.086,0.103,0.123	0.109
	evm.model.LG13.695-gene	evm.model.LG13.695-gene	LG13	-	25078353	25079148	25078353	25078496	25078920	25079148	620	10,12	0,0	30,23,11	2,4,3	573	149	9.5762e-06	7.78185e-05	1.0,1.0	0.796,0.599,0.488	0.372
	evm.model.LG02.1408-gene	evm.model.LG02.1408-gene	LG02	-	29819627	29822421	29819627	29820047	29822317	29822421	621	389314	47,51	251260326	55,53,74	2419	149	0.00654372	0.0205419	0.338,0.275	0.219,0.232,0.213	0.085
	evm.model.LG02.338-gene	evm.model.LG02.338-gene	LG02	+	7286796	7288477	7286796	7287122	7288295	7288477	623	854623	52,33	109287211	3,1,2	1322	149	1.69593e-07	2.13538e-06	0.649,0.68	0.804,0.97,0.922	-0.234
	evm.model.LG02.338-gene	evm.model.LG02.338-gene	LG02	+	7286796	7288477	7286796	7287122	7288410	7288477	624	1025745	85,78	129346253	24,98,56	1437	149	6.49187e-10	1.3826e-08	0.556,0.498	0.358,0.268,0.319	0.212
	evm.model.LG10.1619-gene	evm.model.LG10.1619-gene	LG10	-	30075728	30078277	30075728	30075824	30078176	30078277	627	681319	100,54	11698391055	39,42,56	2501	149	1.8463e-13	8.46197e-12	0.289,0.26	0.641,0.543,0.529	-0.297
	evm.model.LG03.223-gene	evm.model.LG03.223-gene	LG03	+	3379381	3379792	3379381	3379544	3379710	3379792	630	95,51	27,31	101,72,54	105,106,50	315	149	0.00030363	0.00150216	0.625,0.438	0.313,0.243,0.338	0.233
	evm.model.LG03.223-gene	evm.model.LG03.223-gene	LG03	+	3382434	3382968	3382434	3382642	3382831	3382968	631	25,8	161253	12,8,5	190184400	338	149	0.00128806	0.00515675	0.064,0.014	0.027,0.019,0.005	0.022
	evm.model.LG09.1394-gene	evm.model.LG09.1394-gene	LG09	-	17005645	17009160	17005645	17005722	17008938	17009160	632	17271484	13,15	720935837	0,0,0	3365	149	2.98793e-10	6.81717e-09	0.855,0.814	1.0,1.0,1.0	-0.165
	evm.model.LG09.1394-gene	evm.model.LG09.1394-gene	LG09	-	17005645	17009160	17005645	17005722	17008942	17009160	634	17301489	89,55	724937845	10,12,7	3369	149	2.90917e-10	6.69342e-09	0.462,0.545	0.762,0.775,0.842	-0.289
	evm.model.LG02.244-gene	evm.model.LG02.244-gene	LG02	+	5509187	5509757	5509187	5509473	5509533	5509757	636	70,73	0,0	86,90,54	13,0,10	209	149	2.83185e-06	2.69049e-05	1.0,1.0	0.825,1.0,0.794	0.127
	evm.model.LG16.577-gene	evm.model.LG16.577-gene	LG16	-	16418549	16419051	16418549	16418750	16418948	16419051	638	183108	1083820	80,105,73	8621252822	347	149	2.83212e-05	0.000195957	0.068,0.054	0.038,0.035,0.037	0.024
	evm.model.LG02.1015-gene	evm.model.LG02.1015-gene	LG02	+	22577898	22579151	22577898	22577988	22578978	22579151	642	59,40	228240	34,35,24	227420374	1139	149	4.45789e-06	3.94124e-05	0.033,0.021	0.019,0.011,0.008	0.014
	evm.model.LG09.107-gene	evm.model.LG09.107-gene	LG09	-	1528502	1529049	1528502	1528581	1528697	1529049	649	89,71	201135	76,78,65	32,82,46	265	149	1.68372e-06	1.66598e-05	0.199,0.228	0.572,0.348,0.443	-0.241
	evm.model.LG09.107-gene	evm.model.LG09.107-gene	LG09	-	1528697	1530170	1528697	1529003	1530026	1530170	651	536459	170107	256254313	11,38,51	1172	149	0.00163439	0.00632236	0.286,0.353	0.747,0.459,0.438	-0.228
	evm.model.LG01.1734-gene	evm.model.LG01.1734-gene	LG01	-	42854973	42856488	42854973	42855263	42855395	42856488	660	21,11	0,0	14,12,16	6,0,0	281	149	0.0109923	0.0317255	1.0,1.0	0.553,1.0,1.0	0.149
	evm.model.LG01.1734-gene	evm.model.LG01.1734-gene	LG01	-	42854973	42856488	42854973	42855030	42855856	42856488	662	67,85	27,55	172,107,40	25,37,8	975	149	0.00098187	0.00409398	0.275,0.191	0.513,0.306,0.433	-0.184
	evm.model.LG10.343-gene	evm.model.LG10.343-gene	LG10	-	6151218	6153020	6151218	6151282	6152880	6153020	668	311325	47,39	260251279	58,55,69	1747	149	0.00135019	0.00536797	0.361,0.415	0.277,0.28,0.256	0.117
	evm.model.LG10.343-gene	evm.model.LG10.343-gene	LG10	-	6153396	6153629	6153396	6153456	6153560	6153629	669	31,36	61,44	23,27,27	99,82,93	253	149	0.000452175	0.00213632	0.23,0.325	0.12,0.162,0.146	0.135
	evm.model.LG04.1273-gene	evm.model.LG04.1273-gene	LG04	+	38089900	38090448	38089900	38090211	38090312	38090448	671	37,42	4,10	28,27,35	15,9,17	250	149	0.00814844	0.0247915	0.846,0.715	0.527,0.641,0.551	0.207
	evm.model.LG08.135-gene	evm.model.LG08.135-gene	LG08	+	1709567	1710184	1709567	1709791	1710096	1710184	674	50,50	3,1	107,181,85	22,32,16	454	149	9.62156e-05	0.000554547	0.845,0.943	0.615,0.65,0.636	0.26
	evm.model.LG12.76-gene	evm.model.LG12.76-gene	LG12	+	917748	920151	917748	917956	920004	920151	681	583625	86,65	539248574	187,86,97	2197	149	5.94202e-06	5.09608e-05	0.315,0.395	0.164,0.164,0.286	0.15
	evm.model.LG12.76-gene	evm.model.LG12.76-gene	LG12	+	933573	935503	933573	933645	935356	935503	682	588652	123,56	522305437	222,71,159	1860	149	0.000431095	0.00204977	0.277,0.483	0.159,0.256,0.18	0.182
	evm.model.LG09.1250-gene	evm.model.LG09.1250-gene	LG09	+	14565053	14566042	14565053	14565233	14565877	14566042	686	43,62	4,10	111,77,76	29,35,26	793	149	0.00430738	0.014533	0.669,0.538	0.418,0.292,0.355	0.249
	Novel.27081	NA	LG12	+	16968405	16968797	16968405	16968523	16968694	16968797	688	103,35	7,9	852727154	295,357,68	320	149	0.000755688	0.00330484	0.873,0.644	0.574,0.487,0.513	0.234
	Novel.27081	NA	LG12	+	16968405	16969509	16968405	16968797	16968874	16969509	689	35,3	3,0	132,77,44	83,89,64	226	149	6.85137e-08	9.22206e-07	0.885,1.0	0.512,0.363,0.312	0.547
	Novel.27081	NA	LG12	+	16968405	16969509	16968405	16968797	16968882	16969509	690	38,3	17,5	143,90,50	298371158	234	149	0.00312281	0.011064	0.587,0.276	0.234,0.134,0.168	0.253
	evm.model.LG07.1190-gene	evm.model.LG07.1190-gene	LG07	+	22338188	22338406	22338188	22338231	22338327	22338406	699	9,17	20,23	9,16,7	112,73,65	245	149	7.1583e-06	5.9956e-05	0.215,0.31	0.047,0.118,0.061	0.187
	evm.model.LG12.187-gene	evm.model.LG12.187-gene	LG12	-	2184461	2186484	2184461	2184712	2186319	2186484	700	338150	29,5	135182208	44,34,44	1756	149	5.76563e-05	0.000359818	0.497,0.718	0.207,0.312,0.286	0.339
	Novel.4372	NA	LG01	+	40901774	40902453	40901774	40902233	40902298	40902453	703	32,18	0,0	20,23,23	8,1,0	214	149	0.000759763	0.00332013	1.0,1.0	0.635,0.941,1.0	0.141
	Novel.4372	NA	LG01	+	40901768	40906440	40901768	40902453	40906306	40906440	704	275228	89,65	157119205	141,105,86	4002	149	2.56514e-08	3.81705e-07	0.103,0.116	0.04,0.04,0.082	0.056
	evm.model.LG04.591-gene	evm.model.LG04.591-gene	LG04	+	23322916	23323534	23322916	23323116	23323215	23323534	706	3,16	21,43	0,4,2	18,38,13	248	149	0.00240513	0.0088225	0.079,0.183	0.0,0.059,0.085	0.083
	evm.model.LG08.432-gene	evm.model.LG08.432-gene	LG08	+	5482039	5482842	5482039	5482236	5482375	5482842	715	12,13	0,6	33,30,23	30,25,20	288	149	0.0156475	0.0425073	1.0,0.529	0.363,0.383,0.373	0.391
	evm.model.LG16.1212-gene	evm.model.LG16.1212-gene	LG16	-	23631280	23632287	23631280	23631634	23632008	23632287	716	312229	179204	113121115	156197169	523	149	7.4528e-07	8.07128e-06	0.332,0.242	0.171,0.149,0.162	0.126
	evm.model.LG11.47-gene	evm.model.LG11.47-gene	LG11	+	744525	744775	744525	744553	744663	744775	718	59,44	68,44	14,19,6	31,50,52	259	149	4.6355e-06	4.09195e-05	0.333,0.365	0.206,0.179,0.062	0.2
	evm.model.LG01.2549-gene	evm.model.LG01.2549-gene	LG01	+	69856559	69858328	69856559	69857256	69857933	69858328	723	70,86	42,30	40,56,84	70,83,133	826	149	1.03838e-08	1.72432e-07	0.231,0.341	0.093,0.109,0.102	0.185
	evm.model.LG09.757-gene	evm.model.LG09.757-gene	LG09	+	9023196	9024418	9023196	9023964	9024133	9024418	724	17,41	20,31	13,9,26	58,47,205	318	149	9.91318e-13	4.05662e-11	0.285,0.383	0.095,0.082,0.056	0.256
	evm.model.LG09.757-gene	evm.model.LG09.757-gene	LG09	+	9024133	9025165	9024133	9024418	9025075	9025165	725	87,81	35,28	329163327	261151298	806	149	2.85064e-06	2.69939e-05	0.315,0.348	0.189,0.166,0.169	0.157
	evm.model.LG01.1324-gene	evm.model.LG01.1324-gene	LG01	-	34142904	34143511	34142904	34143061	34143160	34143511	729	72,89	123,94	37,67,103	18,59,73	248	149	0.00355432	0.0123261	0.26,0.363	0.553,0.406,0.459	-0.161
	evm.model.LG01.1324-gene	evm.model.LG01.1324-gene	LG01	-	34143160	34145551	34143160	34143511	34145420	34145551	730	11931088	61,57	277534683	0,6,16	2058	149	1.71788e-06	1.69393e-05	0.586,0.58	1.0,0.866,0.756	-0.291
	evm.model.LG01.1324-gene	evm.model.LG01.1324-gene	LG01	-	34143160	34145551	34143160	34143549	34145420	34145551	731	11521026	63,52	263486652	29,56,72	2020	149	1.36228e-06	1.38378e-05	0.574,0.593	0.401,0.39,0.4	0.186
	evm.model.LG12.365-gene	evm.model.LG12.365-gene	LG12	-	5161229	5162165	5161229	5161298	5162105	5162165	734	82,39	26,8	39,102,70	3,9,3	956	149	8.06322e-05	0.000474455	0.33,0.432	0.67,0.639,0.784	-0.317
	evm.model.LG02.72-gene	evm.model.LG02.72-gene	LG02	-	1277091	1277701	1277091	1277187	1277647	1277701	736	27,12	56,35	40,32,37	42,49,36	609	149	0.00354505	0.0123163	0.106,0.077	0.189,0.138,0.201	-0.085
	evm.model.LG17.316-gene	evm.model.LG17.316-gene	LG17	-	11565433	11566002	11565433	11565748	11565871	11566002	738	115109	5,0	84117173	11,7,13	272	149	0.000787168	0.00342161	0.926,1.0	0.807,0.902,0.879	0.1
	evm.model.LG17.350-gene	evm.model.LG17.350-gene	LG17	+	12176898	12179729	12176898	12176982	12179672	12179729	741	638450	34,30	357267337	13,9,2	2839	149	0.0076629	0.0234763	0.496,0.44	0.59,0.609,0.898	-0.231
	evm.model.LG11.438-gene	evm.model.LG11.438-gene	LG11	-	5541161	5542526	5541161	5541321	5542092	5542526	744	85,59	4,1	22,74,28	10,4,10	920	149	0.00130911	0.00522277	0.775,0.905	0.263,0.75,0.312	0.398
	evm.model.Contig32.2-gene	evm.model.Contig32.2-gene	Contig32	-	151667	153466	151667	152538	152622	153466	746	16,32	11,0	28,31,22	0,0,0	233	149	0.000156167	0.000843243	0.482,1.0	1.0,1.0,1.0	-0.259
	evm.model.LG09.1785-gene	evm.model.LG09.1785-gene	LG09	+	27110107	27110530	27110107	27110312	27110333	27110530	751	312937459168	0,0	16784026333392	1779,0,0	170	149	0.00089148	0.00380609	1.0,1.0	0.453,1.0,1.0	0.182
	evm.model.LG01.832-gene	evm.model.LG01.832-gene	LG01	-	24216669	24216941	24216669	24216720	24216869	24216941	753	18,17	55,30	56,34,28	42,28,23	298	149	1.35739e-05	0.000104103	0.141,0.221	0.4,0.378,0.378	-0.204
	evm.model.LG05.906-gene	evm.model.LG05.906-gene	LG05	-	23650069	23652191	23650069	23651015	23651094	23652191	755	51,57	48,46	45,72,58	106146150	228	149	3.2596e-07	3.91494e-06	0.41,0.447	0.217,0.244,0.202	0.207
	evm.model.LG05.906-gene	evm.model.LG05.906-gene	LG05	-	23653634	23656197	23653634	23655480	23655987	23656197	756	28,23	16,20	43,45,14	43,77,31	656	149	0.0087761	0.0263665	0.284,0.207	0.185,0.117,0.093	0.114
	evm.model.LG05.236-gene	evm.model.LG05.236-gene	LG05	-	3729534	3729895	3729534	3729702	3729838	3729895	759	81,74	132137	83104106	117109116	285	149	0.0115761	0.0331266	0.243,0.22	0.271,0.333,0.323	-0.078
	evm.model.LG17.362-gene	evm.model.LG17.362-gene	LG17	-	12391780	12394000	12391780	12391957	12392190	12394000	761	285447	6,7	476683480	47,50,77	382	149	7.46214e-12	2.50004e-10	0.949,0.961	0.798,0.842,0.709	0.172
	evm.model.LG17.362-gene	evm.model.LG17.362-gene	LG17	-	12391780	12394000	12391780	12391957	12393934	12394000	762	13451646	7341016	166124412094	385626593	2126	149	4.44089e-16	3.14097e-14	0.114,0.102	0.232,0.215,0.198	-0.107
	evm.model.LG17.362-gene	evm.model.LG17.362-gene	LG17	-	12392190	12394000	12392190	12392222	12393934	12394000	763	11221261	4,1	130118961727	1,27,7	1861	149	0.00243406	0.00892178	0.957,0.99	0.99,0.849,0.952	0.043
	evm.model.LG06.1239-gene	evm.model.LG06.1239-gene	LG06	-	34501180	34501563	34501180	34501276	34501463	34501563	766	73,46	78,80	52,75,63	145133140	336	149	0.00912659	0.0271967	0.293,0.203	0.137,0.2,0.166	0.08
	evm.model.Contig56.5-gene	evm.model.Contig56.5-gene	Contig56	-	108758	109091	108758	108845	109022	109091	770	305170	30,17	196177174	65,28,36	326	149	0.000209218	0.00109064	0.823,0.82	0.58,0.743,0.688	0.151
	evm.model.LG05.2033-gene	evm.model.LG05.2033-gene	LG05	+	39863662	39864763	39863662	39863967	39864552	39864763	772	150,85	174163	55,81,65	204246216	734	149	2.35317e-08	3.51992e-07	0.149,0.096	0.052,0.063,0.058	0.065
	evm.model.LG05.2033-gene	evm.model.LG05.2033-gene	LG05	+	39863662	39865355	39863662	39864763	39864848	39865355	773	43,28	261215	1,19,9	247289313	234	149	1.0659e-10	2.72612e-09	0.095,0.077	0.003,0.04,0.018	0.066
	evm.model.LG05.2057-gene	evm.model.LG05.2057-gene	LG05	-	40171321	40171573	40171321	40171393	40171486	40171573	779	236173	119100	50,125,69	16,22,28	242	149	0.00249191	0.0090981	0.55,0.516	0.658,0.778,0.603	-0.147
	evm.model.LG04.1211-gene	evm.model.LG04.1211-gene	LG04	+	37022286	37023317	37022286	37022459	37023219	37023317	790	343,92	185,52	24,7,6	23,43,7	909	149	5.02617e-08	6.95529e-07	0.233,0.225	0.146,0.026,0.123	0.131
	evm.model.LG05.1404-gene	evm.model.LG05.1404-gene	LG05	-	30825526	30825997	30825526	30825622	30825757	30825997	798	393311	13,13	378356411	27,25,27	284	149	0.00729138	0.0224824	0.941,0.926	0.88,0.882,0.889	0.05
	evm.model.LG10.1500-gene	evm.model.LG10.1500-gene	LG10	+	28405522	28406340	28405522	28406189	28406268	28406340	804	2,1	126106	34,25,3	93,67,65	228	149	3.32279e-12	1.20483e-10	0.01,0.006	0.193,0.196,0.029	-0.131
	evm.model.LG01.2228-gene	evm.model.LG01.2228-gene	LG01	-	63681693	63682522	63681693	63682046	63682067	63682522	805	73,55	0,0	244,112,96	0,38,0	170	149	0.000552129	0.00253907	1.0,1.0	1.0,0.721,1.0	0.093
	evm.model.LG17.666-gene	evm.model.LG17.666-gene	LG17	+	16258800	16259170	16258800	16258872	16259008	16259170	812	64,50	213238	14,19,8	165164170	285	149	1.68909e-08	2.64656e-07	0.136,0.099	0.042,0.057,0.024	0.077
	evm.model.LG02.73-gene	evm.model.LG02.73-gene	LG02	+	1282121	1282553	1282121	1282326	1282403	1282553	816	20,25	53,54	11,9,1	50,33,27	226	149	0.00562985	0.0181709	0.199,0.234	0.127,0.152,0.024	0.116
	evm.model.LG01.84-gene	evm.model.LG01.84-gene	LG01	+	2493445	2493790	2493445	2493549	2493627	2493790	821	4,6	0,0	7,9,1	23,0,0	227	149	0.00708433	0.0219796	1.0,1.0	0.167,1.0,1.0	0.278
	evm.model.LG04.1785-gene	evm.model.LG04.1785-gene	LG04	-	46003345	46007146	46003345	46003475	46007121	46007146	825	390337	8,4	705521403	26,31,15	3795	149	0.00194468	0.00737333	0.657,0.768	0.516,0.398,0.513	0.237
	evm.model.LG08.797-gene	evm.model.LG08.797-gene	LG08	+	10234939	10235495	10234939	10235072	10235172	10235495	828	4,7	3,5	1,0,2	30,49,18	249	149	1.31926e-09	2.66128e-08	0.444,0.456	0.02,0.0,0.062	0.423
	evm.model.LG11.845-gene	evm.model.LG11.845-gene	LG11	-	13730781	13731205	13730781	13730987	13731059	13731205	829	89,20	119,84	16,13,26	69,78,113	221	149	0.0081198	0.0247175	0.335,0.138	0.135,0.101,0.134	0.113
	evm.model.LG01.1759-gene	evm.model.LG01.1759-gene	LG01	-	43304130	43309578	43304130	43304195	43304303	43309578	830	51,67	1,0	34,38,65	4,9,1	257	149	0.000106295	0.000606539	0.967,1.0	0.831,0.71,0.974	0.145
	evm.model.LG01.2449-gene	evm.model.LG01.2449-gene	LG01	+	68054156	68058295	68054156	68054375	68058085	68058295	832	587456	107,98	330257322	206178221	3859	149	0	0	0.175,0.152	0.058,0.053,0.053	0.109
	evm.model.LG08.1341-gene	evm.model.LG08.1341-gene	LG08	-	29480013	29481562	29480013	29480438	29481467	29481562	835	413330	50,66	98254414	96,128,77	1178	149	0.000258299	0.00130645	0.511,0.387	0.114,0.201,0.405	0.209
	evm.model.LG11.615-gene	evm.model.LG11.615-gene	LG11	+	7929632	7930129	7929632	7929782	7929873	7930129	851	228201	346269	68,155,48	54,80,24	240	149	2.20907e-07	2.72753e-06	0.29,0.317	0.439,0.546,0.554	-0.21
	evm.model.LG11.615-gene	evm.model.LG11.615-gene	LG11	+	7929632	7930129	7929632	7929782	7930036	7930129	852	834671	63,54	168402150	45,89,48	403	149	5.18474e-14	2.65209e-12	0.83,0.821	0.58,0.625,0.536	0.245
	evm.model.LG11.105-gene	evm.model.LG11.105-gene	LG11	+	1509028	1509966	1509028	1509236	1509749	1509966	854	20182694	508882	1011073135	20,165,33	662	149	0.00183432	0.00700589	0.472,0.407	0.532,0.594,0.479	-0.096
	evm.model.LG11.105-gene	evm.model.LG11.105-gene	LG11	+	1510059	1510986	1510059	1510166	1510809	1510986	855	14442303	189683	1911444183	0,9,8	792	149	0	0	0.59,0.388	1.0,0.968,0.811	-0.437
	evm.model.LG17.474-gene	evm.model.LG17.474-gene	LG17	-	13872279	13872853	13872279	13872366	13872439	13872853	859	87,90	204177	27,81,43	163176143	222	149	0.0139771	0.0387998	0.223,0.254	0.1,0.236,0.168	0.07
	evm.model.LG17.474-gene	evm.model.LG17.474-gene	LG17	-	13872439	13872853	13872439	13872571	13872694	13872853	860	214197	373317	47123103	250380365	272	149	7.65904e-10	1.60141e-08	0.239,0.254	0.093,0.151,0.134	0.12
	evm.model.LG17.474-gene	evm.model.LG17.474-gene	LG17	-	13873495	13876704	13873495	13873556	13876606	13876704	864	17681388	123113	76211011141	105,132,96	3199	149	0.00409651	0.0139034	0.401,0.364	0.253,0.28,0.356	0.086
	evm.model.LG17.474-gene	evm.model.LG17.474-gene	LG17	-	13876819	13879276	13876819	13876927	13879204	13879276	866	850762	387338	369409392	274351295	2426	149	4.93631e-07	5.67024e-06	0.119,0.122	0.076,0.067,0.075	0.048
	evm.model.LG08.760-gene	evm.model.LG08.760-gene	LG08	+	9620932	9621371	9620932	9621053	9621147	9621371	868	9,8	7,3	4,4,2	2,24,6	243	149	0.0149771	0.0409759	0.441,0.621	0.551,0.093,0.17	0.26
	evm.model.LG03.1218-gene	evm.model.LG03.1218-gene	LG03	-	48101467	48101930	48101467	48101629	48101723	48101930	874	53,36	570453	17,8,29	101,159,91	243	149	0.0146538	0.0403033	0.054,0.046	0.094,0.03,0.163	-0.046
	evm.model.LG01.1671-gene	evm.model.LG01.1671-gene	LG01	-	41388668	41389849	41388668	41388792	41389799	41389849	875	82,44	44,18	183,142,82	129,112,79	1156	149	0.0162705	0.043948	0.194,0.24	0.155,0.14,0.118	0.079
	evm.model.LG10.339-gene	evm.model.LG10.339-gene	LG10	+	6050139	6052820	6050139	6050227	6052688	6052820	883	354281	67,34	423514522	24,41,43	2610	149	9.12078e-05	0.000529949	0.232,0.321	0.502,0.417,0.409	-0.166
	evm.model.LG15.75-gene	evm.model.LG15.75-gene	LG15	-	8852909	8858009	8852909	8853049	8857715	8858009	884	28922560	72,78	236322342586	36,44,41	4815	149	0.00122018	0.00491975	0.554,0.504	0.67,0.611,0.661	-0.118
	evm.model.LG04.1158-gene	evm.model.LG04.1158-gene	LG04	+	36318043	36319290	36318043	36318128	36319248	36319290	886	268163	2,2	69,138,52	9,17,6	1269	149	1.54836e-10	3.79085e-09	0.94,0.905	0.474,0.488,0.504	0.434
	evm.model.LG06.976-gene	evm.model.LG06.976-gene	LG06	+	31086353	31087817	31086353	31087607	31087712	31087817	887	72,68	2,0	109122142	7,1,13	254	149	0.00309526	0.01098	0.955,1.0	0.901,0.986,0.865	0.06
	evm.model.LG09.27-gene	evm.model.LG09.27-gene	LG09	-	447561	448107	447561	447723	448050	448107	892	183260	86115	28,150,39	7,47,3	476	149	0.018669	0.0494931	0.4,0.414	0.556,0.5,0.803	-0.213
	evm.model.LG09.27-gene	evm.model.LG09.27-gene	LG09	-	447561	448107	447561	447726	448050	448107	893	180260	292351	28,150,39	24,111,46	473	149	0.000905281	0.00385316	0.163,0.189	0.269,0.299,0.211	-0.084
	evm.model.LG14.357-gene	evm.model.LG14.357-gene	LG14	-	4734430	4734910	4734430	4734554	4734740	4734910	899	82,55	1100832	17,16,22	6411505538	335	149	6.41898e-11	1.74286e-09	0.032,0.029	0.012,0.005,0.018	0.019
	evm.model.LG05.431-gene	evm.model.LG05.431-gene	LG05	-	8041949	8042339	8041949	8042092	8042204	8042339	900	0,1	136,53	0,13,7	68,134,71	261	149	0.000748751	0.003277	0.0,0.011	0.0,0.052,0.053	-0.029
	evm.model.LG05.1024-gene	evm.model.LG05.1024-gene	LG05	-	25460995	25462981	25460995	25461358	25462544	25462981	902	201109	73104	346295275	333227289	1335	149	0.018924	0.0499934	0.235,0.105	0.104,0.127,0.096	0.061
	evm.model.LG02.2368-gene	evm.model.LG02.2368-gene	LG02	+	55714378	55716232	55714378	55714514	55715947	55716232	904	374323	137163	147165137	87131130	1582	149	1.31192e-05	0.000101021	0.205,0.157	0.137,0.106,0.09	0.07
	evm.model.LG09.946-gene	evm.model.LG09.946-gene	LG09	+	10882216	10882968	10882216	10882333	10882536	10882968	908	23,16	21,9	16,6,12	16,29,28	352	149	0.00480853	0.0158991	0.317,0.429	0.297,0.081,0.154	0.196
	evm.model.LG09.911-gene	evm.model.LG09.911-gene	LG09	+	10546854	10547306	10546854	10547014	10547192	10547306	911	26,23	28,52	22,30,46	7,18,21	327	149	6.60833e-05	0.000404265	0.297,0.168	0.589,0.432,0.5	-0.275
	evm.model.LG01.1413-gene	evm.model.LG01.1413-gene	LG01	+	35939270	35942583	35939270	35939478	35942284	35942583	914	349216	147,97	100195239	20,21,72	2955	149	0.00012423	0.000693679	0.107,0.101	0.201,0.319,0.143	-0.117
	evm.model.LG01.1277-gene	evm.model.LG01.1277-gene	LG01	+	33395571	33397683	33395571	33395623	33397368	33397683	917	9021002	52,29	123111131021	112,55,108	1894	149	0.0137591	0.038303	0.577,0.731	0.464,0.614,0.427	0.152
	evm.model.LG08.1041-gene	evm.model.LG08.1041-gene	LG08	+	16066432	16066979	16066432	16066642	16066801	16066979	920	15,26	6,1	64,72,43	0,3,1	308	149	0.00264637	0.00957743	0.547,0.926	1.0,0.921,0.954	-0.222
	evm.model.LG08.1665-gene	evm.model.LG08.1665-gene	LG08	-	34136638	34138065	34136638	34137679	34137700	34138065	925	4,4	38,46	41,56,2	0,0,69	170	149	6.55232e-06	5.55299e-05	0.084,0.071	1.0,1.0,0.025	-0.597
	evm.model.LG08.1665-gene	evm.model.LG08.1665-gene	LG08	-	34136638	34139042	34136638	34137727	34138115	34139042	928	82,94	0,0	135,70,183	8,0,1	537	149	0.00358023	0.012398	1.0,1.0	0.824,1.0,0.981	0.065
	evm.model.LG09.783-gene	evm.model.LG09.783-gene	LG09	+	9290292	9291294	9290292	9290724	9291186	9291294	932	411480	618626	112149156	59,58,68	611	149	0	0	0.14,0.158	0.316,0.385,0.359	-0.204
	evm.model.LG09.783-gene	evm.model.LG09.783-gene	LG09	+	9290292	9292341	9290292	9291294	9292185	9292341	933	483679	513462	154148178	22,54,62	1040	149	5.1658e-07	5.86037e-06	0.119,0.174	0.501,0.282,0.291	-0.211
	evm.model.LG07.436-gene	evm.model.LG07.436-gene	LG07	+	5458735	5459800	5458735	5458867	5459674	5459800	934	194129	28,33	130,127,92	35,65,54	956	149	0.00152491	0.00595111	0.519,0.379	0.367,0.233,0.21	0.179
	evm.model.LG07.436-gene	evm.model.LG07.436-gene	LG07	+	5464217	5469083	5464217	5464425	5468848	5469083	935	1093872	2,0	782685853	13,11,41	4572	149	3.31406e-11	9.58902e-10	0.947,1.0	0.662,0.67,0.404	0.395
	evm.model.LG07.436-gene	evm.model.LG07.436-gene	LG07	+	5464217	5469083	5464217	5464425	5469011	5469083	936	1132894	89,68	824717919	28,55,30	4735	149	0.0147576	0.040472	0.286,0.293	0.481,0.291,0.491	-0.132
	evm.model.LG13.893-gene	evm.model.LG13.893-gene	LG13	+	27343112	27344495	27343112	27343212	27344400	27344495	937	336218	30,10	283385374	78,63,97	1337	149	4.28334e-06	3.82232e-05	0.555,0.708	0.288,0.405,0.301	0.3
	evm.model.LG04.496-gene	evm.model.LG04.496-gene	LG04	-	21636433	21636995	21636433	21636503	21636780	21636995	946	163128	3,6	199198180	41,18,42	426	149	2.80815e-07	3.40845e-06	0.95,0.882	0.629,0.794,0.6	0.242
	evm.model.LG04.496-gene	evm.model.LG04.496-gene	LG04	-	21636433	21637263	21636433	21636503	21637113	21637263	947	468310	78,57	459448416	17,21,15	759	149	5.55112e-16	3.83161e-14	0.541,0.516	0.841,0.807,0.845	-0.303
	evm.model.LG04.496-gene	evm.model.LG04.496-gene	LG04	-	21636433	21637263	21636433	21636995	21637113	21637263	948	107,65	113,76	86,89,66	138131133	267	149	0.0100793	0.0294312	0.346,0.323	0.258,0.275,0.217	0.085
	evm.model.LG05.1449-gene	evm.model.LG05.1449-gene	LG05	+	31467492	31469045	31467492	31467652	31468840	31469045	951	144171	320384	184,184,85	101120204	1337	149	3.09322e-08	4.50917e-07	0.048,0.047	0.169,0.146,0.044	-0.072
	evm.model.LG01.2846-gene	evm.model.LG01.2846-gene	LG01	+	74842160	74842678	74842160	74842476	74842616	74842678	952	5,2	17,11	0,0,0	7,31,36	289	149	0.00036055	0.00174754	0.132,0.086	0.0,0.0,0.0	0.109
	evm.model.LG01.2838-gene	evm.model.LG01.2838-gene	LG01	+	74666974	74667384	74666974	74667141	74667282	74667384	954	1,1	34,25	15,4,3	42,42,40	290	149	0.00087295	0.00374336	0.015,0.02	0.155,0.047,0.037	-0.062
	evm.model.LG01.1043-gene	evm.model.LG01.1043-gene	LG01	-	28875015	28878273	28875015	28876496	28878217	28878273	957	13901136	0,14	864997565	40,31,9	1870	149	1.25929e-07	1.62488e-06	1.0,0.866	0.632,0.719,0.833	0.205
	evm.model.LG01.1043-gene	evm.model.LG01.1043-gene	LG01	-	28875015	28878273	28875015	28876567	28878217	28878273	958	13001074	57,49	811926525	80,66,40	1799	149	9.56524e-05	0.000552412	0.654,0.645	0.456,0.537,0.521	0.145
	evm.model.LG01.1043-gene	evm.model.LG01.1043-gene	LG01	-	28878381	28882376	28878381	28878440	28879889	28882376	959	654644	52,41	364504213	114,77,47	1598	149	6.67947e-10	1.41728e-08	0.54,0.594	0.229,0.379,0.297	0.265
	evm.model.LG01.1043-gene	evm.model.LG01.1043-gene	LG01	-	28879889	28882376	28879889	28880810	28882310	28882376	962	21361733	98,80	216623931641	8,129,26	1649	149	0.000670948	0.00298436	0.663,0.662	0.961,0.626,0.851	-0.15
	evm.model.LG14.416-gene	evm.model.LG14.416-gene	LG14	+	5882188	5882841	5882188	5882366	5882443	5882841	966	155197	14,7	267231231	11,4,0	226	149	0.00157064	0.00610048	0.88,0.949	0.941,0.974,1.0	-0.057
	Novel.15891	NA	LG06	+	3810545	3810939	3810545	3810767	3810863	3810939	972	22,22	0,0	50,15,19	17,0,0	245	149	0.000373411	0.00180377	1.0,1.0	0.641,1.0,1.0	0.12
	Novel.15891	NA	LG06	+	3813873	3814642	3813873	3814061	3814545	3814642	973	16,10	46,25	111,13,7	54,18,4	633	149	1.15704e-05	9.09282e-05	0.076,0.086	0.326,0.145,0.292	-0.173
	evm.model.LG17.475-gene	evm.model.LG17.475-gene	LG17	-	13886499	13888848	13886499	13886658	13888727	13888848	974	86,89	0,4	101128139	3,17,24	2218	149	0.0150965	0.0412633	1.0,0.599	0.693,0.336,0.28	0.363
	evm.model.LG05.2000-gene	evm.model.LG05.2000-gene	LG05	-	39438824	39441199	39438824	39438884	39441078	39441199	975	644515	251195	356254462	188211265	2343	149	3.37559e-05	0.000226185	0.14,0.144	0.107,0.071,0.1	0.049
	Novel.3855	NA	LG01	+	31409857	31411653	31409857	31410510	31411388	31411653	986	66,57	0,0	121,83,32	16,7,2	1027	149	6.36871e-08	8.62561e-07	1.0,1.0	0.523,0.632,0.699	0.382
	evm.model.LG17.954-gene	evm.model.LG17.954-gene	LG17	+	19428469	19428833	19428469	19428610	19428725	19428833	996	19,22	102198	12,1,4	165277165	264	149	2.84307e-08	4.1764e-07	0.095,0.059	0.039,0.002,0.013	0.059
	evm.model.LG01.1154-gene	evm.model.LG01.1154-gene	LG01	-	31084404	31084805	31084404	31084542	31084649	31084805	1003	87,68	37,36	129,95,138	18,16,17	256	149	4.14132e-08	5.85818e-07	0.578,0.524	0.807,0.776,0.825	-0.252
	Novel.13011	NA	LG04	-	42875931	42880308	42875931	42876369	42880265	42880308	1006	386387	7,1	221378217	9,11,12	4045	149	0.0023459	0.00863731	0.67,0.934	0.475,0.559,0.4	0.324
	evm.model.LG04.1526-gene	evm.model.LG04.1526-gene	LG04	+	42169801	42171568	42169801	42170046	42171468	42171568	1008	123,99	64,54	212178156	64,52,45	1571	149	0.000539416	0.00249219	0.154,0.148	0.239,0.245,0.247	-0.093
	evm.model.LG06.831-gene	evm.model.LG06.831-gene	LG06	-	29380181	29383074	29380181	29380336	29383008	29383074	1010	405337	89,65	1050679759	66,60,44	2821	149	6.5693e-12	2.25378e-10	0.194,0.215	0.457,0.374,0.477	-0.231
	evm.model.LG10.1051-gene	evm.model.LG10.1051-gene	LG10	+	22815249	22816329	22815249	22815806	22815961	22816329	1018	265247	0,1	375225510	18,1,0	304	149	0.00450819	0.0150818	1.0,0.992	0.911,0.991,1.0	0.029
	evm.model.LG10.2-gene	evm.model.LG10.2-gene	LG10	+	14940	17611	14940	15327	17499	17611	1019	406488	14,16	184148194	28,27,43	2321	149	2.33147e-15	1.48411e-13	0.651,0.662	0.297,0.26,0.225	0.396
	evm.model.LG17.997-gene	evm.model.LG17.997-gene	LG17	+	19986892	19987261	19986892	19986979	19987121	19987261	1020	43,36	87,70	17,18,36	83,74,82	291	149	0.0117574	0.033545	0.202,0.208	0.095,0.111,0.184	0.075
	evm.model.LG01.2114-gene	evm.model.LG01.2114-gene	LG01	+	61328191	61328648	61328191	61328264	61328574	61328648	1024	246180	267200	163,212,95	97,144,99	459	149	0.00909005	0.0271667	0.23,0.226	0.353,0.323,0.238	-0.077
	evm.model.LG07.334-gene	evm.model.LG07.334-gene	LG07	+	3956231	3958027	3956231	3956279	3957955	3958027	1035	296465	121109	222195212	94,90,115	1825	149	0.00548666	0.0178091	0.166,0.258	0.162,0.15,0.131	0.064
	evm.model.LG09.1874-gene	evm.model.LG09.1874-gene	LG09	+	30624261	30624623	30624261	30624377	30624495	30624623	1040	15,6	16,15	34,30,29	9,8,6	267	149	2.74832e-06	2.62269e-05	0.343,0.182	0.678,0.677,0.73	-0.432
	evm.model.LG09.1874-gene	evm.model.LG09.1874-gene	LG09	+	30624261	30624823	30624261	30624623	30624736	30624823	1042	23,15	23,33	57,29,52	14,15,24	262	149	7.06526e-05	0.000427874	0.363,0.205	0.698,0.524,0.552	-0.307
	evm.model.LG09.1704-gene	evm.model.LG09.1704-gene	LG09	+	23486579	23487227	23486579	23486681	23487104	23487227	1056	92,55	132129	509362536	162417751133	572	149	7.92621e-05	0.000469104	0.154,0.1	0.075,0.05,0.11	0.049
	evm.model.LG10.1273-gene	evm.model.LG10.1273-gene	LG10	+	25722023	25722308	25722023	25722056	25722202	25722308	1061	10,5	295476	16,12,12	174139261	295	149	3.73864e-05	0.000247902	0.017,0.005	0.044,0.042,0.023	-0.025
	evm.model.LG16.388-gene	evm.model.LG16.388-gene	LG16	-	13471477	13472914	13471477	13471703	13472446	13472914	1066	85,59	69,21	15,22,6	30,14,25	892	149	0.000605495	0.0027509	0.171,0.319	0.077,0.208,0.039	0.137
	evm.model.LG13.884-gene	evm.model.LG13.884-gene	LG13	-	27211615	27212771	27211615	27211773	27212695	27212771	1071	356216	226147	144219125	150190113	1071	149	0.00674185	0.0210945	0.18,0.17	0.118,0.138,0.133	0.045
	evm.model.LG13.884-gene	evm.model.LG13.884-gene	LG13	-	27212861	27214481	27212861	27212944	27214155	27214481	1072	475400	405166	347595296	82181153	1360	149	0.000551446	0.00253907	0.114,0.209	0.317,0.265,0.175	-0.091
	evm.model.LG14.41-gene	evm.model.LG14.41-gene	LG14	+	576497	577849	576497	576594	577595	577849	1074	72,61	50,86	7,22,3	17,50,15	1150	149	7.53545e-05	0.000450806	0.157,0.084	0.051,0.054,0.025	0.077
	evm.model.LG09.239-gene	evm.model.LG09.239-gene	LG09	+	3193433	3194602	3193433	3193700	3194221	3194602	1075	60,60	149117	2,87,16	59,315,68	670	149	0.000131194	0.000724094	0.082,0.102	0.007,0.058,0.05	0.054
	evm.model.LG11.630-gene	evm.model.LG11.630-gene	LG11	+	8154462	8158450	8154462	8154570	8158232	8158450	1079	876793	48,29	580577558	82,60,47	3811	149	5.0456e-06	4.42119e-05	0.416,0.517	0.217,0.273,0.317	0.198
	evm.model.LG08.34-gene	evm.model.LG08.34-gene	LG08	-	529276	530116	529276	529458	529865	530116	1080	74,44	79,33	114,21,72	262179357	556	149	2.10942e-15	1.35785e-13	0.201,0.263	0.104,0.03,0.051	0.17
	evm.model.LG08.527-gene	evm.model.LG08.527-gene	LG08	-	6557178	6557659	6557178	6557366	6557531	6557659	1081	26,30	0,0	50,22,40	172,81,150	314	149	0	0	1.0,1.0	0.121,0.114,0.112	0.884
	evm.model.LG09.251-gene	evm.model.LG09.251-gene	LG09	-	3385641	3386057	3385641	3385719	3385892	3386057	1084	16,6	42,24	11,1,6	69,40,45	322	149	0.00302367	0.0107594	0.15,0.104	0.069,0.011,0.058	0.081
	evm.model.LG05.1509-gene	evm.model.LG05.1509-gene	LG05	+	32261945	32264097	32261945	32262504	32264071	32264097	1085	188125	61,78	216127124	18,17,40	1716	149	0.000385311	0.00185968	0.211,0.122	0.51,0.393,0.212	-0.205
	evm.model.LG05.1509-gene	evm.model.LG05.1509-gene	LG05	+	32267341	32269380	32267341	32267491	32269144	32269380	1086	178152	0,16	86,89,131	17,32,35	1802	149	0.000854808	0.00366831	1.0,0.44	0.295,0.187,0.236	0.481
	evm.model.LG16.463-gene	evm.model.LG16.463-gene	LG16	-	14837186	14841069	14837186	14838589	14839356	14841069	1089	696376	861648	200262246	813669603	916	149	8.25152e-11	2.15858e-09	0.116,0.086	0.038,0.06,0.062	0.048
	evm.model.LG08.740-gene	evm.model.LG08.740-gene	LG08	-	9112593	9113203	9112593	9112818	9113104	9113203	1090	48,22	304169	11,31,10	21,65,80	435	149	0.00280001	0.0100635	0.051,0.043	0.152,0.14,0.041	-0.064
	evm.model.LG09.127-gene	evm.model.LG09.127-gene	LG09	+	1810565	1811231	1810565	1810721	1810819	1811231	1093	11,13	43,32	6,2,10	66,66,77	247	149	0.00012897	0.000716655	0.134,0.197	0.052,0.018,0.073	0.118
	evm.model.LG02.1309-gene	evm.model.LG02.1309-gene	LG02	-	27868218	27871006	27868218	27868376	27870646	27871006	1095	1300990	162119	565813531	137181101	2419	149	2.63695e-06	2.53475e-05	0.331,0.339	0.203,0.217,0.245	0.113
	evm.model.LG09.554-gene	evm.model.LG09.554-gene	LG09	-	6806968	6809369	6806968	6807378	6808748	6809369	1097	186162	120,75	78134156	106,76,136	1519	149	0.00282227	0.0101308	0.132,0.175	0.067,0.147,0.101	0.049
	evm.model.LG01.2487-gene	evm.model.LG01.2487-gene	LG01	+	68849135	68849657	68849135	68849405	68849500	68849657	1099	26,28	4,8	9,21,5	15,11,7	244	149	0.000644619	0.00289876	0.799,0.681	0.268,0.538,0.304	0.37
	evm.model.LG07.64-gene	evm.model.LG07.64-gene	LG07	+	879638	881281	879638	879813	881111	881281	1101	114,47	72,74	107,91,96	240217164	1447	149	3.51536e-06	3.23267e-05	0.14,0.061	0.044,0.041,0.057	0.053
	evm.model.LG07.64-gene	evm.model.LG07.64-gene	LG07	+	888405	889810	888405	888978	889537	889810	1104	66,58	47,22	40,1,26	12,49,41	708	149	0.00308619	0.0109614	0.228,0.357	0.412,0.004,0.118	0.114
	evm.model.LG12.33-gene	evm.model.LG12.33-gene	LG12	-	351256	351547	351256	351364	351496	351547	1106	58,53	2,5	33,37,46	0,0,0	281	149	0.000565758	0.00259506	0.939,0.849	1.0,1.0,1.0	-0.106
	evm.model.LG09.1449-gene	evm.model.LG09.1449-gene	LG09	+	17904169	17904704	17904169	17904419	17904545	17904704	1108	140,30	12,1	34,38,69	0,0,0	275	149	3.89724e-06	3.52722e-05	0.863,0.942	1.0,1.0,1.0	-0.098
	evm.model.Contig45.14-gene	evm.model.Contig45.14-gene	Contig45	-	379216	379466	379216	379293	379394	379466	1113	42,39	18481920	60,20,23	759940943	250	149	0.000975309	0.00407552	0.013,0.012	0.045,0.013,0.014	-0.011
	evm.model.LG09.1546-gene	evm.model.LG09.1546-gene	LG09	-	19901000	19901357	19901000	19901015	19901260	19901357	1114	63,85	37,46	6,8,7	20,9,5	394	149	0.00233917	0.00861808	0.392,0.411	0.102,0.252,0.346	0.168
	evm.model.LG06.1328-gene	evm.model.LG06.1328-gene	LG06	+	35754410	35756645	35754410	35754491	35755404	35756645	1115	134157	18,18	30,58,28	21,17,14	1062	149	1.27677e-06	1.30153e-05	0.511,0.55	0.167,0.324,0.219	0.294
	evm.model.LG13.617-gene	evm.model.LG13.617-gene	LG13	+	24134080	24134379	24134080	24134227	24134330	24134379	1120	96,70	798662	1,0,3	70,3,80	252	149	5.04705e-06	4.42119e-05	0.066,0.059	0.008,0.0,0.022	0.052
	evm.model.LG04.1944-gene	evm.model.LG04.1944-gene	LG04	+	48393705	48394798	48393705	48393951	48394706	48394798	1131	88122	1,0	98115139	0,5,4	904	149	0.00337031	0.0118095	0.936,1.0	1.0,0.791,0.851	0.087
	evm.model.LG04.1944-gene	evm.model.LG04.1944-gene	LG04	+	48399675	48400029	48399675	48399769	48399947	48400029	1132	137110	77,69	111,48,67	63,79,98	327	149	0.0107496	0.0311952	0.448,0.421	0.445,0.217,0.238	0.135
	Novel.24811	NA	LG10	-	30364183	30366117	30364183	30364926	30365267	30366117	1141	54,61	3,0	38,41,63	9,2,14	490	149	0.000459241	0.00216009	0.846,1.0	0.562,0.862,0.578	0.256
	evm.model.LG15.795-gene	evm.model.LG15.795-gene	LG15	-	23416190	23419895	23416190	23416369	23419790	23419895	1144	20121722	85,72	10409171242	83,84,67	3570	149	0.000395262	0.0019029	0.497,0.5	0.343,0.313,0.436	0.134
	evm.model.LG12.1484-gene	evm.model.LG12.1484-gene	LG12	+	28556356	28556765	28556356	28556468	28556590	28556765	1146	35,17	368228	7,21,15	354387296	271	149	0.00112916	0.00460436	0.05,0.039	0.011,0.029,0.027	0.022
	evm.model.LG04.354-gene	evm.model.LG04.354-gene	LG04	-	18232470	18234201	18232470	18233819	18233939	18234201	1147	142,51	98,62	53,81,49	132186106	269	149	5.39886e-06	4.68638e-05	0.445,0.313	0.182,0.194,0.204	0.186
	evm.model.LG03.203-gene	evm.model.LG03.203-gene	LG03	-	3137281	3137826	3137281	3137444	3137536	3137826	1148	45,27	163188	29,27,29	361269342	241	149	1.67888e-05	0.000124913	0.146,0.082	0.047,0.058,0.05	0.062
	evm.model.LG17.580-gene	evm.model.LG17.580-gene	LG17	-	15262122	15262628	15262122	15262224	15262565	15262628	1154	21,26	0,0	28,10,20	6,0,0	490	149	0.00567403	0.0182518	1.0,1.0	0.587,1.0,1.0	0.138
	evm.model.LG05.1448-gene	evm.model.LG05.1448-gene	LG05	-	31447075	31447330	31447075	31447141	31447217	31447330	1155	17,14	153173	45,13,29	167203153	225	149	0.0186205	0.0494331	0.069,0.051	0.151,0.041,0.112	-0.041
	evm.model.LG01.1252-gene	evm.model.LG01.1252-gene	LG01	-	32905454	32906165	32905454	32905588	32906029	32906165	1156	161,88	121101	24,23,17	34,60,25	590	149	0.000250663	0.00127649	0.252,0.18	0.151,0.088,0.147	0.087
	evm.model.LG01.1252-gene	evm.model.LG01.1252-gene	LG01	-	32906029	32908580	32906029	32906165	32908361	32908580	1157	1273865	134129	71211180	51,63,66	2345	149	7.4607e-14	3.56186e-12	0.376,0.299	0.081,0.175,0.148	0.203
	evm.model.LG12.250-gene	evm.model.LG12.250-gene	LG12	+	3156686	3157406	3156686	3156759	3157072	3157406	1158	68,36	55,43	192,82,82	0,0,91	462	149	8.01338e-06	6.62463e-05	0.285,0.213	1.0,1.0,0.225	-0.493
	evm.model.LG05.269-gene	evm.model.LG05.269-gene	LG05	+	4493809	4500439	4493809	4495801	4499506	4500439	1161	747571	136,73	529567558	181118123	3854	149	0.000196686	0.00103472	0.175,0.232	0.102,0.157,0.149	0.068
	evm.model.LG04.430-gene	evm.model.LG04.430-gene	LG04	-	20123176	20125411	20123176	20124756	20125101	20125411	1165	32,23	47,52	21,14,11	57,58,56	494	149	0.00324153	0.0114352	0.17,0.118	0.1,0.068,0.056	0.069
	evm.model.LG04.1151-gene	evm.model.LG04.1151-gene	LG04	+	36214412	36216204	36214412	36214868	36216009	36216204	1168	119,79	2,0	106,38,99	14,3,6	1290	149	1.2588e-05	9.75864e-05	0.873,1.0	0.467,0.594,0.656	0.364
	evm.model.LG08.520-gene	evm.model.LG08.520-gene	LG08	-	6475760	6475997	6475760	6475850	6475937	6475997	1170	252236	1094947	83,66,46	660288500	236	149	1.1656e-05	9.13506e-05	0.127,0.136	0.074,0.126,0.055	0.046
	evm.model.LG10.903-gene	evm.model.LG10.903-gene	LG10	-	20798199	20800326	20798199	20798367	20800287	20800326	1171	843667	63,49	432400456	53,70,54	2069	149	0.00011218	0.000636949	0.491,0.495	0.37,0.292,0.378	0.146
	evm.model.LG10.903-gene	evm.model.LG10.903-gene	LG10	-	20798199	20800749	20798199	20800326	20800416	20800749	1172	33,20	87,59	41,44,33	61,68,61	239	149	0.0118922	0.0338115	0.191,0.174	0.295,0.287,0.252	-0.095
	evm.model.LG08.551-gene	evm.model.LG08.551-gene	LG08	-	6802564	6805468	6802564	6802633	6803233	6805468	1176	57,28	20,10	41,33,27	41,26,24	749	149	0.000452799	0.00213681	0.362,0.358	0.166,0.202,0.183	0.176
	evm.model.LG05.2078-gene	evm.model.LG05.2078-gene	LG05	+	40435368	40436545	40435368	40435562	40436460	40436545	1185	77111	160155	17,37,22	100,102,79	1047	149	6.31733e-06	5.39374e-05	0.064,0.092	0.024,0.049,0.038	0.041
	evm.model.LG01.538-gene	evm.model.LG01.538-gene	LG01	-	17263777	17264791	17263777	17264332	17264444	17264791	1188	1,1	11,14	8,0,10	10,8,19	261	149	0.00251965	0.00917093	0.049,0.039	0.314,0.0,0.231	-0.138
	evm.model.LG01.2888-gene	evm.model.LG01.2888-gene	LG01	-	75499824	75506732	75499824	75500079	75506639	75506732	1196	14471305	33,46	146711751591	74,71,93	6709	149	0.000267303	0.00134332	0.493,0.387	0.306,0.269,0.275	0.157
	evm.model.LG15.461-gene	evm.model.LG15.461-gene	LG15	+	19014163	19014471	19014163	19014240	19014326	19014471	1198	46,21	169134	5,14,15	107,86,136	235	149	0.000910064	0.00386167	0.147,0.09	0.029,0.094,0.065	0.056
	evm.model.LG10.1138-gene	evm.model.LG10.1138-gene	LG10	-	24061607	24061962	24061607	24061709	24061871	24061962	1203	105,57	89,62	88,78,89	20,35,26	311	149	5.52017e-07	6.18885e-06	0.361,0.306	0.678,0.516,0.621	-0.271
	evm.model.LG10.1138-gene	evm.model.LG10.1138-gene	LG10	-	24061607	24062964	24061607	24061709	24062856	24062964	1204	422239	0,0	319329413	3,4,10	1296	149	1.08384e-05	8.61209e-05	1.0,1.0	0.924,0.904,0.826	0.115
	evm.model.LG10.1138-gene	evm.model.LG10.1138-gene	LG10	-	24061607	24062964	24061607	24061962	24062856	24062964	1205	328188	117,75	250270346	55,57,76	1043	149	0.000246398	0.001257	0.286,0.264	0.394,0.404,0.394	-0.122
	evm.model.LG15.891-gene	evm.model.LG15.891-gene	LG15	+	24754095	24755524	24754095	24754383	24755407	24755524	1206	136104	264251	67106110	400424504	1173	149	1.24446e-08	2.0312e-07	0.061,0.05	0.021,0.031,0.027	0.029
	evm.model.LG04.1632-gene	evm.model.LG04.1632-gene	LG04	+	43736233	43737304	43736233	43736288	43736876	43737304	1207	314244	128,91	493471325	427474258	737	149	1.19234e-10	3.00237e-09	0.332,0.352	0.189,0.167,0.203	0.156
	evm.model.LG04.1632-gene	evm.model.LG04.1632-gene	LG04	+	43736233	43737304	43736233	43736288	43737005	43737304	1210	381288	8,10	614553419	8,2,4	866	149	0.00192993	0.0073271	0.891,0.832	0.93,0.979,0.947	-0.091
	evm.model.LG04.1632-gene	evm.model.LG04.1632-gene	LG04	+	43736876	43737304	43736876	43736919	43737005	43737304	1211	123,84	99,73	186163145	270301172	235	149	0.000187043	0.00099036	0.441,0.422	0.304,0.256,0.348	0.129
	evm.model.LG04.1632-gene	evm.model.LG04.1632-gene	LG04	+	43738689	43739922	43738689	43739701	43739830	43739922	1213	56,80	18,0	228140110	0,3,0	278	149	2.15062e-05	0.000154785	0.625,1.0	1.0,0.962,1.0	-0.175
	evm.model.LG11.700-gene	evm.model.LG11.700-gene	LG11	+	9141955	9142263	9141955	9142033	9142181	9142263	1215	114,68	59,36	22,49,69	61,51,82	297	149	7.0153e-06	5.88443e-05	0.492,0.487	0.153,0.325,0.297	0.231
	evm.model.LG14.82-gene	evm.model.LG14.82-gene	LG14	+	1125146	1125401	1125146	1125246	1125328	1125401	1219	232258	43534631	148247139	131827391199	231	149	1.08527e-08	1.79697e-07	0.033,0.035	0.068,0.055,0.07	-0.03
	evm.model.LG05.1239-gene	evm.model.LG05.1239-gene	LG05	+	28537128	28538929	28537128	28537290	28538875	28538929	1221	365265	357355	388368265	524552469	1734	149	0.0113396	0.0325472	0.081,0.06	0.06,0.054,0.046	0.017
	evm.model.LG04.1979-gene	evm.model.LG04.1979-gene	LG04	+	48936056	48937484	48936056	48936127	48937340	48937484	1223	50,70	23,19	204197257	29,35,53	1362	149	0.00361913	0.012513	0.192,0.287	0.435,0.381,0.347	-0.148
	evm.model.LG05.1965-gene	evm.model.LG05.1965-gene	LG05	+	38872077	38876605	38872077	38872356	38876430	38876605	1225	43,57	17,7	323392277	295157137	4223	149	0.00338518	0.0118471	0.082,0.223	0.037,0.081,0.067	0.091
	evm.model.LG01.1901-gene	evm.model.LG01.1901-gene	LG01	+	46890826	46891707	46890826	46890919	46891577	46891707	1229	54,46	140107	23,15,25	135140116	807	149	2.69175e-06	2.57877e-05	0.066,0.074	0.03,0.019,0.038	0.041
	Novel.29235	NA	LG13	-	27868717	27870057	27868717	27868923	27869065	27870057	1231	105,72	2,0	94132101	0,0,22	291	149	0.00570776	0.0183295	0.964,1.0	1.0,1.0,0.702	0.081
	evm.model.LG07.330-gene	evm.model.LG07.330-gene	LG07	-	3926378	3926988	3926378	3926465	3926598	3926988	1232	112,94	14711075	105106139	6979731065	282	149	0.000414927	0.00198258	0.039,0.044	0.074,0.054,0.065	-0.023
	evm.model.LG07.353-gene	evm.model.LG07.353-gene	LG07	+	4167749	4168139	4167749	4168011	4168112	4168139	1235	254263	209212	128117160	208140218	250	149	3.38897e-05	0.000226815	0.42,0.425	0.268,0.332,0.304	0.121
	evm.model.LG07.353-gene	evm.model.LG07.353-gene	LG07	+	4167749	4168836	4167749	4168090	4168210	4168836	1236	100,85	0,0	56,37,71	0,48,0	269	149	0.00415846	0.0140969	1.0,1.0	1.0,0.299,1.0	0.234
	evm.model.LG07.353-gene	evm.model.LG07.353-gene	LG07	+	4167749	4168836	4167749	4168011	4168277	4168836	1237	247244	0,0	117114157	0,91,0	415	149	0.00308099	0.0109545	1.0,1.0	1.0,0.31,1.0	0.23
	evm.model.LG07.353-gene	evm.model.LG07.353-gene	LG07	+	4167749	4168836	4167749	4168139	4168277	4168836	1238	69,77	195210	31,25,47	185118173	287	149	0.00222332	0.00824426	0.155,0.16	0.08,0.099,0.124	0.057
	evm.model.LG07.353-gene	evm.model.LG07.353-gene	LG07	+	4168210	4168836	4168210	4168362	4168686	4168836	1239	397498	70,36	312250309	79,88,63	473	149	0.000960819	0.00402378	0.641,0.813	0.554,0.472,0.607	0.183
	evm.model.LG08.388-gene	evm.model.LG08.388-gene	LG08	+	4910210	4911631	4910210	4910544	4911509	4911631	1247	49,61	152153	16,46,31	203123177	1114	149	0.000269955	0.00135545	0.041,0.051	0.01,0.048,0.023	0.019
	evm.model.LG09.180-gene	evm.model.LG09.180-gene	LG09	-	2446462	2447156	2446462	2446659	2446812	2447156	1249	59,24	76,84	37,54,36	0,26,30	302	149	0.000358666	0.00174102	0.277,0.124	1.0,0.506,0.372	-0.425
	evm.model.LG10.999-gene	evm.model.LG10.999-gene	LG10	+	22149724	22150689	22149724	22149815	22149964	22150689	1251	13,20	149182	19,50,39	93258238	298	149	0.0046453	0.0154457	0.042,0.052	0.093,0.088,0.076	-0.039
	evm.model.LG14.831-gene	evm.model.LG14.831-gene	LG14	-	26785837	26786199	26785837	26785984	26786082	26786199	1254	140,65	1199873	56,66,84	101410601137	247	149	0.00264393	0.00957464	0.066,0.043	0.032,0.036,0.043	0.018
	evm.model.LG17.908-gene	evm.model.LG17.908-gene	LG17	+	18944701	18945857	18944701	18945492	18945615	18945857	1255	21,2	22,18	3,0,5	36,38,27	272	149	0.000483634	0.00226183	0.343,0.057	0.044,0.0,0.092	0.155
	evm.model.LG07.917-gene	evm.model.LG07.917-gene	LG07	-	14635931	14639726	14635931	14636044	14639638	14639726	1257	199147	42,27	233246254	32,30,26	3743	149	0.00998343	0.0292223	0.159,0.178	0.225,0.246,0.28	-0.082
	evm.model.LG02.1010-gene	evm.model.LG02.1010-gene	LG02	+	22518185	22518596	22518185	22518308	22518519	22518596	1258	127115	108,69	528371301	59,119,56	360	149	3.26692e-09	6.1164e-08	0.327,0.408	0.787,0.563,0.69	-0.313
	evm.model.LG05.1228-gene	evm.model.LG05.1228-gene	LG05	+	28351670	28353199	28351670	28353046	28353150	28353199	1263	89,73	164132	153116147	93127118	253	149	3.65326e-06	3.34337e-05	0.242,0.246	0.492,0.35,0.423	-0.178
	evm.model.LG15.928-gene	evm.model.LG15.928-gene	LG15	+	25199034	25201378	25199034	25199139	25199679	25201378	1264	24,37	30,29	77,44,81	31,31,42	689	149	0.00912238	0.0271967	0.147,0.216	0.349,0.235,0.294	-0.111
	evm.model.LG09.1118-gene	evm.model.LG09.1118-gene	LG09	-	12873279	12874722	12873279	12873845	12874589	12874722	1268	138,78	33,27	64,45,36	40,35,38	893	149	2.43755e-06	2.35096e-05	0.411,0.325	0.211,0.177,0.136	0.193
	evm.model.LG09.1118-gene	evm.model.LG09.1118-gene	LG09	-	12873279	12874722	12873279	12874489	12874589	12874722	1269	23,15	6,3	6,11,9	0,1,0	249	149	4.37359e-05	0.000283763	0.696,0.749	1.0,0.868,1.0	-0.234
	evm.model.LG02.1367-gene	evm.model.LG02.1367-gene	LG02	-	29063084	29067928	29063084	29064027	29067454	29067928	1272	580465	120,90	348257469	128129132	3576	149	4.09762e-06	3.67951e-05	0.168,0.177	0.102,0.077,0.129	0.07
	evm.model.LG02.1206-gene	evm.model.LG02.1206-gene	LG02	+	25924070	25927087	25924070	25924560	25925925	25927087	1274	228168	190134	176,83,181	209197292	1514	149	3.60748e-07	4.30568e-06	0.106,0.11	0.077,0.04,0.057	0.05
	evm.model.LG04.1885-gene	evm.model.LG04.1885-gene	LG04	-	47347811	47348272	47347811	47347953	47348233	47348272	1277	50,53	54,35	49,38,56	84,99,73	429	149	0.000931234	0.00391836	0.243,0.345	0.168,0.118,0.21	0.129
	evm.model.LG07.616-gene	evm.model.LG07.616-gene	LG07	+	8102085	8102630	8102085	8102283	8102382	8102630	1278	11,16	53,54	0,2,0	15,57,20	248	149	9.35661e-08	1.22945e-06	0.111,0.151	0.0,0.021,0.0	0.124
	evm.model.LG09.1819-gene	evm.model.LG09.1819-gene	LG09	+	28317808	28321056	28317808	28317893	28320965	28321056	1279	590537	190170	298221274	106118121	3221	149	0.0127169	0.0358715	0.126,0.127	0.115,0.08,0.095	0.03
	evm.model.LG16.480-gene	evm.model.LG16.480-gene	LG16	+	15170121	15170948	15170121	15170632	15170798	15170948	1282	21,8	59,51	5,20,35	22,26,23	315	149	0.00574458	0.0184064	0.144,0.069	0.097,0.267,0.419	-0.154
	evm.model.LG02.1526-gene	evm.model.LG02.1526-gene	LG02	+	32791506	32791963	32791506	32791760	32791856	32791963	1288	35,24	332222	6,8,8	490549526	245	149	1.33227e-15	8.87507e-14	0.06,0.062	0.007,0.009,0.009	0.053
	evm.model.LG02.1526-gene	evm.model.LG02.1526-gene	LG02	+	32796118	32796547	32796118	32796300	32796391	32796547	1289	24,18	728544	3,7,12	97412371127	240	149	0.000934021	0.0039259	0.02,0.02	0.002,0.004,0.007	0.016
	evm.model.LG05.142-gene	evm.model.LG05.142-gene	LG05	+	2336946	2337719	2336946	2337229	2337600	2337719	1293	48,41	47,38	71,33,24	154,103,53	520	149	6.42442e-06	5.46887e-05	0.226,0.236	0.117,0.084,0.115	0.126
	evm.model.LG05.142-gene	evm.model.LG05.142-gene	LG05	+	2337600	2338290	2337600	2337719	2338059	2338290	1294	21,19	60,37	18,30,18	191,121,97	489	149	0.000329863	0.00161797	0.096,0.135	0.028,0.07,0.054	0.065
	evm.model.LG10.1052-gene	evm.model.LG10.1052-gene	LG10	-	22822247	22822521	22822247	22822289	22822411	22822521	1295	35,20	68,75	7,16,2	63,120,96	271	149	7.58155e-08	1.00543e-06	0.221,0.128	0.058,0.068,0.011	0.129
	evm.model.LG08.893-gene	evm.model.LG08.893-gene	LG08	-	12066920	12068540	12066920	12067216	12068227	12068540	1297	558512	1,3	3431193	2,1304,2	1160	149	1.95484e-07	2.42408e-06	0.986,0.956	0.162,0.041,0.925	0.595
	evm.model.LG01.543-gene	evm.model.LG01.543-gene	LG01	+	17402494	17404315	17402494	17402646	17404227	17404315	1299	269165	37,22	178160158	45,33,54	1730	149	0.000543651	0.00250771	0.385,0.392	0.254,0.295,0.201	0.139
	evm.model.LG05.767-gene	evm.model.LG05.767-gene	LG05	+	20810700	20812200	20810700	20811273	20811380	20812200	1302	173199	0,0	232255256	33,23,0	256	149	2.67408e-09	5.14088e-08	1.0,1.0	0.804,0.866,1.0	0.11
	evm.model.LG05.763-gene	evm.model.LG05.763-gene	LG05	-	20752499	20754077	20752499	20753114	20753615	20754077	1310	43,28	29,24	24,41,17	3,13,7	650	149	0.00832035	0.0252208	0.254,0.211	0.647,0.42,0.358	-0.242
	evm.model.LG01.248-gene	evm.model.LG01.248-gene	LG01	-	8957973	8958274	8957973	8958051	8958196	8958274	1314	27,62	4,0	23,27,36	9,10,4	294	149	0.00111696	0.00457728	0.774,1.0	0.564,0.578,0.82	0.233
	evm.model.LG08.101-gene	evm.model.LG08.101-gene	LG08	-	1344157	1350955	1344157	1344495	1350849	1350955	1319	15331070	131128	7506291046	135209135	6503	149	4.83443e-08	6.7388e-07	0.211,0.161	0.113,0.065,0.151	0.076
	evm.model.LG07.834-gene	evm.model.LG07.834-gene	LG07	-	12256191	12256839	12256191	12256298	12256475	12256839	1320	219286	266177	282288170	140,66,49	326	149	5.24138e-05	0.000332166	0.273,0.425	0.479,0.666,0.613	-0.237
	evm.model.LG08.1618-gene	evm.model.LG08.1618-gene	LG08	+	33520273	33523462	33520273	33520373	33523128	33523462	1322	357300	21,19	282296405	37,27,43	2904	149	0.0050742	0.0166495	0.466,0.448	0.281,0.36,0.326	0.135
	evm.model.LG01.932-gene	evm.model.LG01.932-gene	LG01	+	26277435	26278563	26277435	26278292	26278372	26278563	1328	58,46	15,10	101,68,86	5,6,9	229	149	0.000594468	0.00271155	0.716,0.75	0.929,0.881,0.861	-0.157
	evm.model.LG05.1683-gene	evm.model.LG05.1683-gene	LG05	-	34605795	34606278	34605795	34605883	34605971	34606278	1331	78,74	207189	199129100	139,61,89	237	149	9.75886e-14	4.58266e-12	0.192,0.198	0.474,0.571,0.414	-0.291
	evm.model.LG15.936-gene	evm.model.LG15.936-gene	LG15	+	25356645	25359507	25356645	25357619	25357759	25359507	1332	127,56	15,8	112,86,148	21,42,39	289	149	0.00355411	0.0123261	0.814,0.783	0.733,0.514,0.662	0.162
	evm.model.LG17.712-gene	evm.model.LG17.712-gene	LG17	+	16883891	16884211	16883891	16883987	16884136	16884211	1333	22,15	68,68	13,15,13	310255233	298	149	1.1372e-09	2.31851e-08	0.139,0.099	0.021,0.029,0.027	0.093
	evm.model.LG17.712-gene	evm.model.LG17.712-gene	LG17	+	16884136	16884399	16884136	16884211	16884329	16884399	1334	39,23	82,54	18,17,79	288257187	267	149	1.96122e-06	1.91737e-05	0.21,0.192	0.034,0.036,0.191	0.114
	evm.model.LG06.1369-gene	evm.model.LG06.1369-gene	LG06	-	36172751	36174462	36172751	36172828	36174316	36174462	1337	1181638	107107	703184416	245105160	1637	149	1.3824e-09	2.77887e-08	0.501,0.352	0.207,0.138,0.191	0.248
	evm.model.LG06.1369-gene	evm.model.LG06.1369-gene	LG06	-	36182973	36184683	36182973	36183050	36184537	36184683	1339	241175	19,47	404122122	162,67,62	1636	149	0.00159686	0.00619811	0.536,0.253	0.185,0.142,0.152	0.235
	evm.model.LG06.1369-gene	evm.model.LG06.1369-gene	LG06	-	36200027	36201738	36200027	36200104	36201592	36201738	1340	611422	12,12	493348495	26,55,67	1637	149	5.32686e-07	5.99559e-06	0.823,0.762	0.633,0.365,0.402	0.326
	evm.model.LG06.1369-gene	evm.model.LG06.1369-gene	LG06	-	36201844	36204191	36201844	36201908	36203905	36204191	1342	1214927	4,9	124513041463	34,14,20	2146	149	0.000667255	0.00297255	0.955,0.877	0.718,0.866,0.835	0.11
	evm.model.LG05.1014-gene	evm.model.LG05.1014-gene	LG05	+	25339494	25341929	25339494	25339590	25341638	25341929	1343	105,54	51,39	302418177	83143100	2197	149	0.0117841	0.0335542	0.123,0.086	0.198,0.165,0.107	-0.052
	evm.model.LG14.168-gene	evm.model.LG14.168-gene	LG14	+	2172347	2172635	2172347	2172467	2172560	2172635	1348	0,10	18,15	4,0,2	49,27,46	242	149	0.00557928	0.018028	0.0,0.291	0.048,0.0,0.026	0.121
	evm.model.LG07.361-gene	evm.model.LG07.361-gene	LG07	-	4274769	4275971	4274769	4274842	4275776	4275971	1350	741471	187,82	202335457	102127169	1083	149	1.20976e-05	9.42953e-05	0.353,0.441	0.214,0.266,0.271	0.147
	evm.model.LG09.597-gene	evm.model.LG09.597-gene	LG09	-	7239836	7240478	7239836	7239990	7240398	7240478	1352	202182	56,65	73,84,154	36,47,66	557	149	0.0117356	0.0334994	0.491,0.428	0.352,0.323,0.384	0.106
	evm.model.LG02.1429-gene	evm.model.LG02.1429-gene	LG02	-	30352408	30352747	30352408	30352534	30352612	30352747	1353	5,10	139,83	0,3,4	248228193	227	149	0.000203239	0.00106529	0.023,0.073	0.0,0.009,0.013	0.041
	evm.model.LG06.416-gene	evm.model.LG06.416-gene	LG06	-	11161191	11161623	11161191	11161319	11161429	11161623	1357	281218	169190	72,142,80	61157124	259	149	0.00883708	0.0265066	0.489,0.398	0.404,0.342,0.271	0.105
	evm.model.LG13.363-gene	evm.model.LG13.363-gene	LG13	+	20533965	20536276	20533965	20534243	20535980	20536276	1366	1325850	0,6	7141224927	32,9,8	1886	149	3.16853e-05	0.000214315	1.0,0.918	0.638,0.915,0.902	0.141
	evm.model.LG08.30-gene	evm.model.LG08.30-gene	LG08	+	478289	479872	478289	478387	478501	479872	1368	119,69	237190	17,25,27	149195127	263	149	3.26687e-10	7.31089e-09	0.221,0.171	0.061,0.068,0.107	0.117
	evm.model.LG08.30-gene	evm.model.LG08.30-gene	LG08	+	479548	479872	479548	479640	479664	479872	1371	194128	0,0	61,54,65	0,14,0	173	149	9.61154e-05	0.000554527	1.0,1.0	1.0,0.769,1.0	0.077
	evm.model.LG08.30-gene	evm.model.LG08.30-gene	LG08	+	483789	485334	483789	483981	485088	485334	1372	1146949	288251	268300244	208253267	1256	149	0	0	0.321,0.31	0.133,0.123,0.098	0.198
	evm.model.LG08.30-gene	evm.model.LG08.30-gene	LG08	+	491328	496333	491328	491535	494503	496333	1373	12321095	114111	405529359	64,81,36	3117	149	0.0153561	0.0418134	0.341,0.32	0.232,0.238,0.323	0.066
	evm.model.LG16.907-gene	evm.model.LG16.907-gene	LG16	+	20005326	20010174	20005326	20005817	20010020	20010174	1374	1004635	251256	680699822	481469455	4352	149	1.40753e-10	3.4908e-09	0.12,0.078	0.046,0.049,0.058	0.048
	evm.model.LG05.1354-gene	evm.model.LG05.1354-gene	LG05	-	30169238	30175080	30169238	30169746	30174900	30175080	1375	686417	4,0	465351633	20,6,14	5303	149	1.10659e-05	8.76857e-05	0.828,1.0	0.395,0.622,0.56	0.388
	evm.model.LG05.1354-gene	evm.model.LG05.1354-gene	LG05	-	30169238	30175080	30169238	30169764	30174900	30175080	1376	684409	25,27	452350619	60,28,46	5285	149	0.00593	0.0189159	0.435,0.299	0.175,0.261,0.275	0.13
	evm.model.LG04.686-gene	evm.model.LG04.686-gene	LG04	-	25823642	25825298	25823642	25823900	25824005	25825298	1377	80,66	14,16	14,35,32	0,0,5	254	149	0.00113496	0.0046246	0.77,0.708	1.0,1.0,0.79	-0.191
	evm.model.LG14.140-gene	evm.model.LG14.140-gene	LG14	-	1875560	1875856	1875560	1875757	1875823	1875856	1378	16,12	0,0	231,28,56	0,36,16	215	149	0.000180352	0.000958475	1.0,1.0	1.0,0.35,0.708	0.314
	evm.model.LG14.140-gene	evm.model.LG14.140-gene	LG14	-	1875560	1876022	1875560	1875757	1875889	1876022	1379	9,8	0,0	186,17,64	16,0,0	281	149	0.00308995	0.010968	1.0,1.0	0.86,1.0,1.0	0.047
	evm.model.LG14.140-gene	evm.model.LG14.140-gene	LG14	-	1875560	1876022	1875560	1875856	1875922	1876022	1382	0,3	7,6	51,21,56	61,25,0	215	149	0.000485071	0.0022667	0.0,0.257	0.367,0.368,1.0	-0.45
	evm.model.LG01.650-gene	evm.model.LG01.650-gene	LG01	-	20140982	20141288	20140982	20141098	20141212	20141288	1384	9,4	1,0	2,11,1	4,3,6	263	149	3.08667e-05	0.000211021	0.836,1.0	0.221,0.675,0.086	0.591
	evm.model.LG03.882-gene	evm.model.LG03.882-gene	LG03	+	44079580	44080450	44079580	44079858	44080079	44080450	1390	38,13	183125	14,11,9	210243218	370	149	1.51539e-06	1.51512e-05	0.077,0.04	0.026,0.018,0.016	0.038
	evm.model.LG03.882-gene	evm.model.LG03.882-gene	LG03	+	44082460	44083672	44082460	44082484	44082799	44083672	1391	46,59	1,0	61,64,22	9,6,0	464	149	0.00014189	0.000772489	0.937,1.0	0.685,0.774,1.0	0.149
	evm.model.LG02.2195-gene	evm.model.LG02.2195-gene	LG02	+	53059385	53065991	53059385	53059689	53065923	53065991	1393	798558	8,14	704592840	28,37,57	6383	149	0.000252981	0.00128433	0.7,0.482	0.37,0.272,0.256	0.292
	evm.model.LG15.730-gene	evm.model.LG15.730-gene	LG15	-	22603916	22605234	22603916	22604054	22604742	22605234	1394	46,29	172140	16,30,35	241264274	837	149	2.41708e-05	0.000171287	0.045,0.036	0.012,0.02,0.022	0.022
	evm.model.LG04.696-gene	evm.model.LG04.696-gene	LG04	+	26080674	26081999	26080674	26080728	26081879	26081999	1396	724652	22,9	116225263	0,1,5	1300	149	0.0102025	0.0297608	0.79,0.893	1.0,0.963,0.858	-0.099
	evm.model.LG04.696-gene	evm.model.LG04.696-gene	LG04	+	26080674	26081999	26080674	26080776	26081879	26081999	1397	689637	22,19	114218254	6,13,19	1252	149	0.00409453	0.0139034	0.788,0.8	0.693,0.666,0.614	0.136
	evm.model.LG02.2604-gene	evm.model.LG02.2604-gene	LG02	+	59108451	59109261	59108451	59108496	59109213	59109261	1398	135115	19,10	64,41,64	19,25,9	866	149	0.00714821	0.0221243	0.55,0.664	0.367,0.22,0.55	0.228
	evm.model.LG11.59-gene	evm.model.LG11.59-gene	LG11	-	828519	830012	828519	828644	829822	830012	1413	494404	14,21	171712001425	23,25,16	1327	149	0.000251827	0.00128128	0.798,0.684	0.893,0.843,0.909	-0.141
	evm.model.LG11.59-gene	evm.model.LG11.59-gene	LG11	-	829822	831032	829822	830012	830937	831032	1414	74117	25,18	193143127	88,83,133	1074	149	0.000271344	0.00135886	0.291,0.474	0.233,0.193,0.117	0.201
	evm.model.LG11.59-gene	evm.model.LG11.59-gene	LG11	-	831267	832789	831267	831492	832548	832789	1416	149166	44,32	197158219	90,93,97	1205	149	0.000180266	0.000958475	0.295,0.391	0.213,0.174,0.218	0.141
	Novel.30339	NA	LG14	+	26175683	26177241	26175683	26176857	26177081	26177241	1418	45,31	7,8	13,19,15	11,28,9	373	149	1.50184e-05	0.00011345	0.72,0.608	0.321,0.213,0.4	0.353
	evm.model.LG02.1738-gene	evm.model.LG02.1738-gene	LG02	+	38487938	38488390	38487938	38488116	38488229	38488390	1425	14,10	57,65	8,0,18	135,42,150	262	149	0.00427997	0.0144661	0.123,0.08	0.033,0.0,0.064	0.069
	evm.model.LG05.2105-gene	evm.model.LG05.2105-gene	LG05	-	40766246	40766678	40766246	40766317	40766550	40766678	1431	154150	169138	131235161	47,179,69	382	149	0.000349281	0.001703	0.262,0.298	0.521,0.339,0.476	-0.165
	Novel.8311	NA	LG02	+	46588634	46589206	46588634	46588924	46589136	46589206	1438	16,10	0,0	57,45,3	25,10,0	361	149	1.17813e-05	9.22062e-05	1.0,1.0	0.485,0.65,1.0	0.288
	evm.model.LG01.188-gene	evm.model.LG01.188-gene	LG01	-	7506606	7506993	7506606	7506723	7506875	7506993	1439	106178	31,41	50,64,60	72,96,90	301	149	0	0	0.629,0.682	0.256,0.248,0.248	0.405
	evm.model.LG01.188-gene	evm.model.LG01.188-gene	LG01	-	7506606	7508486	7506606	7506993	7508241	7508486	1440	590489	29,31	158234314	43,78,33	1397	149	5.29234e-07	5.96847e-06	0.685,0.627	0.282,0.242,0.504	0.313
	evm.model.LG07.133-gene	evm.model.LG07.133-gene	LG07	-	1585560	1587213	1585560	1586298	1586355	1587213	1442	6,21	1,0	19,4,13	7,0,4	206	149	0.000891565	0.00380609	0.813,1.0	0.663,1.0,0.702	0.118
	evm.model.LG14.291-gene	evm.model.LG14.291-gene	LG14	+	3711504	3713795	3711504	3711536	3713673	3713795	1446	254270	191100	164138132	131150108	2286	149	0.000352439	0.00171548	0.08,0.15	0.075,0.057,0.074	0.046
	evm.model.LG02.28-gene	evm.model.LG02.28-gene	LG02	-	425239	426632	425239	425427	426437	426632	1447	244175	149121	14,64,109	36,70,77	1159	149	0.0038656	0.0132452	0.174,0.157	0.048,0.105,0.154	0.063
	evm.model.LG10.1214-gene	evm.model.LG10.1214-gene	LG10	+	25010545	25011433	25010545	25010955	25011264	25011433	1455	33,30	210146	24,23,31	72,129,59	458	149	0.012758	0.0359698	0.049,0.063	0.098,0.055,0.146	-0.044
	evm.model.LG08.1728-gene	evm.model.LG08.1728-gene	LG08	-	34874942	34880732	34874942	34879531	34880443	34880732	1456	126202	43,30	110,99,205	94,46,81	1061	149	0.00202617	0.00763176	0.292,0.486	0.141,0.232,0.262	0.177
	evm.model.LG01.809-gene	evm.model.LG01.809-gene	LG01	+	23705227	23708359	23705227	23705355	23708133	23708359	1457	221141	65,42	106,70,238	57,54,87	2927	149	0.00195309	0.00739542	0.148,0.146	0.086,0.062,0.122	0.057
	evm.model.LG05.387-gene	evm.model.LG05.387-gene	LG05	-	6858051	6860965	6858051	6858891	6860620	6860965	1458	46,37	0,2	62,72,90	8,3,21	1878	149	0.00899902	0.0269641	1.0,0.595	0.381,0.656,0.254	0.367
	evm.model.LG04.689-gene	evm.model.LG04.689-gene	LG04	+	25912343	25913178	25912343	25912527	25913102	25913178	1463	243172	122105	150179135	164199189	724	149	1.98274e-08	3.0372e-07	0.291,0.252	0.158,0.156,0.128	0.124
	evm.model.LG12.1119-gene	evm.model.LG12.1119-gene	LG12	+	24099491	24101962	24099491	24099580	24101873	24101962	1467	946607	403192	1062725665	456496290	2442	149	0.0056561	0.0182249	0.125,0.162	0.124,0.082,0.123	0.034
	evm.model.LG12.1119-gene	evm.model.LG12.1119-gene	LG12	+	24103624	24106942	24103624	24103835	24103964	24106942	1468	424207	5,7	486492471	27,22,28	278	149	0.000248459	0.00126639	0.978,0.941	0.906,0.923,0.9	0.05
	evm.model.LG12.1119-gene	evm.model.LG12.1119-gene	LG12	+	24103624	24106732	24103624	24104367	24104539	24106732	1470	89,79	0,0	144140132	15,12,18	321	149	3.40691e-09	6.33708e-08	1.0,1.0	0.817,0.844,0.773	0.189
	evm.model.LG05.1142-gene	evm.model.LG05.1142-gene	LG05	+	27133470	27134426	27133470	27133725	27134235	27134426	1472	259182	472334	69132105	275388255	659	149	7.96586e-05	0.000470479	0.11,0.11	0.054,0.071,0.085	0.04
	evm.model.LG05.1142-gene	evm.model.LG05.1142-gene	LG05	+	27141728	27142753	27141728	27141949	27142540	27142753	1474	476408	341244	205203170	189279232	740	149	3.69714e-07	4.40352e-06	0.219,0.252	0.179,0.128,0.129	0.09
	evm.model.LG11.568-gene	evm.model.LG11.568-gene	LG11	+	7271245	7274041	7271245	7271372	7273955	7274041	1482	176143	11,9	166,60,73	33,14,10	2732	149	5.62711e-05	0.000352845	0.466,0.464	0.215,0.189,0.285	0.235
	evm.model.Contig61.3-gene	evm.model.Contig61.3-gene	Contig61	+	41882	42424	41882	42048	42139	42424	1483	6,0	120,68	8,3,2	42,28,42	240	149	0.0126858	0.0358014	0.03,0.0	0.106,0.062,0.029	-0.051
	evm.model.LG09.426-gene	evm.model.LG09.426-gene	LG09	-	5378643	5379699	5378643	5378945	5379446	5379699	1489	45,46	25,32	29,50,55	57,81,65	650	149	6.00424e-05	0.00037268	0.292,0.248	0.104,0.124,0.162	0.14
	evm.model.LG05.885-gene	evm.model.LG05.885-gene	LG05	-	23288449	23288829	23288449	23288635	23288732	23288829	1495	77,56	2,3	116,111,60	3,15,34	246	149	0.00405967	0.0137947	0.959,0.919	0.959,0.818,0.517	0.174
	evm.model.LG12.1230-gene	evm.model.LG12.1230-gene	LG12	-	25644096	25646679	25644096	25644202	25644525	25646679	1499	174,82	74,81	201135183	36,25,93	472	149	0.00680184	0.0212243	0.426,0.242	0.638,0.63,0.383	-0.216
	evm.model.LG12.1230-gene	evm.model.LG12.1230-gene	LG12	-	25644525	25646679	25644525	25644620	25644952	25646679	1500	96,50	54,51	94120143	18,24,63	481	149	0.000254022	0.00128673	0.355,0.233	0.618,0.608,0.413	-0.252
	evm.model.LG16.893-gene	evm.model.LG16.893-gene	LG16	-	19821170	19826493	19821170	19821421	19826401	19826493	1506	344340	25,33	254463513	84,66,76	5129	149	1.00171e-05	8.07425e-05	0.286,0.23	0.081,0.169,0.164	0.12
	evm.model.LG06.1249-gene	evm.model.LG06.1249-gene	LG06	+	34596430	34597060	34596430	34596625	34596925	34597060	1507	22,7	132,92	3,1,3	55,79,76	449	149	0.000130518	0.000722452	0.052,0.025	0.018,0.004,0.013	0.027
	evm.model.LG09.410-gene	evm.model.LG09.410-gene	LG09	+	5164489	5170045	5164489	5169178	5169535	5170045	1509	51,59	17,0	38,20,30	0,0,0	506	149	7.94503e-05	0.000469732	0.469,1.0	1.0,1.0,1.0	-0.266
	evm.model.Contig10.14-gene	evm.model.Contig10.14-gene	Contig10	+	726638	727022	726638	726760	726951	727022	1516	90,62	9,3	62,81,85	20,12,13	340	149	0.00741367	0.0228104	0.814,0.901	0.576,0.747,0.741	0.169
	evm.model.LG09.1177-gene	evm.model.LG09.1177-gene	LG09	-	13583166	13584058	13583166	13583310	13583887	13584058	1518	194,56	15,9	152,19,43	98,35,36	726	149	4.75686e-12	1.66171e-10	0.726,0.561	0.241,0.1,0.197	0.464
	evm.model.LG07.1046-gene	evm.model.LG07.1046-gene	LG07	+	18512690	18514853	18512690	18512929	18513809	18514853	1519	23,16	0,0	11,40,17	0,4,1	1029	149	0.0034847	0.0121287	1.0,1.0	1.0,0.592,0.711	0.232
	evm.model.Contig77.13-gene	evm.model.Contig77.13-gene	Contig77	+	63968	69766	63968	64725	65696	69766	1521	72856016	1021,0	323845674834	0,0,0	1120	149	6.09385e-05	0.000377423	0.487,1.0	1.0,1.0,1.0	-0.256
	Novel.6722	NA	LG02	-	14182446	14184118	14182446	14182563	14183901	14184118	1525	363346	168174	663551468	490520546	1487	149	2.63405e-08	3.89934e-07	0.178,0.166	0.119,0.096,0.079	0.074
	evm.model.LG16.341-gene	evm.model.LG16.341-gene	LG16	-	12573503	12575068	12573503	12573594	12574567	12575068	1527	829784	13061588	140219411109	7751350673	1122	149	0	0	0.078,0.062	0.194,0.16,0.18	-0.108
	evm.model.LG01.1877-gene	evm.model.LG01.1877-gene	LG01	+	46276232	46277015	46276232	46276310	46276721	46277015	1528	41,35	73,95	76,39,58	66,65,59	560	149	0.00056309	0.00258489	0.13,0.089	0.235,0.138,0.207	-0.084
	evm.model.LG12.144-gene	evm.model.LG12.144-gene	LG12	-	1753021	1753642	1753021	1753378	1753480	1753642	1529	11,27	103,56	1,0,2	80,69,104	251	149	2.89655e-11	8.50991e-10	0.06,0.223	0.007,0.0,0.011	0.136
	evm.model.LG01.203-gene	evm.model.LG01.203-gene	LG01	-	7787264	7788923	7787264	7788749	7788770	7788923	1530	145171	0,0	253280377	125,0,0	170	149	0.000537353	0.00248667	1.0,1.0	0.64,1.0,1.0	0.12
	evm.model.LG18.282-gene	evm.model.LG18.282-gene	LG18	-	12465230	12465884	12465230	12465530	12465610	12465884	1536	19,31	71,71	77160123	637628542	229	149	0.0082998	0.0251851	0.148,0.221	0.073,0.142,0.129	0.07
	evm.model.LG18.282-gene	evm.model.LG18.282-gene	LG18	-	12465230	12465884	12465230	12465530	12465622	12465884	1537	31,36	1,4	158261206	41,73,32	241	149	0.00210231	0.00784636	0.95,0.848	0.704,0.689,0.799	0.168
	evm.model.LG09.539-gene	evm.model.LG09.539-gene	LG09	+	6642306	6643299	6642306	6642552	6642984	6643299	1541	50,25	84,54	11,7,15	85124136	581	149	2.6712e-13	1.19557e-11	0.132,0.106	0.032,0.014,0.028	0.094
	evm.model.LG03.126-gene	evm.model.LG03.126-gene	LG03	-	1778914	1779877	1778914	1779172	1779590	1779877	1542	434484	603583	251130267	576389561	567	149	3.30393e-08	4.77986e-07	0.159,0.179	0.103,0.081,0.111	0.071
	evm.model.LG05.1209-gene	evm.model.LG05.1209-gene	LG05	-	28087132	28091564	28087132	28087206	28091403	28091564	1554	10371179	109,60	486459270	113,95,83	4346	149	2.03866e-08	3.09713e-07	0.246,0.403	0.129,0.142,0.1	0.201
	evm.model.LG11.480-gene	evm.model.LG11.480-gene	LG11	+	5985600	5988472	5985600	5985822	5988224	5988472	1557	46,40	10,7	152133108	40,79,76	2551	149	0.00281236	0.0101016	0.212,0.25	0.182,0.09,0.077	0.115
	evm.model.LG03.287-gene	evm.model.LG03.287-gene	LG03	+	5400680	5414793	5400680	5400800	5408957	5414793	1559	48452490	14,6	488128024859	89,32,56	8306	149	3.98115e-12	1.41665e-10	0.861,0.882	0.496,0.611,0.609	0.299
	evm.model.LG12.348-gene	evm.model.LG12.348-gene	LG12	+	4756160	4759463	4756160	4756391	4759409	4759463	1560	733479	42,31	275255321	50,55,71	3167	149	1.96287e-13	8.92485e-12	0.451,0.421	0.206,0.179,0.175	0.249
	evm.model.LG09.507-gene	evm.model.LG09.507-gene	LG09	-	6285994	6286276	6285994	6286076	6286208	6286276	1561	76,94	12,11	117107137	7,7,9	281	149	0.01756	0.0469442	0.771,0.819	0.899,0.89,0.89	-0.098
	evm.model.LG01.794-gene	evm.model.LG01.794-gene	LG01	-	23432538	23432972	23432538	23432679	23432795	23432972	1564	12,6	48,35	9,9,13	159,145,90	265	149	0.00625809	0.0197925	0.123,0.088	0.031,0.034,0.075	0.059
	evm.model.LG12.937-gene	evm.model.LG12.937-gene	LG12	-	21199365	21207442	21199365	21203713	21204002	21207442	1565	29,23	0,0	59,77,76	8,26,0	438	149	3.98105e-05	0.000261854	1.0,1.0	0.715,0.502,1.0	0.261
	evm.model.LG01.2116-gene	evm.model.LG01.2116-gene	LG01	+	61362728	61362949	61362728	61362800	61362911	61362949	1568	23,20	46,68	15,12,1	48,58,40	260	149	0.0133179	0.0373098	0.223,0.144	0.152,0.106,0.014	0.093
	evm.model.LG09.100-gene	evm.model.LG09.100-gene	LG09	+	1482239	1486075	1482239	1482303	1484150	1486075	1571	391343	12,3	314318302	38,37,20	1996	149	2.3376e-06	2.26601e-05	0.709,0.895	0.382,0.391,0.53	0.368
	evm.model.LG16.1209-gene	evm.model.LG16.1209-gene	LG16	-	23599965	23601189	23599965	23600061	23600961	23601189	1572	936576	632466	234366264	62,89,82	1049	149	5.55112e-16	3.83161e-14	0.174,0.149	0.349,0.369,0.314	-0.183
	evm.model.LG08.408-gene	evm.model.LG08.408-gene	LG08	-	5164154	5166031	5164154	5164482	5165464	5166031	1580	108,88	84109	44,89,64	119138112	1131	149	5.47317e-05	0.000343813	0.145,0.096	0.046,0.078,0.07	0.056
	evm.model.LG12.344-gene	evm.model.LG12.344-gene	LG12	+	4684585	4685485	4684585	4684769	4685198	4685485	1581	157,97	377299	27,26,23	180202170	578	149	7.28728e-10	1.52926e-08	0.097,0.077	0.037,0.032,0.034	0.053
	evm.model.LG12.12-gene	evm.model.LG12.12-gene	LG12	-	188673	192900	188673	188751	192849	192900	1584	21682251	7,8	461436323626	79,67,50	4247	149	1.10444e-11	3.55468e-10	0.916,0.908	0.672,0.655,0.718	0.23
	evm.model.LG12.12-gene	evm.model.LG12.12-gene	LG12	-	188673	192900	188673	188772	192849	192900	1585	21232222	95,87	452334143490	367571341	4226	149	2.35566e-11	7.06615e-10	0.441,0.474	0.303,0.174,0.265	0.21
	evm.model.LG15.485-gene	evm.model.LG15.485-gene	LG15	-	19361146	19361978	19361146	19361258	19361372	19361978	1589	20,22	6,0	19,3,3	2,0,0	263	149	0.00728438	0.0224729	0.654,1.0	0.843,1.0,1.0	-0.121
	evm.model.LG10.956-gene	evm.model.LG10.956-gene	LG10	-	21500708	21501071	21500708	21500771	21500986	21501071	1593	29,17	0,0	23,19,15	4,6,0	364	149	4.16601e-05	0.000272767	1.0,1.0	0.702,0.565,1.0	0.244
	Novel.21695	NA	LG09	+	8589594	8591390	8589594	8590594	8591304	8591390	1598	119,66	16,9	171,95,255	4,6,9	859	149	9.22963e-05	0.000534757	0.563,0.56	0.881,0.733,0.831	-0.253
	Novel.19393	NA	LG08	-	4146410	4149370	4146410	4146543	4147985	4149370	1606	14181664	4,12	21,50,52	0,0,0	1591	149	0.00206872	0.00775634	0.971,0.929	1.0,1.0,1.0	-0.05
	evm.model.LG09.823-gene	evm.model.LG09.823-gene	LG09	+	9684801	9689160	9684801	9688864	9688948	9689160	1609	137124	26,27	126155291	6,9,6	233	149	7.59062e-11	1.9948e-09	0.771,0.746	0.931,0.917,0.969	-0.181
	evm.model.LG01.848-gene	evm.model.LG01.848-gene	LG01	+	24446799	24447355	24446799	24446899	24447274	24447355	1611	131149	10,23	25,72,23	0,0,0	524	149	3.06207e-09	5.78964e-08	0.788,0.648	1.0,1.0,1.0	-0.282
	evm.model.LG04.1625-gene	evm.model.LG04.1625-gene	LG04	-	43577755	43580667	43577755	43577821	43580571	43580667	1612	1016759	173131	119011362079	408347346	2899	149	0.00180515	0.00691292	0.232,0.229	0.13,0.144,0.236	0.06
	evm.model.LG05.73-gene	evm.model.LG05.73-gene	LG05	+	1338221	1341278	1338221	1338315	1341187	1341278	1617	708585	79,56	346330584	93,85,103	3021	149	4.89213e-08	6.80267e-07	0.307,0.34	0.155,0.161,0.219	0.145
	evm.model.LG05.73-gene	evm.model.LG05.73-gene	LG05	+	1348549	1349071	1348549	1348825	1348966	1349071	1618	273244	2,3	213182273	30,25,9	290	149	5.07237e-10	1.10493e-08	0.986,0.977	0.785,0.789,0.94	0.143
	evm.model.LG10.471-gene	evm.model.LG10.471-gene	LG10	+	9589718	9593022	9589718	9589775	9592950	9593022	1622	915813	73,63	581564873	143,92,170	3324	149	7.86282e-12	2.58886e-10	0.36,0.366	0.154,0.216,0.187	0.177
	evm.model.LG08.1284-gene	evm.model.LG08.1284-gene	LG08	-	28436165	28436380	28436165	28436237	28436357	28436380	1626	318276	364345	150165120	139124111	269	149	0.0110126	0.031736	0.326,0.307	0.374,0.424,0.375	-0.075
	evm.model.LG09.442-gene	evm.model.LG09.442-gene	LG09	-	5573565	5574319	5573565	5573950	5574167	5574319	1630	14,19	23,30	23,39,30	15,28,21	366	149	0.00277374	0.00998163	0.199,0.205	0.384,0.362,0.368	-0.169
	evm.model.LG09.442-gene	evm.model.LG09.442-gene	LG09	-	5573565	5574319	5573565	5573998	5574167	5574319	1631	5,12	7,10	7,16,12	61,55,75	318	149	0.000132594	0.000729014	0.251,0.36	0.051,0.12,0.07	0.225
	evm.model.LG04.336-gene	evm.model.LG04.336-gene	LG04	+	17799232	17800119	17799232	17799385	17800003	17800119	1633	22,61	53,86	57,39,46	41,34,72	767	149	0.0156414	0.0425073	0.075,0.121	0.213,0.182,0.11	-0.07
	evm.model.LG17.78-gene	evm.model.LG17.78-gene	LG17	-	5005883	5006561	5005883	5006098	5006486	5006561	1637	74,72	68,75	38,24,25	99,90,72	537	149	2.87462e-09	5.47132e-08	0.232,0.21	0.096,0.069,0.088	0.137
	evm.model.LG03.889-gene	evm.model.LG03.889-gene	LG03	+	44176247	44177211	44176247	44176285	44176975	44177211	1640	253182	130109	218279317	415353308	839	149	1.88433e-11	5.80393e-10	0.257,0.229	0.085,0.123,0.155	0.122
	evm.model.LG08.1354-gene	evm.model.LG08.1354-gene	LG08	-	29717631	29718619	29717631	29718211	29718456	29718619	1642	45,62	0,2	52,80,39	6,8,2	394	149	0.00134774	0.00536265	1.0,0.921	0.766,0.791,0.881	0.148
	evm.model.LG09.1749-gene	evm.model.LG09.1749-gene	LG09	-	25136595	25139313	25136595	25137567	25138476	25139313	1643	53,64	57,47	35,16,30	53,50,54	1058	149	0.000146993	0.000798222	0.116,0.161	0.085,0.043,0.073	0.072
	evm.model.LG09.1749-gene	evm.model.LG09.1749-gene	LG09	-	25143846	25144844	25143846	25143948	25144472	25144844	1645	25,5	49,30	8,7,4	31,46,43	673	149	0.00653618	0.0205295	0.101,0.036	0.054,0.033,0.02	0.033
	evm.model.LG16.808-gene	evm.model.LG16.808-gene	LG16	+	18905001	18907190	18905001	18905109	18907115	18907190	1648	950865	39,44	480584436	15,0,11	2155	149	0.0011951	0.00482843	0.627,0.576	0.689,1.0,0.733	-0.206
	evm.model.LG11.959-gene	evm.model.LG11.959-gene	LG11	-	21350040	21356238	21350040	21350250	21356162	21356238	1650	10781021	128123	98711261561	83,124,88	6061	149	0.00805769	0.0245676	0.172,0.169	0.226,0.182,0.304	-0.067
	evm.model.LG11.959-gene	evm.model.LG11.959-gene	LG11	-	21367432	21369252	21367432	21367492	21369203	21369252	1651	181134	94,88	134198160	42,57,36	1860	149	4.23353e-06	3.7865e-05	0.134,0.109	0.204,0.218,0.263	-0.107
	evm.model.LG04.1223-gene	evm.model.LG04.1223-gene	LG04	+	37206663	37212355	37206663	37206758	37212250	37212355	1653	1103837	26,33	951831981	52,63,53	5641	149	0.0013929	0.0055148	0.528,0.401	0.326,0.258,0.328	0.16
	evm.model.LG04.1223-gene	evm.model.LG04.1223-gene	LG04	+	37212445	37216676	37212445	37212525	37216585	37216676	1654	749515	55,46	649422680	85,94,73	4209	149	0.000252827	0.00128433	0.325,0.284	0.213,0.137,0.248	0.105
	evm.model.LG11.198-gene	evm.model.LG11.198-gene	LG11	+	2421142	2421755	2421142	2421251	2421596	2421755	1659	102,87	568453	43,46,30	526439338	494	149	3.08003e-06	2.87855e-05	0.051,0.055	0.024,0.031,0.026	0.026
	evm.model.LG13.821-gene	evm.model.LG13.821-gene	LG13	-	26464694	26467380	26464694	26464889	26467269	26467380	1660	117,64	18,17	83,69,44	18,57,49	2529	149	2.81341e-05	0.000195356	0.277,0.182	0.214,0.067,0.05	0.119
	evm.model.LG10.972-gene	evm.model.LG10.972-gene	LG10	-	21855238	21855572	21855238	21855336	21855487	21855572	1664	33,13	4,2	27,13,9	13,26,9	300	149	1.46632e-05	0.000111561	0.804,0.764	0.508,0.199,0.332	0.438
	evm.model.LG15.595-gene	evm.model.LG15.595-gene	LG15	+	20982514	20986089	20982514	20984338	20985702	20986089	1665	98,85	44,29	60,96,91	62,55,61	1513	149	0.00178512	0.00684536	0.18,0.224	0.087,0.147,0.128	0.081
	evm.model.LG08.602-gene	evm.model.LG08.602-gene	LG08	-	7414044	7416018	7414044	7414082	7415846	7416018	1666	378320	387310	199255285	94133145	1913	149	3.53974e-08	5.09526e-07	0.071,0.074	0.142,0.13,0.133	-0.063
	evm.model.LG06.1215-gene	evm.model.LG06.1215-gene	LG06	+	34089879	34091335	34089879	34089937	34091090	34091335	1667	153120	567376	58,44,28	1166983947	1302	149	0	0	0.03,0.035	0.006,0.005,0.003	0.028
	evm.model.LG06.1215-gene	evm.model.LG06.1215-gene	LG06	+	34092670	34093438	34092670	34092861	34092934	34093438	1668	89,80	3,1	84,80,57	43,20,10	222	149	5.09924e-10	1.10657e-08	0.952,0.982	0.567,0.729,0.793	0.271
	evm.model.LG06.1215-gene	evm.model.LG06.1215-gene	LG06	+	34092670	34093438	34092670	34092861	34093290	34093438	1672	361257	5,5	630418387	33,15,16	578	149	0.000737753	0.00324622	0.949,0.93	0.831,0.878,0.862	0.082
	Novel.7212	NA	LG02	+	23458278	23461757	23458278	23458351	23458861	23461757	1677	83,24	10,10	57,9,60	39,3,51	659	149	0.0103547	0.0301588	0.652,0.352	0.248,0.404,0.21	0.215
	evm.model.LG17.244-gene	evm.model.LG17.244-gene	LG17	+	9859998	9861465	9859998	9860116	9860473	9861465	1680	12,18	101,32	9,48,20	29,42,38	506	149	0.00101998	0.00422521	0.034,0.142	0.084,0.252,0.134	-0.069
	evm.model.LG05.1996-gene	evm.model.LG05.1996-gene	LG05	-	39372582	39375119	39372582	39372833	39374881	39375119	1682	290174	136,91	203195161	220274195	2197	149	1.11717e-11	3.57558e-10	0.126,0.115	0.059,0.046,0.053	0.068
	evm.model.LG05.2107-gene	evm.model.LG05.2107-gene	LG05	-	40803274	40806557	40803274	40803438	40804751	40806557	1683	144178	121101	175110102	137160165	1462	149	0.000104871	0.000600207	0.108,0.152	0.115,0.065,0.059	0.05
	evm.model.LG10.1243-gene	evm.model.LG10.1243-gene	LG10	+	25375776	25376765	25375776	25376015	25376461	25376765	1685	27,19	11,23	13,4,10	17,38,26	595	149	0.000286811	0.0014251	0.381,0.171	0.161,0.026,0.088	0.184
	Novel.7473	NA	LG02	-	28059100	28064220	28059100	28063497	28063624	28064220	1687	2,4	0,0	4,4,4	7,2,14	276	149	4.30911e-07	5.0549e-06	1.0,1.0	0.236,0.519,0.134	0.704
	evm.model.LG03.914-gene	evm.model.LG03.914-gene	LG03	+	44593622	44595449	44593622	44593799	44595314	44595449	1689	912544	12311380	127312126	86402136	1664	149	1.50668e-06	1.51247e-05	0.062,0.034	0.117,0.065,0.077	-0.038
	evm.model.LG06.1068-gene	evm.model.LG06.1068-gene	LG06	+	32178027	32178537	32178027	32178258	32178369	32178537	1693	117,98	158,92	45,66,61	177168159	260	149	1.42939e-08	2.28105e-07	0.298,0.379	0.127,0.184,0.18	0.175
	evm.model.LG15.540-gene	evm.model.LG15.540-gene	LG15	+	20289632	20290064	20289632	20289789	20289870	20290064	1696	6,0	29,31	15,14,7	19,26,18	230	149	3.8933e-05	0.00025756	0.118,0.0	0.338,0.259,0.201	-0.207
	evm.model.LG14.689-gene	evm.model.LG14.689-gene	LG14	+	18479520	18479894	18479520	18479586	18479675	18479894	1699	7,9	202161	6,0,9	26,39,26	238	149	0.00620838	0.0196807	0.021,0.034	0.126,0.0,0.178	-0.074
	evm.model.LG04.936-gene	evm.model.LG04.936-gene	LG04	-	32678136	32678250	32678136	32678173	32678207	32678250	1700	134,79	0,0	85,90,51	0,0,45	183	149	0.00166211	0.00641229	1.0,1.0	1.0,1.0,0.48	0.173
	evm.model.LG07.854-gene	evm.model.LG07.854-gene	LG07	+	12908215	12916479	12908215	12908579	12916005	12916479	1701	629502	84,75	306165371	50,47,90	7575	149	0.00182512	0.00698006	0.128,0.116	0.107,0.065,0.075	0.04
	evm.model.LG12.383-gene	evm.model.LG12.383-gene	LG12	-	5838272	5838860	5838272	5838390	5838477	5838860	1702	18,7	1,8	2,7,6	0,0,0	236	149	1.72472e-05	0.000127826	0.919,0.356	1.0,1.0,1.0	-0.363
	evm.model.LG10.292-gene	evm.model.LG10.292-gene	LG10	+	4850113	4853855	4850113	4850245	4852790	4853855	1705	12471072	33,35	381659585	36,66,52	2694	149	4.74931e-12	1.66171e-10	0.676,0.629	0.369,0.356,0.384	0.283
	evm.model.LG10.292-gene	evm.model.LG10.292-gene	LG10	+	4852790	4854440	4852790	4853855	4854002	4854440	1707	72,97	203225	73,75,84	75129104	296	149	5.6616e-05	0.000353711	0.151,0.178	0.329,0.226,0.289	-0.117
	evm.model.LG09.586-gene	evm.model.LG09.586-gene	LG09	-	7126664	7127046	7126664	7126787	7126925	7127046	1712	66,57	64,84	38,36,48	12,30,32	287	149	0.0112561	0.0323402	0.349,0.261	0.622,0.384,0.438	-0.176
	evm.model.LG09.1902-gene	evm.model.LG09.1902-gene	LG09	-	31237457	31237810	31237457	31237542	31237659	31237810	1713	195139	336239	96140313	78,124,86	266	149	4.20406e-05	0.00027463	0.245,0.246	0.408,0.387,0.671	-0.243
	evm.model.LG09.1902-gene	evm.model.LG09.1902-gene	LG09	-	31240693	31243352	31240693	31240795	31243295	31243352	1715	45893825	5,6	101117212117	5,9,13	2649	149	4.30609e-05	0.000280018	0.981,0.973	0.919,0.915,0.902	0.065
	evm.model.LG01.2698-gene	evm.model.LG01.2698-gene	LG01	+	72399572	72401730	72399572	72399876	72401452	72401730	1720	40,12	0,0	49,2,45	7,0,14	1725	149	1.16802e-06	1.20136e-05	1.0,1.0	0.377,1.0,0.217	0.469
	evm.model.LG13.584-gene	evm.model.LG13.584-gene	LG13	+	23715691	23716735	23715691	23716453	23716514	23716735	1721	44,36	0,2	29,13,41	18,5,12	210	149	1.13333e-08	1.87114e-07	1.0,0.927	0.533,0.648,0.708	0.334
	evm.model.LG13.584-gene	evm.model.LG13.584-gene	LG13	+	23715691	23716735	23715691	23716453	23716526	23716735	1722	46,37	63,39	29,13,42	102,62,96	222	149	1.66215e-05	0.000124082	0.329,0.389	0.16,0.123,0.227	0.189
	evm.model.LG13.584-gene	evm.model.LG13.584-gene	LG13	+	23715691	23716735	23715691	23716453	23716529	23716735	1723	46,37	81,77	29,14,43	116,64,105	225	149	0.00626353	0.0197925	0.273,0.241	0.142,0.127,0.213	0.096
	evm.model.LG13.584-gene	evm.model.LG13.584-gene	LG13	+	23717393	23717802	23717393	23717422	23717709	23717802	1724	97,50	102,84	60,37,70	114131181	436	149	0.000106145	0.000606286	0.245,0.169	0.152,0.088,0.117	0.088
	evm.model.Contig21.7-gene	evm.model.Contig21.7-gene	Contig21	+	427911	429391	427911	428117	429297	429391	1729	31,42	37,33	25,33,32	83,49,29	1329	149	0.0094286	0.0279444	0.086,0.125	0.033,0.07,0.11	0.034
	evm.model.LG13.469-gene	evm.model.LG13.469-gene	LG13	-	22114026	22114631	22114026	22114172	22114477	22114631	1731	150,87	70,52	7,57,108	62,71,61	454	149	0.000297748	0.00147688	0.413,0.354	0.036,0.209,0.368	0.179
	evm.model.LG09.1425-gene	evm.model.LG09.1425-gene	LG09	-	17484600	17485288	17484600	17484719	17485228	17485288	1734	100,56	39,34	52,37,88	48,54,101	658	149	3.13579e-05	0.000213107	0.367,0.272	0.197,0.134,0.165	0.154
	evm.model.LG09.1425-gene	evm.model.LG09.1425-gene	LG09	-	17493495	17495082	17493495	17493560	17494929	17495082	1735	310325	40,26	119170265	33,47,64	1518	149	1.20774e-05	9.42659e-05	0.432,0.551	0.261,0.262,0.289	0.221
	evm.model.LG05.1949-gene	evm.model.LG05.1949-gene	LG05	-	38611479	38613047	38611479	38611680	38611768	38613047	1736	11,16	0,0	22,1,3	8,0,0	237	149	0.00046527	0.00218665	1.0,1.0	0.634,1.0,1.0	0.122
	evm.model.LG05.997-gene	evm.model.LG05.997-gene	LG05	-	25115133	25117199	25115133	25115203	25117122	25117199	1741	899617	0,1	472653624	0,7,2	2068	149	0.00875104	0.0263451	1.0,0.978	1.0,0.87,0.957	0.047
	evm.model.LG04.1553-gene	evm.model.LG04.1553-gene	LG04	+	42537881	42541811	42537881	42537962	42540476	42541811	1743	550690	23,24	419416392	66,24,47	2663	149	5.3485e-05	0.000338207	0.572,0.617	0.262,0.492,0.318	0.237
	evm.model.LG04.1553-gene	evm.model.LG04.1553-gene	LG04	+	42537881	42541811	42537881	42537962	42540520	42541811	1744	556702	14,10	425432405	21,20,25	2707	149	0.000122126	0.000683927	0.686,0.794	0.527,0.543,0.471	0.226
	evm.model.LG04.1553-gene	evm.model.LG04.1553-gene	LG04	+	42537881	42541811	42537881	42537962	42540527	42541811	1745	556705	9,6	427436410	18,13,10	2714	149	0.00153912	0.00599432	0.772,0.866	0.566,0.648,0.692	0.184
	evm.model.LG11.68-gene	evm.model.LG11.68-gene	LG11	-	955847	956066	955847	955919	955985	956066	1748	1,1	23,21	13,16,8	30,26,27	215	149	3.20393e-06	2.97493e-05	0.029,0.032	0.231,0.299,0.17	-0.203
	evm.model.LG01.2394-gene	evm.model.LG01.2394-gene	LG01	-	67086504	67087118	67086504	67086938	67087035	67087118	1750	21,22	3,0	35,18,29	11,10,22	246	149	6.36032e-05	0.000392231	0.809,1.0	0.658,0.522,0.444	0.363
	evm.model.LG08.981-gene	evm.model.LG08.981-gene	LG08	-	14618533	14619813	14618533	14618752	14619440	14619813	1755	28,8	13,48	13,30,46	6,0,2	837	149	2.82329e-05	0.000195582	0.277,0.029	0.278,1.0,0.804	-0.541
	evm.model.LG08.981-gene	evm.model.LG08.981-gene	LG08	-	14619440	14621139	14619440	14619813	14620877	14621139	1756	137321	2531367	18,119,96	0,11,5	1213	149	0	0	0.062,0.028	1.0,0.571,0.702	-0.713
	evm.model.LG08.981-gene	evm.model.LG08.981-gene	LG08	-	14619440	14622237	14619440	14621139	14622009	14622237	1758	153458	120653	26,52,161	0,0,4	1019	149	0	0	0.157,0.093	1.0,1.0,0.855	-0.827
	evm.model.LG04.1658-gene	evm.model.LG04.1658-gene	LG04	+	44059154	44062196	44059154	44059211	44062090	44062196	1761	654415	120,59	606288578	49,35,35	3028	149	0.000265563	0.00133692	0.211,0.257	0.378,0.288,0.448	-0.137
	evm.model.LG04.1658-gene	evm.model.LG04.1658-gene	LG04	+	44062542	44063444	44062542	44062760	44062887	44063444	1762	91,24	71,37	20,4,10	49,8,28	276	149	0.00179694	0.00688606	0.409,0.259	0.181,0.213,0.162	0.149
	evm.model.LG01.2046-gene	evm.model.LG01.2046-gene	LG01	+	58010698	58011012	58010698	58010735	58010849	58011012	1763	46121	199506	47,20,65	354130610	263	149	3.34396e-05	0.00022459	0.116,0.119	0.07,0.08,0.057	0.048
	evm.model.LG01.92-gene	evm.model.LG01.92-gene	LG01	+	3304232	3304688	3304232	3304333	3304375	3304688	1768	81,25	0,0	100,27,83	0,16,0	191	149	0.00450855	0.0150818	1.0,1.0	1.0,0.568,1.0	0.144
	evm.model.LG01.92-gene	evm.model.LG01.92-gene	LG01	+	3308461	3310374	3308461	3308656	3310128	3310374	1773	392314	222246	340246279	232323233	1621	149	0.00911695	0.0271967	0.14,0.105	0.119,0.065,0.099	0.028
	evm.model.LG09.2080-gene	evm.model.LG09.2080-gene	LG09	-	34725898	34727725	34725898	34727421	34727483	34727725	1775	266,15	129,59	191442128	67,12,0	211	149	4.93882e-07	5.67024e-06	0.593,0.152	0.668,0.963,1.0	-0.505
	evm.model.LG08.350-gene	evm.model.LG08.350-gene	LG08	-	4279767	4281090	4279767	4279824	4281002	4281090	1788	294165	129105	412217286	134,66,141	1327	149	0.0185077	0.0491794	0.204,0.15	0.257,0.27,0.186	-0.061
	evm.model.LG01.2614-gene	evm.model.LG01.2614-gene	LG01	-	71078231	71080008	71078231	71078846	71078923	71080008	1789	163110	36,26	26,43,40	8,19,31	226	149	0.00512193	0.0167677	0.749,0.736	0.682,0.599,0.46	0.162
	evm.model.LG14.557-gene	evm.model.LG14.557-gene	LG14	+	8702102	8703085	8702102	8702265	8702359	8703085	1795	12,9	4,14	6,11,3	69,34,59	243	149	4.2675e-05	0.000277824	0.648,0.283	0.051,0.166,0.03	0.383
	evm.model.LG05.2014-gene	evm.model.LG05.2014-gene	LG05	-	39625272	39627370	39625272	39625416	39627163	39627370	1805	156133	106,85	112118139	141145158	1896	149	5.1441e-05	0.00032745	0.104,0.11	0.059,0.06,0.065	0.046
	evm.model.LG05.2014-gene	evm.model.LG05.2014-gene	LG05	-	39637442	39637990	39637442	39637492	39637914	39637990	1806	128,75	99,80	220166262	86,75,102	571	149	4.50506e-07	5.23519e-06	0.252,0.197	0.4,0.366,0.401	-0.165
	evm.model.LG05.2014-gene	evm.model.LG05.2014-gene	LG05	-	39638062	39639658	39638062	39638150	39639018	39639658	1807	104,69	68,48	138,41,106	110,86,88	1017	149	0.0163536	0.044131	0.183,0.174	0.155,0.065,0.15	0.055
	evm.model.LG05.2014-gene	evm.model.LG05.2014-gene	LG05	-	39639018	39639658	39639018	39639104	39639229	39639658	1809	18,10	42,39	9,8,12	72,58,80	274	149	0.00325697	0.0114685	0.189,0.122	0.064,0.07,0.075	0.086
	evm.model.LG03.273-gene	evm.model.LG03.273-gene	LG03	+	4641414	4643099	4641414	4641902	4642915	4643099	1812	111113	85,65	17,21,42	64,64,31	1162	149	8.93903e-08	1.17728e-06	0.143,0.182	0.033,0.04,0.148	0.089
	evm.model.LG03.273-gene	evm.model.LG03.273-gene	LG03	+	4647206	4647665	4647206	4647314	4647395	4647665	1813	51,48	121134	19,32,18	86,123,83	230	149	0.00959789	0.0283615	0.214,0.188	0.125,0.144,0.123	0.07
	evm.model.LG01.2863-gene	evm.model.LG01.2863-gene	LG01	-	75152613	75154028	75152613	75153723	75153797	75154028	1820	33,13	274270	17,12,10	262181374	223	149	0.0178289	0.0475521	0.074,0.031	0.042,0.042,0.018	0.018
	evm.model.LG10.1251-gene	evm.model.LG10.1251-gene	LG10	+	25436509	25442771	25436509	25436912	25440335	25442771	1823	819648	6,1	700552625	40,27,35	3572	149	1.39888e-14	7.78077e-13	0.851,0.964	0.422,0.46,0.427	0.471
	evm.model.LG10.1251-gene	evm.model.LG10.1251-gene	LG10	+	25440335	25442771	25440335	25442113	25442485	25442771	1827	109,63	0,1	116102119	7,4,7	521	149	7.30129e-05	0.000440306	1.0,0.947	0.826,0.879,0.829	0.129
	evm.model.LG16.663-gene	evm.model.LG16.663-gene	LG16	+	17288895	17290925	17288895	17289005	17290879	17290925	1829	265221	65167	231231207	65,40,51	2023	149	0.002303	0.0085177	0.231,0.089	0.207,0.298,0.23	-0.085
	evm.model.LG11.240-gene	evm.model.LG11.240-gene	LG11	+	2914610	2914855	2914610	2914710	2914822	2914855	1831	19,16	108,96	15,13,13	262238189	261	149	8.06631e-05	0.000474455	0.091,0.087	0.032,0.03,0.038	0.056
	evm.model.LG11.240-gene	evm.model.LG11.240-gene	LG11	+	2914959	2924153	2914959	2915182	2924032	2924153	1832	35712461	82,74	250117862492	299299198	8999	149	0	0	0.419,0.355	0.122,0.09,0.172	0.259
	evm.model.LG03.985-gene	evm.model.LG03.985-gene	LG03	-	45375799	45376207	45375799	45376014	45376113	45376207	1833	8,3	19,20	1,2,0	20,14,15	248	149	0.000789717	0.00343009	0.202,0.083	0.029,0.079,0.0	0.107
	evm.model.LG16.637-gene	evm.model.LG16.637-gene	LG16	-	17006730	17007264	17006730	17006892	17007006	17007264	1837	3,2	13,26	15,20,14	17,47,66	263	149	0.00542271	0.0176315	0.116,0.042	0.333,0.194,0.107	-0.132
	evm.model.LG03.1250-gene	evm.model.LG03.1250-gene	LG03	+	48479784	48481782	48479784	48479830	48481696	48481782	1838	311260	452373	290345279	323330324	2015	149	0.0105689	0.03072	0.048,0.049	0.062,0.072,0.06	-0.016
	evm.model.LG08.463-gene	evm.model.LG08.463-gene	LG08	-	5865020	5867201	5865020	5865113	5867109	5867201	1841	23302137	199235	8621097830	111191131	2145	149	7.53836e-05	0.000450806	0.449,0.387	0.35,0.285,0.306	0.104
	evm.model.LG03.866-gene	evm.model.LG03.866-gene	LG03	-	43885143	43887226	43885143	43885329	43887023	43887226	1845	417331	289215	184179187	255278253	1843	149	4.83495e-10	1.06536e-08	0.104,0.111	0.055,0.049,0.056	0.054
	evm.model.LG01.1328-gene	evm.model.LG01.1328-gene	LG01	+	34194184	34197384	34194184	34194493	34197177	34197384	1847	532718	329594	430739530	602869751	2833	149	1.57964e-08	2.49305e-07	0.078,0.06	0.036,0.043,0.036	0.031
	evm.model.LG05.145-gene	evm.model.LG05.145-gene	LG05	-	2363688	2364619	2363688	2363778	2364481	2364619	1850	510442	687743	151205161	94171123	852	149	8.33142e-09	1.41215e-07	0.115,0.094	0.219,0.173,0.186	-0.088
	evm.model.LG09.1857-gene	evm.model.LG09.1857-gene	LG09	+	30226262	30229087	30226262	30226557	30228974	30229087	1851	855616	137120	396550379	14,39,2	2566	149	7.67989e-06	6.36731e-05	0.266,0.23	0.622,0.45,0.917	-0.415
	evm.model.LG03.697-gene	evm.model.LG03.697-gene	LG03	-	41200726	41201017	41200726	41200833	41200913	41201017	1853	55,19	714737	8,50,32	137231262	229	149	1.80101e-07	2.25776e-06	0.048,0.016	0.037,0.123,0.074	-0.046
	evm.model.LG07.466-gene	evm.model.LG07.466-gene	LG07	+	5870584	5871478	5870584	5871007	5871106	5871478	1854	67,41	73,50	36,25,35	118,72,64	248	149	4.24283e-05	0.000276847	0.355,0.33	0.155,0.173,0.247	0.151
	evm.model.LG07.1171-gene	evm.model.LG07.1171-gene	LG07	+	21544931	21545395	21544931	21545064	21545146	21545395	1856	14,17	22,31	0,35,7	41,62,33	231	149	0.0121124	0.0344036	0.291,0.261	0.0,0.267,0.12	0.147
	evm.model.LG11.829-gene	evm.model.LG11.829-gene	LG11	-	13370485	13370936	13370485	13370740	13370821	13370936	1858	62,60	116116	52,71,84	258206309	230	149	4.95593e-05	0.000317083	0.257,0.251	0.115,0.183,0.15	0.105
	evm.model.LG11.829-gene	evm.model.LG11.829-gene	LG11	-	13374321	13379374	13374321	13374567	13379148	13379374	1859	12411127	161103	110410181504	237377296	4730	149	2.48424e-12	9.42529e-11	0.195,0.256	0.128,0.078,0.138	0.111
	evm.model.LG09.16-gene	evm.model.LG09.16-gene	LG09	-	260223	260863	260223	260351	260543	260863	1863	79114	4,9	36,10,54	16,1,142	341	149	0.000208899	0.00108996	0.896,0.847	0.496,0.814,0.142	0.387
	evm.model.LG09.16-gene	evm.model.LG09.16-gene	LG09	-	260223	261309	260223	260460	260543	261309	1864	61,86	9,3	23,0,45	21,21,0	232	149	0.0114715	0.0328765	0.813,0.948	0.413,0.0,1.0	0.409
	evm.model.LG14.383-gene	evm.model.LG14.383-gene	LG14	+	5182684	5183245	5182684	5182755	5182909	5183245	1871	336192	7,2	629592629	39,46,61	303	149	4.37915e-08	6.13402e-07	0.959,0.979	0.888,0.864,0.835	0.107
	evm.model.LG14.383-gene	evm.model.LG14.383-gene	LG14	+	5184028	5186193	5184028	5184095	5186085	5186193	1872	1171713	72,72	348625223660	47,118,59	2139	149	1.45855e-06	1.47372e-05	0.531,0.408	0.838,0.598,0.812	-0.28
	evm.model.LG09.1172-gene	evm.model.LG09.1172-gene	LG09	+	13498010	13499164	13498010	13498262	13498936	13499164	1876	146,90	801694	88,90,80	895757704	823	149	0.0083134	0.025213	0.032,0.023	0.017,0.021,0.02	0.008
	evm.model.LG04.918-gene	evm.model.LG04.918-gene	LG04	-	32302108	32303336	32302108	32302225	32303013	32303336	1877	376219	0,0	273249335	8,0,1	937	149	0.00663015	0.0207832	1.0,1.0	0.844,1.0,0.982	0.058
	evm.model.LG09.280-gene	evm.model.LG09.280-gene	LG09	-	3711046	3712643	3711046	3711203	3712506	3712643	1878	203106	89,75	86,72,136	137,161,93	1452	149	1.03118e-08	1.71733e-07	0.19,0.127	0.061,0.044,0.13	0.08
	evm.model.LG16.1121-gene	evm.model.LG16.1121-gene	LG16	-	22652548	22654630	22652548	22653927	22654014	22654630	1887	10,11	11,5	14,20,28	4,0,10	236	149	0.0139802	0.0387998	0.365,0.581	0.688,1.0,0.639	-0.303
	evm.model.LG14.230-gene	evm.model.LG14.230-gene	LG14	+	2874604	2875079	2874604	2874636	2874760	2875079	1888	4,19	15,22	7,3,0	51,29,28	273	149	3.12573e-05	0.000212835	0.127,0.32	0.07,0.053,0.0	0.182
	evm.model.LG14.230-gene	evm.model.LG14.230-gene	LG14	+	2874760	2877739	2874760	2875079	2876995	2877739	1889	70262	26,49	44,44,57	32,41,38	2065	149	5.03356e-07	5.7495e-06	0.163,0.278	0.09,0.072,0.098	0.134
	evm.model.LG05.1205-gene	evm.model.LG05.1205-gene	LG05	-	28040021	28041266	28040021	28040135	28041186	28041266	1890	338142	169,68	20,53,86	35,70,38	1200	149	0.000908553	0.00385849	0.199,0.206	0.066,0.086,0.219	0.079
	evm.model.LG01.1048-gene	evm.model.LG01.1048-gene	LG01	+	28965832	28967105	28965832	28965922	28966959	28967105	1895	133103	104115	103124102	123152219	1186	149	0.00183407	0.00700589	0.138,0.101	0.095,0.093,0.055	0.039
	Novel.24844	NA	LG10	-	30830778	30831251	30830778	30830847	30830992	30831251	1896	13,17	35,23	23,12,26	12,6,33	294	149	0.0118391	0.0336773	0.158,0.273	0.493,0.503,0.285	-0.211
	Novel.24844	NA	LG10	-	30838339	30838806	30838339	30838569	30838673	30838806	1897	20,25	40,28	16,22,53	1,23,0	253	149	6.38724e-05	0.000393468	0.227,0.345	0.904,0.36,1.0	-0.469
	Novel.24844	NA	LG10	-	30838673	30840235	30838673	30838806	30839603	30840235	1899	197148	0,0	48,50,125	7,0,1	946	149	0.000705018	0.00311655	1.0,1.0	0.519,1.0,0.952	0.176
	evm.model.LG02.86-gene	evm.model.LG02.86-gene	LG02	+	1561692	1562146	1561692	1561834	1561995	1562146	1900	133113	115115	108,85,69	156,90,112	310	149	0.0156506	0.0425073	0.357,0.321	0.25,0.312,0.228	0.076
	evm.model.LG02.196-gene	evm.model.LG02.196-gene	LG02	+	4616763	4617587	4616763	4616852	4617326	4617587	1905	111,71	32,21	37,23,54	40,58,61	623	149	3.74034e-13	1.63576e-11	0.453,0.447	0.181,0.087,0.175	0.302
	evm.model.LG08.159-gene	evm.model.LG08.159-gene	LG08	+	1936320	1938586	1936320	1936393	1938538	1938586	1906	286213	56,57	311343391	131104123	2294	149	0.00705537	0.0219199	0.249,0.195	0.134,0.176,0.171	0.062
	evm.model.LG17.967-gene	evm.model.LG17.967-gene	LG17	+	19591148	19592235	19591148	19591224	19592111	19592235	1909	167121	88,65	163193263	63,30,98	1036	149	0.00878116	0.0263665	0.214,0.211	0.271,0.481,0.278	-0.131
	evm.model.LG02.1193-gene	evm.model.LG02.1193-gene	LG02	+	25715947	25720614	25715947	25716113	25720309	25720614	1910	235310	2,0	105,541,90	0,57,1	4345	149	0.0130929	0.0367154	0.801,1.0	1.0,0.246,0.755	0.234
	evm.model.LG02.363-gene	evm.model.LG02.363-gene	LG02	+	7988790	7989107	7988790	7988880	7988960	7989107	1913	14,12	102,66	6,4,7	249268183	229	149	2.8983e-08	4.24664e-07	0.082,0.106	0.015,0.01,0.024	0.078
	Novel.22250	NA	LG09	+	16157012	16157313	16157012	16157082	16157247	16157313	1917	13,15	0,0	16,5,2	0,0,7	314	149	0.0171214	0.0458786	1.0,1.0	1.0,1.0,0.119	0.294
	evm.model.LG06.650-gene	evm.model.LG06.650-gene	LG06	+	25829431	25829849	25829431	25829530	25829746	25829849	1919	54,36	12,11	41,25,38	4,0,5	365	149	0.00500505	0.0164509	0.648,0.572	0.807,1.0,0.756	-0.244
	evm.model.LG04.1189-gene	evm.model.LG04.1189-gene	LG04	+	36743375	36744933	36743375	36743533	36743632	36744933	1924	14,17	33,45	20,19,6	109,115,81	248	149	0.000632496	0.00285771	0.203,0.185	0.099,0.09,0.043	0.117
	evm.model.LG03.1081-gene	evm.model.LG03.1081-gene	LG03	-	46643656	46646109	46643656	46643743	46645916	46646109	1927	217137	62,25	105,71,71	41,28,27	2322	149	0.0137863	0.0383592	0.183,0.26	0.141,0.14,0.144	0.08
	evm.model.LG08.617-gene	evm.model.LG08.617-gene	LG08	-	7639430	7641312	7639430	7639721	7641147	7641312	1936	1211967	244205	161454357	87233147	1575	149	1.54043e-12	6.17143e-11	0.32,0.309	0.149,0.156,0.187	0.15
	evm.model.LG04.1258-gene	evm.model.LG04.1258-gene	LG04	+	37853903	37859273	37853903	37854085	37858972	37859273	1942	339266	31,29	282180367	39,47,81	5036	149	9.98178e-05	0.000573577	0.244,0.213	0.176,0.102,0.118	0.097
	evm.model.LG08.769-gene	evm.model.LG08.769-gene	LG08	+	9758270	9759386	9758270	9759141	9759329	9759386	1944	63,46	56,65	83117135	53,104,64	337	149	0.0135676	0.0378981	0.332,0.238	0.409,0.332,0.483	-0.123
	evm.model.LG04.461-gene	evm.model.LG04.461-gene	LG04	-	20885987	20886321	20885987	20886088	20886192	20886321	1946	8,4	96,76	1,21,0	17,45,21	253	149	0.016303	0.044015	0.047,0.03	0.033,0.216,0.0	-0.045
	evm.model.LG15.825-gene	evm.model.LG15.825-gene	LG15	+	23817562	23817964	23817562	23817613	23817804	23817964	1947	28,20	163,94	10,19,13	160208153	340	149	0.000431261	0.00204977	0.07,0.085	0.027,0.038,0.036	0.044
	evm.model.LG13.872-gene	evm.model.LG13.872-gene	LG13	+	27117520	27118509	27117520	27117580	27118254	27118509	1949	134143	56,25	100,79,97	71,65,65	823	149	0.000679886	0.00301943	0.302,0.509	0.203,0.18,0.213	0.207
	evm.model.LG03.607-gene	evm.model.LG03.607-gene	LG03	+	39511889	39521489	39511889	39512168	39517266	39521489	1951	13001777	0,0	171314051313	14,3,6	5247	149	2.73365e-07	3.33214e-06	1.0,1.0	0.777,0.93,0.861	0.144
	evm.model.LG03.607-gene	evm.model.LG03.607-gene	LG03	+	39517266	39517528	39517266	39517353	39517480	39517528	1952	163153	156250	289259165	143,143,70	276	149	3.94245e-08	5.61849e-07	0.361,0.248	0.522,0.494,0.56	-0.221
	evm.model.LG05.859-gene	evm.model.LG05.859-gene	LG05	+	22803372	22808163	22803372	22803414	22807929	22808163	1954	468359	286123	345251269	1091631335	4664	149	0	0	0.05,0.085	0.01,0.013,0.025	0.052
	evm.model.LG02.1805-gene	evm.model.LG02.1805-gene	LG02	-	44271499	44275449	44271499	44271566	44275359	44275449	1962	1079908	34,32	775650664	44,57,25	3942	149	0.010967	0.0316682	0.545,0.517	0.4,0.301,0.501	0.13
	evm.model.LG03.1002-gene	evm.model.LG03.1002-gene	LG03	+	45612440	45612831	45612440	45612515	45612721	45612831	1968	35,42	64,69	32,36,26	19,26,28	355	149	0.00110835	0.00454851	0.187,0.203	0.414,0.368,0.28	-0.159
	evm.model.LG01.1878-gene	evm.model.LG01.1878-gene	LG01	+	46294574	46298381	46294574	46294703	46298024	46298381	1972	432281	47,28	251195354	1,13,19	3470	149	0.0158773	0.0430483	0.283,0.301	0.915,0.392,0.444	-0.292
	evm.model.LG09.448-gene	evm.model.LG09.448-gene	LG09	+	5633964	5634596	5633964	5634348	5634489	5634596	1975	47,26	48,34	104112110	47,100,74	290	149	0.0182102	0.0485239	0.335,0.282	0.532,0.365,0.433	-0.135
	evm.model.LG09.448-gene	evm.model.LG09.448-gene	LG09	+	5667888	5668152	5667888	5668003	5668079	5668152	1977	35,10	3,4	15,18,9	14,8,29	225	149	0.000920119	0.0038897	0.885,0.623	0.415,0.598,0.17	0.36
	evm.model.LG14.495-gene	evm.model.LG14.495-gene	LG14	-	7315435	7316395	7315435	7315568	7315711	7316395	1982	90,94	75,68	55,52,123	103105127	292	149	0.000357722	0.00173824	0.38,0.414	0.214,0.202,0.331	0.148
	evm.model.LG03.587-gene	evm.model.LG03.587-gene	LG03	+	39000113	39000541	39000113	39000306	39000404	39000541	1983	17,24	13,13	8,3,7	30,14,24	247	149	3.56623e-07	4.26533e-06	0.441,0.527	0.139,0.114,0.15	0.35
	evm.model.LG02.399-gene	evm.model.LG02.399-gene	LG02	-	8687737	8688551	8687737	8687851	8688469	8688551	1984	272220	1,1	133,236,80	0,17,0	767	149	0.000922691	0.0038897	0.981,0.977	1.0,0.729,1.0	0.069
	evm.model.LG02.399-gene	evm.model.LG02.399-gene	LG02	-	8690132	8692344	8690132	8690733	8692237	8692344	1988	891857	350400	489613321	338373188	1653	149	0.000473859	0.00222155	0.187,0.162	0.115,0.129,0.133	0.049
	evm.model.LG02.1953-gene	evm.model.LG02.1953-gene	LG02	+	48386454	48387956	48386454	48386643	48386825	48387956	1989	33104	0,1	10,16,7	5,3,3	331	149	5.06155e-08	6.98738e-07	1.0,0.979	0.474,0.706,0.512	0.426
	evm.model.LG02.1953-gene	evm.model.LG02.1953-gene	LG02	+	48386454	48387956	48386454	48386643	48387731	48387956	1990	152456	66164	44,107,38	72,90,31	1237	149	4.24064e-10	9.38016e-09	0.217,0.251	0.069,0.125,0.129	0.126
	evm.model.LG02.1953-gene	evm.model.LG02.1953-gene	LG02	+	48388343	48389446	48388343	48388405	48388813	48389446	1991	87165	65,87	52,35,30	59,71,17	557	149	0.00541724	0.0176237	0.264,0.337	0.191,0.117,0.321	0.091
	evm.model.LG04.1280-gene	evm.model.LG04.1280-gene	LG04	+	38231997	38234054	38231997	38233789	38233972	38234054	1997	172117	132147	242203234	76,74,75	332	149	4.23283e-10	9.38016e-09	0.369,0.263	0.588,0.552,0.583	-0.258
	evm.model.LG11.1000-gene	evm.model.LG11.1000-gene	LG11	-	26897905	26904803	26897905	26898053	26902564	26904803	2004	1278485	14,3	547736491	21,22,17	4660	149	4.90095e-06	4.31298e-05	0.745,0.838	0.454,0.517,0.48	0.308
	evm.model.LG15.247-gene	evm.model.LG15.247-gene	LG15	+	15355471	15355945	15355471	15355699	15355836	15355945	2005	2,5	0,0	8,3,12	22,0,1	286	149	0.000524375	0.00243645	1.0,1.0	0.159,1.0,0.862	0.326
	evm.model.LG12.504-gene	evm.model.LG12.504-gene	LG12	-	8385217	8386362	8385217	8386296	8386320	8386362	2008	42,31	22,20	50,135,42	0,0,20	173	149	6.07473e-07	6.70561e-06	0.622,0.572	1.0,1.0,0.644	-0.284
	evm.model.LG11.90-gene	evm.model.LG11.90-gene	LG11	-	1285448	1287347	1285448	1285613	1287069	1287347	2013	208153	0,1	417329410	1,15,11	1605	149	0.00012136	0.000680307	1.0,0.934	0.975,0.671,0.776	0.16
	evm.model.LG15.763-gene	evm.model.LG15.763-gene	LG15	+	22997450	22997990	22997450	22997722	22997826	22997990	2016	134,89	1,0	86,112,71	29,18,5	253	149	6.58005e-11	1.76155e-09	0.987,1.0	0.636,0.786,0.893	0.222
	Novel.20129	NA	LG08	+	15962442	15963356	15962442	15962816	15962917	15963356	2017	87,88	63,60	137,136,83	24,52,46	250	149	0.0045323	0.0151314	0.451,0.466	0.773,0.609,0.518	-0.175
	evm.model.LG13.647-gene	evm.model.LG13.647-gene	LG13	+	24520796	24521146	24520796	24520922	24521018	24521146	2018	0,7	15,44	1,7,0	77,265,7	245	149	0.0130833	0.0367062	0.0,0.088	0.008,0.016,0.0	0.036
	evm.model.LG13.647-gene	evm.model.LG13.647-gene	LG13	+	24522091	24522628	24522091	24522305	24522396	24522628	2019	1,10	4,35	5,10,1	63,175,3	240	149	0.0051062	0.0167298	0.134,0.151	0.047,0.034,0.171	0.059
	evm.model.LG13.768-gene	evm.model.LG13.768-gene	LG13	+	25872257	25878121	25872257	25872468	25873807	25878121	2021	234110	44,37	422263338	58,13,46	1488	149	0.00342745	0.0119731	0.347,0.229	0.421,0.67,0.424	-0.217
	evm.model.LG18.507-gene	evm.model.LG18.507-gene	LG18	+	15588233	15590274	15588233	15588460	15590049	15590274	2024	566538	23,33	445386815	59,63,89	1738	149	1.13059e-06	1.17127e-05	0.678,0.583	0.393,0.344,0.44	0.238
	evm.model.LG10.663-gene	evm.model.LG10.663-gene	LG10	-	16896162	16898362	16896162	16896460	16898190	16898362	2030	202113	0,0	235263148	5,6,2	1879	149	2.49882e-05	0.000176302	1.0,1.0	0.788,0.777,0.854	0.194
	evm.model.LG10.663-gene	evm.model.LG10.663-gene	LG10	-	16899479	16899965	16899479	16899717	16899800	16899965	2031	41,21	0,0	36,77,39	35,16,11	232	149	2.7383e-09	5.24673e-08	1.0,1.0	0.398,0.756,0.695	0.384
	evm.model.LG04.1343-gene	evm.model.LG04.1343-gene	LG04	-	39278186	39283678	39278186	39278288	39283429	39283678	2035	853711	103,59	536617537	102132147	5290	149	6.09384e-09	1.05793e-07	0.189,0.253	0.129,0.116,0.093	0.108
	evm.model.LG04.1343-gene	evm.model.LG04.1343-gene	LG04	-	39297189	39297649	39297189	39297330	39297421	39297649	2037	85107	6,7	73,82,121	30,23,27	240	149	7.01259e-07	7.65241e-06	0.898,0.905	0.602,0.689,0.736	0.226
	evm.model.LG04.1343-gene	evm.model.LG04.1343-gene	LG04	-	39299396	39299884	39299396	39299508	39299671	39299884	2038	124146	178125	90,80,106	164185223	312	149	0.000347393	0.00169524	0.25,0.358	0.208,0.171,0.185	0.116
	evm.model.LG02.1274-gene	evm.model.LG02.1274-gene	LG02	+	27184751	27185863	27184751	27184969	27185315	27185863	2040	2,14	40,72	52,36,16	99,79,79	495	149	0.000131959	0.000727176	0.015,0.055	0.137,0.121,0.057	-0.07
	evm.model.LG08.568-gene	evm.model.LG08.568-gene	LG08	-	7020191	7023291	7020191	7021244	7021367	7023291	2041	37,51	2,4	26,57,39	0,0,2	272	149	0.0045224	0.015116	0.91,0.875	1.0,1.0,0.914	-0.079
	evm.model.LG08.786-gene	evm.model.LG08.786-gene	LG08	-	10022095	10022915	10022095	10022177	10022769	10022915	2043	59,61	53,51	67,57,106	173150242	741	149	8.56948e-09	1.43972e-07	0.183,0.194	0.072,0.071,0.081	0.114
	evm.model.LG08.1646-gene	evm.model.LG08.1646-gene	LG08	+	33833686	33839382	33833686	33833894	33839017	33839382	2048	482359	39,33	342288362	67,45,70	5272	149	8.65089e-06	7.11061e-05	0.259,0.235	0.126,0.153,0.128	0.111
	evm.model.LG07.310-gene	evm.model.LG07.310-gene	LG07	+	3701677	3702002	3701677	3701803	3701899	3702002	2049	32,25	216181	36,59,35	143169158	245	149	0.00065723	0.00294162	0.083,0.077	0.133,0.175,0.119	-0.062
	evm.model.LG06.493-gene	evm.model.LG06.493-gene	LG06	-	19138936	19141793	19138936	19139116	19141565	19141793	2051	704638	41,47	37,50,97	0,0,0	2598	149	2.14218e-10	5.09234e-09	0.496,0.438	1.0,1.0,1.0	-0.533
	evm.model.LG15.959-gene	evm.model.LG15.959-gene	LG15	+	25614231	25616685	25614231	25614333	25616532	25616685	2053	357254	175159	432479353	371539358	2348	149	1.06574e-06	1.11011e-05	0.115,0.092	0.069,0.053,0.059	0.043
	evm.model.LG13.158-gene	evm.model.LG13.158-gene	LG13	+	14604377	14605235	14604377	14604627	14605052	14605235	2057	41,28	124,92	8,25,20	120133111	574	149	0.000273639	0.00136677	0.079,0.073	0.017,0.047,0.045	0.04
	Novel.23785	NA	LG10	+	13968407	13971467	13968407	13971169	13971258	13971467	2058	680196	0,0	471509610	11,12,2	238	149	0.00332732	0.0116705	1.0,1.0	0.964,0.964,0.995	0.026
	evm.model.LG04.423-gene	evm.model.LG04.423-gene	LG04	-	19946880	19947326	19946880	19947129	19947171	19947326	2064	126,23	0,0	9931341438	153,0,0	191	149	0.00070007	0.00309946	1.0,1.0	0.835,1.0,1.0	0.055
	evm.model.LG18.394-gene	evm.model.LG18.394-gene	LG18	-	14264146	14264601	14264146	14264308	14264554	14264601	2066	177226	158240	20,106,42	33,142,80	395	149	0.00257642	0.0093479	0.297,0.262	0.186,0.22,0.165	0.089
	evm.model.LG15.920-gene	evm.model.LG15.920-gene	LG15	+	25116842	25117270	25116842	25117028	25117135	25117270	2067	108,83	50,64	111,6,98	185204175	256	149	9.69366e-10	2.00487e-08	0.557,0.43	0.259,0.017,0.246	0.32
	evm.model.LG18.269-gene	evm.model.LG18.269-gene	LG18	-	12195348	12196116	12195348	12195556	12195677	12196116	2069	60,39	0,3	24,61,45	13,8,5	270	149	0.000237881	0.00122007	1.0,0.878	0.505,0.808,0.832	0.224
	evm.model.LG04.2001-gene	evm.model.LG04.2001-gene	LG04	-	49225501	49231219	49225501	49225574	49230921	49231219	2070	19211457	50,15	443931741	33,62,37	5496	149	1.15621e-05	9.09282e-05	0.51,0.725	0.267,0.289,0.352	0.315
	evm.model.LG09.738-gene	evm.model.LG09.738-gene	LG09	-	8698181	8698659	8698181	8698236	8698368	8698659	2071	204144	0,2	224239214	4,3,9	281	149	0.0085731	0.0258638	1.0,0.974	0.967,0.977,0.927	0.03
	evm.model.LG09.738-gene	evm.model.LG09.738-gene	LG09	-	8698181	8698659	8698181	8698265	8698368	8698659	2072	161111	3,1	163161151	17,0,12	252	149	0.000987028	0.00410652	0.969,0.985	0.85,1.0,0.882	0.066
	evm.model.LG09.738-gene	evm.model.LG09.738-gene	LG09	-	8698181	8698659	8698181	8698523	8698609	8698659	2073	143124	4,2	159170196	0,20,10	235	149	0.0187966	0.0497394	0.958,0.975	1.0,0.843,0.926	0.043
	evm.model.LG09.738-gene	evm.model.LG09.738-gene	LG09	-	8698181	8703720	8698181	8698659	8703235	8703720	2074	1161793	49,40	463585891	51,73,52	4725	149	0.000207149	0.00108182	0.428,0.385	0.223,0.202,0.351	0.148
	evm.model.LG06.1301-gene	evm.model.LG06.1301-gene	LG06	+	35267424	35270750	35267424	35267571	35270597	35270750	2077	459371	15,6	425360578	4,4,0	3175	149	0.000504613	0.00235035	0.589,0.744	0.833,0.809,1.0	-0.214
	evm.model.LG02.892-gene	evm.model.LG02.892-gene	LG02	+	20428861	20429347	20428861	20429003	20429279	20429347	2082	490424	570857	20,112,19	9,82,7	425	149	3.0709e-05	0.000210445	0.232,0.148	0.438,0.324,0.488	-0.227
	Novel.4082	NA	LG01	+	35572004	35572755	35572004	35572338	35572711	35572755	2085	79,85	6,3	72,74,38	55,42,21	522	149	1.88738e-15	1.22873e-13	0.79,0.89	0.272,0.335,0.341	0.524
	evm.model.LG15.768-gene	evm.model.LG15.768-gene	LG15	-	23083534	23084403	23083534	23083712	23084249	23084403	2088	121,75	68,21	42,5,58	43,3,71	686	149	0.000456432	0.00215218	0.279,0.437	0.175,0.266,0.151	0.161
	evm.model.LG10.684-gene	evm.model.LG10.684-gene	LG10	+	17504032	17504952	17504032	17504635	17504809	17504952	2091	322214	0,14	158163231	0,0,5	323	149	0.00645967	0.0203561	1.0,0.876	1.0,1.0,0.955	-0.047
	evm.model.LG01.470-gene	evm.model.LG01.470-gene	LG01	-	15898133	15899378	15898133	15898280	15898724	15899378	2095	54,26	95,90	16,21,26	63,123,68	593	149	0.00990692	0.0290465	0.125,0.068	0.06,0.041,0.088	0.034
	evm.model.LG02.1116-gene	evm.model.LG02.1116-gene	LG02	+	24499065	24499518	24499065	24499201	24499271	24499518	2097	25,33	6,10	0,3,6	13,22,18	219	149	2.80886e-14	1.48216e-12	0.739,0.692	0.0,0.085,0.185	0.626
	evm.model.LG02.1176-gene	evm.model.LG02.1176-gene	LG02	+	25456319	25459246	25456319	25457209	25457350	25459246	2098	93,95	1,2	90119110	6,10,1	290	149	0.0110304	0.0317552	0.98,0.961	0.885,0.859,0.983	0.061
	evm.model.LG17.200-gene	evm.model.LG17.200-gene	LG17	-	8616002	8616450	8616002	8616227	8616318	8616450	2099	54,40	26,6	17,4,20	30,18,11	240	149	0.000983679	0.00409556	0.563,0.805	0.26,0.121,0.53	0.38
	evm.model.LG14.208-gene	evm.model.LG14.208-gene	LG14	+	2615244	2616743	2615244	2615318	2616654	2616743	2102	198255	55,76	151182148	31,31,28	1485	149	0.0151735	0.0414145	0.265,0.252	0.328,0.371,0.347	-0.09
	evm.model.LG12.1135-gene	evm.model.LG12.1135-gene	LG12	-	24274883	24278512	24274883	24275007	24278414	24278512	2103	11991030	537501	13371091907	294384305	3556	149	1.8071e-05	0.00013307	0.086,0.079	0.16,0.106,0.111	-0.043
	evm.model.LG12.1135-gene	evm.model.LG12.1135-gene	LG12	-	24278414	24278889	24278414	24278512	24278589	24278889	2105	299264	13,17	146177169	30,42,36	226	149	7.04284e-11	1.87667e-09	0.938,0.911	0.762,0.735,0.756	0.173
	evm.model.LG12.1135-gene	evm.model.LG12.1135-gene	LG12	-	24280061	24285630	24280061	24280447	24285385	24285630	2106	11641035	0,1	1055951944	6,15,0	5087	149	2.73578e-05	0.000190905	1.0,0.968	0.837,0.65,1.0	0.155
	evm.model.LG01.210-gene	evm.model.LG01.210-gene	LG01	-	7878987	7879527	7878987	7879036	7879415	7879527	2107	23,4	1,0	32,17,34	27,4,19	528	149	3.69467e-06	3.37588e-05	0.866,1.0	0.251,0.545,0.336	0.556
	evm.model.LG07.635-gene	evm.model.LG07.635-gene	LG07	-	8417839	8418300	8417839	8417995	8418174	8418300	2111	62,38	616373	133,112,97	429433371	328	149	1.04534e-11	3.42215e-10	0.044,0.044	0.123,0.105,0.106	-0.067
	evm.model.LG01.1355-gene	evm.model.LG01.1355-gene	LG01	-	34710051	34711059	34710051	34710165	34710990	34711059	2115	220277	38,58	196215225	71,53,68	974	149	0.00699948	0.0217822	0.47,0.422	0.297,0.383,0.336	0.107
	evm.model.LG05.930-gene	evm.model.LG05.930-gene	LG05	+	24083773	24084328	24083773	24083809	24084088	24084328	2131	326234	314247	510354203	826726594	428	149	3.01649e-10	6.83062e-09	0.265,0.248	0.177,0.145,0.106	0.114
	evm.model.LG05.930-gene	evm.model.LG05.930-gene	LG05	+	24084433	24086946	24084433	24084572	24086467	24086946	2132	623465	298169	336329245	759586557	2044	149	0	0	0.132,0.167	0.031,0.039,0.031	0.116
	evm.model.LG09.561-gene	evm.model.LG09.561-gene	LG09	+	6862809	6863070	6862809	6862876	6862979	6863070	2133	32,41	210227	15,34,10	170223219	252	149	0.00582075	0.0186193	0.083,0.096	0.05,0.083,0.026	0.036
	evm.model.LG04.306-gene	evm.model.LG04.306-gene	LG04	+	16878587	16881463	16878587	16879333	16879587	16881463	2137	21,12	0,0	25,42,33	0,8,14	403	149	3.3489e-05	0.000224658	1.0,1.0	1.0,0.66,0.466	0.291
	evm.model.LG15.833-gene	evm.model.LG15.833-gene	LG15	+	23921661	23922691	23921661	23921816	23922650	23922691	2138	87,84	48,50	53,32,31	77,35,45	983	149	1.08258e-05	8.61209e-05	0.216,0.203	0.094,0.122,0.095	0.106
	evm.model.LG12.856-gene	evm.model.LG12.856-gene	LG12	+	20057557	20060183	20057557	20057677	20060051	20060183	2139	83105	93,77	50,56,53	90111128	2523	149	1.03709e-06	1.08739e-05	0.05,0.075	0.032,0.029,0.024	0.034
	evm.model.LG03.852-gene	evm.model.LG03.852-gene	LG03	-	43712123	43715490	43712123	43712521	43715384	43715490	2145	1350903	19,28	655723767	0,0,14	3012	149	0.000335107	0.00164088	0.779,0.615	1.0,1.0,0.73	-0.213
	evm.model.LG03.852-gene	evm.model.LG03.852-gene	LG03	-	43712832	43715490	43712832	43712943	43715384	43715490	2147	1200815	0,0	595681687	16,28,0	2590	149	8.44917e-09	1.42788e-07	1.0,1.0	0.681,0.583,1.0	0.245
	Novel.974	NA	Contig21	+	227115	227475	227115	227214	227376	227475	2148	8,10	0,0	7,12,6	53,31,0	311	149	5.63225e-07	6.28989e-06	1.0,1.0	0.06,0.156,1.0	0.595
	evm.model.LG04.147-gene	evm.model.LG04.147-gene	LG04	+	11860696	11861066	11860696	11860715	11860965	11861066	2149	138,95	106101	68124156	44,48,63	399	149	0.000304532	0.00150532	0.327,0.26	0.366,0.491,0.48	-0.152
	evm.model.LG11.104-gene	evm.model.LG11.104-gene	LG11	-	1489626	1489834	1489626	1489681	1489706	1489834	2152	408,5	65145	49,443,46	0,0,0	174	149	5.6464e-09	9.83229e-08	0.843,0.029	1.0,1.0,1.0	-0.564
	evm.model.LG11.602-gene	evm.model.LG11.602-gene	LG11	-	7732236	7733060	7732236	7732342	7732802	7733060	2153	16471072	349343	98387144	33179115	609	149	0.000672272	0.00298793	0.536,0.433	0.421,0.346,0.235	0.151
	evm.model.LG09.1092-gene	evm.model.LG09.1092-gene	LG09	-	12605519	12605814	12605519	12605570	12605725	12605814	2156	77,72	72,70	69,104,92	41,67,38	304	149	0.00368951	0.0127103	0.344,0.335	0.452,0.432,0.543	-0.136
	evm.model.LG03.601-gene	evm.model.LG03.601-gene	LG03	-	39367680	39368185	39367680	39367842	39367918	39368185	2164	63,73	28,43	34,21,47	42,40,39	225	149	0.00066244	0.00295977	0.598,0.529	0.349,0.258,0.444	0.213
	evm.model.LG14.829-gene	evm.model.LG14.829-gene	LG14	+	26717479	26718003	26717479	26717508	26717654	26718003	2173	137114	0,0	84,42,38	0,2,11	295	149	3.56791e-05	0.000238513	1.0,1.0	1.0,0.914,0.636	0.15
	evm.model.LG12.764-gene	evm.model.LG12.764-gene	LG12	+	18106715	18107207	18106715	18106868	18107003	18107207	2176	8,2	8,14	0,1,0	4,2,2	284	149	0.000428748	0.00204181	0.344,0.07	0.0,0.208,0.0	0.138
	evm.model.LG09.1265-gene	evm.model.LG09.1265-gene	LG09	+	14850440	14851767	14850440	14850667	14851601	14851767	2177	41,35	5,88	139,86,113	0,7,3	1083	149	3.35096e-06	3.1014e-05	0.53,0.052	1.0,0.628,0.838	-0.531
	evm.model.LG09.1265-gene	evm.model.LG09.1265-gene	LG09	+	14917063	14919795	14917063	14917427	14918481	14919795	2179	493415	91120	319356233	156193106	1203	149	1.58109e-06	1.57258e-05	0.402,0.3	0.202,0.186,0.214	0.15
	evm.model.LG08.671-gene	evm.model.LG08.671-gene	LG08	+	8255297	8259888	8255297	8255796	8259812	8259888	2181	182186	21,27	444174216	6,9,12	4165	149	0.000410968	0.0019653	0.237,0.198	0.726,0.409,0.392	-0.291
	Novel.34315	NA	LG18	-	6085295	6108160	6085295	6090194	6097059	6108160	2190	47,28	0,0	39,67,188	0,0,5	7014	149	0.00864837	0.0260634	1.0,1.0	1.0,1.0,0.444	0.185
	evm.model.LG01.690-gene	evm.model.LG01.690-gene	LG01	+	21036711	21038610	21036711	21036851	21038527	21038610	2191	95,84	48,18	149,98,110	110,91,85	1825	149	0.000452324	0.00213632	0.139,0.276	0.1,0.081,0.096	0.115
	evm.model.LG05.2056-gene	evm.model.LG05.2056-gene	LG05	-	40145423	40163847	40145423	40147380	40161772	40163847	2195	9791194	0,0	134111041815	2,4,1	14541	149	0.00143921	0.00565905	1.0,1.0	0.873,0.739,0.949	0.146
	evm.model.LG17.965-gene	evm.model.LG17.965-gene	LG17	-	19573692	19574341	19573692	19573741	19573843	19574341	2196	631455	14,5	730691631	18,51,26	251	149	5.37512e-05	0.000339142	0.964,0.982	0.96,0.889,0.935	0.045
	evm.model.LG06.587-gene	evm.model.LG06.587-gene	LG06	+	23832751	23833273	23832751	23832943	23833057	23833273	2200	61,76	129124	7,29,7	84,103,98	263	149	5.67243e-10	1.21713e-08	0.211,0.258	0.045,0.138,0.039	0.16
	evm.model.LG06.587-gene	evm.model.LG06.587-gene	LG06	+	23852352	23853854	23852352	23852511	23853398	23853854	2201	478379	666505	76,114,80	188242319	1036	149	8.87014e-09	1.48588e-07	0.094,0.097	0.055,0.063,0.035	0.045
	evm.model.LG04.1022-gene	evm.model.LG04.1022-gene	LG04	+	34068570	34070425	34068570	34069320	34070042	34070425	2203	262311	63,50	62,129,89	34,78,36	871	149	2.92807e-07	3.53901e-06	0.416,0.516	0.238,0.221,0.297	0.214
	evm.model.LG02.1278-gene	evm.model.LG02.1278-gene	LG02	+	27244509	27249847	27244509	27244643	27249544	27249847	2206	713515	10,18	173312701038	9,8,12	5050	149	0.00183758	0.00701365	0.678,0.458	0.85,0.824,0.718	-0.229
	evm.model.LG02.1278-gene	evm.model.LG02.1278-gene	LG02	+	27244509	27249847	27244509	27249483	27249544	27249847	2207	42,18	1,0	55,30,43	3,6,4	210	149	0.00118339	0.00478788	0.968,1.0	0.929,0.78,0.884	0.12
	evm.model.LG14.737-gene	evm.model.LG14.737-gene	LG14	-	22512030	22514023	22512030	22512366	22512796	22514023	2208	47,36	73,72	16,9,16	26,74,108	579	149	1.43579e-05	0.000109529	0.142,0.114	0.137,0.03,0.037	0.06
	evm.model.LG10.1365-gene	evm.model.LG10.1365-gene	LG10	-	26850623	26852313	26850623	26850838	26852039	26852313	2210	581393	311286	94,63,102	70,82,89	1350	149	0.00218253	0.00811931	0.171,0.132	0.129,0.078,0.112	0.045
	evm.model.LG08.693-gene	evm.model.LG08.693-gene	LG08	-	8480980	8481354	8480980	8481084	8481177	8481354	2212	3,23	33,61	8,20,7	8,18,12	242	149	0.000924461	0.00389429	0.053,0.188	0.381,0.406,0.264	-0.23
	evm.model.LG02.2664-gene	evm.model.LG02.2664-gene	LG02	-	59952941	59953237	59952941	59953045	59953125	59953237	2216	3,4	188127	26,28,22	164,77,98	229	149	3.00315e-13	1.33373e-11	0.01,0.02	0.094,0.191,0.127	-0.122
	evm.model.LG03.1104-gene	evm.model.LG03.1104-gene	LG03	+	46875819	46880068	46875819	46876532	46879969	46880068	2217	71,74	0,0	63,62,88	0,4,2	3586	149	9.23154e-05	0.000534757	1.0,1.0	1.0,0.392,0.646	0.321
	evm.model.LG11.819-gene	evm.model.LG11.819-gene	LG11	+	12968930	12973510	12968930	12969031	12973365	12973510	2222	1021700	832558	615555667	587646716	4483	149	0.00877108	0.0263665	0.039,0.04	0.034,0.028,0.03	0.009
	evm.model.Contig74.37-gene	evm.model.Contig74.37-gene	Contig74	-	115126	116285	115126	115346	115367	116285	2223	2316833456	0,0	218495395922997	0,5972,0	170	149	3.97515e-12	1.41665e-10	1.0,1.0	1.0,0.888,1.0	0.037
	evm.model.LG17.253-gene	evm.model.LG17.253-gene	LG17	-	10035552	10036086	10035552	10035685	10035805	10036086	2226	105,62	551521	26,66,41	5751043610	269	149	3.22577e-10	7.27576e-09	0.095,0.062	0.024,0.034,0.036	0.047
	evm.model.LG12.542-gene	evm.model.LG12.542-gene	LG12	-	9367821	9373926	9367821	9373302	9373404	9373926	2228	417158	85,23	350135183	82,74,78	251	149	0.000707878	0.00312196	0.744,0.803	0.717,0.52,0.582	0.167
	evm.model.LG12.542-gene	evm.model.LG12.542-gene	LG12	-	9374207	9375128	9374207	9374305	9374915	9375128	2229	566297	107,43	901276595	59,32,55	759	149	6.13986e-05	0.000379452	0.509,0.576	0.75,0.629,0.68	-0.144
	evm.model.LG02.908-gene	evm.model.LG02.908-gene	LG02	+	20694739	20695417	20694739	20694820	20695318	20695417	2231	278196	88,96	165,87,255	162121127	647	149	0.000133225	0.000731782	0.421,0.32	0.19,0.142,0.316	0.155
	evm.model.LG02.908-gene	evm.model.LG02.908-gene	LG02	+	20696203	20696420	20696203	20696274	20696348	20696420	2235	25,22	234188	51,21,70	175206227	223	149	0.000530073	0.00245799	0.067,0.073	0.163,0.064,0.171	-0.063
	evm.model.LG16.1228-gene	evm.model.LG16.1228-gene	LG16	+	23847981	23849017	23847981	23848089	23848972	23849017	2236	34,39	270201	19,44,23	312306338	1032	149	0.00458883	0.0152845	0.018,0.027	0.009,0.02,0.01	0.009
	evm.model.LG16.1228-gene	evm.model.LG16.1228-gene	LG16	+	23849385	23852037	23849385	23850017	23851889	23852037	2237	595334	61,50	320407350	88,91,75	2021	149	7.13038e-05	0.000430906	0.418,0.33	0.211,0.248,0.256	0.136
	evm.model.LG16.1228-gene	evm.model.LG16.1228-gene	LG16	+	23853552	23854603	23853552	23853621	23854513	23854603	2238	264,67	121105	289547340	100,72,91	1041	149	3.85661e-06	3.49597e-05	0.238,0.084	0.293,0.521,0.348	-0.226
	evm.model.LG05.1193-gene	evm.model.LG05.1193-gene	LG05	-	27832607	27837740	27832607	27834088	27837663	27837740	2239	163172	40,25	118165158	84,45,60	3724	149	2.54049e-05	0.000178583	0.14,0.216	0.053,0.128,0.095	0.086
	evm.model.LG15.761-gene	evm.model.LG15.761-gene	LG15	-	22965316	22966079	22965316	22965535	22965989	22966079	2247	495337	502441	115280162	64127126	603	149	1.14264e-06	1.18162e-05	0.196,0.159	0.307,0.353,0.241	-0.123
	evm.model.LG15.761-gene	evm.model.LG15.761-gene	LG15	-	22966619	22967251	22966619	22966757	22967053	22967251	2248	138,65	611587	5,21,27	124204171	445	149	0.00710385	0.0219989	0.07,0.036	0.013,0.033,0.05	0.021
	evm.model.LG14.449-gene	evm.model.LG14.449-gene	LG14	+	6424353	6424971	6424353	6424584	6424680	6424971	2249	5,3	2,10	0,0,0	1,3,1	245	149	9.86087e-06	7.97923e-05	0.603,0.154	0.0,0.0,0.0	0.379
	evm.model.LG05.1941-gene	evm.model.LG05.1941-gene	LG05	+	38510885	38513765	38510885	38511027	38513460	38513765	2251	401264	19,22	250200250	25,33,33	2582	149	0.00453192	0.0151314	0.549,0.409	0.366,0.259,0.304	0.169
	evm.model.LG07.486-gene	evm.model.LG07.486-gene	LG07	-	6139825	6140829	6139825	6139970	6140709	6140829	2254	213112	10,1	193220180	35,25,27	888	149	1.12445e-05	8.88552e-05	0.781,0.949	0.481,0.596,0.528	0.33
	evm.model.LG07.563-gene	evm.model.LG07.563-gene	LG07	+	7238067	7239470	7238067	7238277	7239115	7239470	2256	327254	53,34	222195163	69,69,79	987	149	3.38667e-08	4.88721e-07	0.482,0.53	0.327,0.299,0.238	0.218
	evm.model.LG07.563-gene	evm.model.LG07.563-gene	LG07	+	7239115	7239470	7239115	7239300	7239366	7239470	2257	58,52	6,7	45,14,56	26,22,38	215	149	4.19471e-08	5.91908e-07	0.87,0.837	0.545,0.306,0.505	0.401
	evm.model.LG07.563-gene	evm.model.LG07.563-gene	LG07	+	7251836	7252091	7251836	7251887	7251992	7252091	2258	89,54	80,57	49,59,28	69,119,84	254	149	0.000201391	0.00105656	0.395,0.357	0.294,0.225,0.164	0.148
	evm.model.LG05.1299-gene	evm.model.LG05.1299-gene	LG05	+	29504979	29505713	29504979	29505049	29505573	29505713	2262	82102	2,0	16,142,28	0,5,6	673	149	0.00469248	0.0155845	0.901,1.0	1.0,0.863,0.508	0.16
	evm.model.LG03.103-gene	evm.model.LG03.103-gene	LG03	-	1393383	1393708	1393383	1393515	1393585	1393708	2265	319211	1003791	94179108	108,233,97	219	149	0	0	0.178,0.154	0.372,0.343,0.431	-0.216
	evm.model.LG03.103-gene	evm.model.LG03.103-gene	LG03	-	1394289	1396444	1394289	1394406	1396372	1396444	2266	41362672	20,11	111817731047	57,41,57	2115	149	0	0	0.936,0.945	0.58,0.753,0.564	0.308
	evm.model.LG03.103-gene	evm.model.LG03.103-gene	LG03	-	1393844	1396641	1393844	1393943	1396372	1396641	2267	50693238	581507	131420891219	13,124,44	2578	149	4.57571e-07	5.30652e-06	0.335,0.27	0.854,0.493,0.616	-0.352
	evm.model.LG10.799-gene	evm.model.LG10.799-gene	LG10	+	19457475	19462056	19457475	19457892	19462017	19462056	2269	803706	354294	488789531	777773898	4274	149	0	0	0.073,0.077	0.021,0.034,0.02	0.05
	evm.model.LG06.385-gene	evm.model.LG06.385-gene	LG06	-	8093960	8095614	8093960	8094266	8095535	8095614	2270	104107	28,34	42,63,74	28,22,45	1418	149	0.00604644	0.0192445	0.281,0.249	0.136,0.231,0.147	0.094
	evm.model.LG09.991-gene	evm.model.LG09.991-gene	LG09	+	11438461	11438759	11438461	11438541	11438651	11438759	2275	28,22	30,16	8,10,16	39,50,70	259	149	2.19719e-08	3.31256e-07	0.349,0.442	0.106,0.103,0.116	0.287
	evm.model.LG09.991-gene	evm.model.LG09.991-gene	LG09	+	11450414	11451222	11450414	11450531	11451170	11451222	2276	56,47	22,65	41,61,53	108116127	788	149	0.000302435	0.00149786	0.325,0.12	0.067,0.09,0.073	0.146
	evm.model.LG16.1073-gene	evm.model.LG16.1073-gene	LG16	+	22118787	22121101	22118787	22119099	22120984	22121101	2279	43,35	8,20	26,23,30	30,28,22	2034	149	0.00146526	0.0057457	0.283,0.114	0.06,0.057,0.091	0.129
	evm.model.LG07.1044-gene	evm.model.LG07.1044-gene	LG07	-	18485965	18486241	18485965	18486000	18486100	18486241	2280	32,23	0,1	84,79,31	0,1,18	249	149	0.00959904	0.0283615	1.0,0.932	1.0,0.979,0.508	0.137
	evm.model.LG07.1044-gene	evm.model.LG07.1044-gene	LG07	-	18485965	18486241	18485965	18486003	18486100	18486241	2281	30,23	2,0	84,79,31	8,2,26	246	149	0.00634025	0.0200086	0.901,1.0	0.864,0.96,0.419	0.203
	evm.model.LG11.29-gene	evm.model.LG11.29-gene	LG11	+	544394	545201	544394	544523	544666	545201	2283	128123	4,7	218311222	2,7,0	292	149	0.00488243	0.0161033	0.942,0.9	0.982,0.958,1.0	-0.059
	evm.model.LG01.691-gene	evm.model.LG01.691-gene	LG01	-	21118937	21119693	21118937	21119069	21119602	21119693	2285	51,63	192191	116122105	612567590	682	149	0.00716033	0.0221499	0.055,0.067	0.04,0.045,0.037	0.02
	evm.model.LG04.1690-gene	evm.model.LG04.1690-gene	LG04	-	44515430	44515726	44515430	44515524	44515669	44515726	2286	568463	16,2	194561962	2,5,5	294	149	0.0116339	0.0332422	0.947,0.992	0.98,0.983,0.99	-0.015
	evm.model.LG08.1208-gene	evm.model.LG08.1208-gene	LG08	+	26170135	26170525	26170135	26170343	26170379	26170525	2287	323392	0,0	16,79,53	12,0,0	185	149	0.00300328	0.0107001	1.0,1.0	0.518,1.0,1.0	0.161
	evm.model.LG10.1225-gene	evm.model.LG10.1225-gene	LG10	+	25107469	25107744	25107469	25107577	25107654	25107744	2289	58,58	375314	45,71,83	896609786	226	149	3.08542e-05	0.000211021	0.093,0.109	0.032,0.071,0.065	0.045
	evm.model.LG03.281-gene	evm.model.LG03.281-gene	LG03	+	5312491	5313492	5312491	5312783	5313265	5313492	2290	107163	205215	34,77,36	136,241,76	631	149	1.0193e-05	8.19017e-05	0.11,0.152	0.056,0.07,0.101	0.055
	evm.model.LG03.281-gene	evm.model.LG03.281-gene	LG03	+	5312491	5314698	5312491	5313492	5314450	5314698	2292	10341345	247288	395655259	95,257,97	1107	149	0.00377782	0.0129677	0.36,0.386	0.359,0.255,0.264	0.08
	evm.model.LG03.281-gene	evm.model.LG03.281-gene	LG03	+	5312491	5316612	5312491	5314698	5316248	5316612	2294	616907	262288	162407114	139244128	1699	149	1.31827e-10	3.28363e-09	0.171,0.216	0.093,0.128,0.072	0.096
	evm.model.LG03.281-gene	evm.model.LG03.281-gene	LG03	+	5314450	5318097	5314450	5314698	5317671	5318097	2295	14941746	4,6	518986346	0,2,0	3122	149	0.00614008	0.0194884	0.947,0.933	1.0,0.959,1.0	-0.046
	evm.model.LG03.281-gene	evm.model.LG03.281-gene	LG03	+	5314450	5318097	5314450	5316612	5317671	5318097	2296	453377	170172	92,228,73	102,142,48	1208	149	7.66448e-06	6.36374e-05	0.247,0.213	0.1,0.165,0.158	0.089
	evm.model.LG03.281-gene	evm.model.LG03.281-gene	LG03	+	5316248	5318097	5316248	5316612	5317688	5318097	2298	488406	12,5	119,249,88	0,0,0	1225	149	1.43429e-06	1.45177e-05	0.832,0.908	1.0,1.0,1.0	-0.13
	evm.model.LG03.583-gene	evm.model.LG03.583-gene	LG03	-	38884869	38885573	38884869	38885219	38885293	38885573	2299	50,42	26,22	46,26,59	63,52,59	223	149	9.44463e-05	0.000545997	0.562,0.561	0.328,0.25,0.401	0.235
	evm.model.LG06.1275-gene	evm.model.LG06.1275-gene	LG06	+	34940954	34943189	34940954	34941264	34942938	34943189	2302	597550	0,0	782513719	20,5,0	1823	149	3.82051e-06	3.46873e-05	1.0,1.0	0.762,0.893,1.0	0.115
	evm.model.LG06.1275-gene	evm.model.LG06.1275-gene	LG06	+	34940954	34947578	34940954	34943189	34947546	34947578	2303	13741298	194166	8347111089	267214257	4506	149	9.8595e-11	2.53296e-09	0.19,0.205	0.094,0.099,0.123	0.092
	evm.model.LG04.1316-gene	evm.model.LG04.1316-gene	LG04	-	38907947	38909354	38907947	38909171	38909308	38909354	2313	189,87	7,5	224272239	25,32,16	286	149	0.00386827	0.0132464	0.934,0.901	0.824,0.816,0.886	0.076
	evm.model.LG04.1316-gene	evm.model.LG04.1316-gene	LG04	-	38910258	38922043	38910258	38910442	38910554	38922043	2314	66,49	2,0	64,79,41	12,5,11	261	149	1.27921e-05	9.90353e-05	0.95,1.0	0.753,0.9,0.68	0.197
	evm.model.LG04.1316-gene	evm.model.LG04.1316-gene	LG04	-	38910554	38922043	38910554	38915708	38916726	38922043	2317	94,61	0,28	76,31,110	0,0,0	1167	149	0.000547523	0.00252354	1.0,0.218	1.0,1.0,1.0	-0.391
	evm.model.LG04.1316-gene	evm.model.LG04.1316-gene	LG04	-	38916662	38922451	38916662	38922043	38922411	38922451	2319	269176	60,59	218254200	36,48,32	517	149	0.0169242	0.0454864	0.564,0.462	0.636,0.604,0.643	-0.115
	evm.model.LG02.2446-gene	evm.model.LG02.2446-gene	LG02	+	56955693	56957019	56955693	56955825	56956729	56957019	2320	41,75	115146	0,24,0	53,98,13	1053	149	1.16262e-06	1.19796e-05	0.048,0.068	0.0,0.033,0.0	0.047
	evm.model.LG02.1575-gene	evm.model.LG02.1575-gene	LG02	-	33834091	33838250	33834091	33834814	33838100	33838250	2321	332357	21,12	261214225	27,25,24	3435	149	0.00274953	0.00990696	0.407,0.563	0.295,0.271,0.289	0.2
	evm.model.LG02.1722-gene	evm.model.LG02.1722-gene	LG02	-	37763564	37764375	37763564	37763733	37764112	37764375	2324	73,76	182126	29,54,43	142138171	528	149	0.000784278	0.00341164	0.102,0.145	0.054,0.099,0.066	0.051
	evm.model.LG04.1588-gene	evm.model.LG04.1588-gene	LG04	+	43027489	43028010	43027489	43027780	43027871	43028010	2325	43,54	220164	36,34,24	246191300	240	149	0.00017267	0.000925374	0.108,0.17	0.083,0.1,0.047	0.062
	evm.model.LG10.143-gene	evm.model.LG10.143-gene	LG10	+	2171061	2174101	2171061	2171175	2173999	2174101	2332	18361365	153,87	178913711946	41,63,60	2973	149	2.26924e-06	2.20347e-05	0.376,0.44	0.686,0.522,0.619	-0.201
	evm.model.LG12.1452-gene	evm.model.LG12.1452-gene	LG12	+	28203834	28205375	28203834	28203933	28205171	28205375	2334	175162	109,84	133122106	168146129	1387	149	1.69507e-07	2.13538e-06	0.147,0.172	0.078,0.082,0.081	0.079
	evm.model.LG14.822-gene	evm.model.LG14.822-gene	LG14	+	26509156	26510209	26509156	26509984	26510095	26510209	2339	150251	7691600	69240102	106434154	260	149	0	0	0.101,0.082	0.272,0.241,0.275	-0.171
	evm.model.LG09.516-gene	evm.model.LG09.516-gene	LG09	+	6402448	6405102	6402448	6402527	6404897	6405102	2340	754564	36,21	265297514	34,44,44	2519	149	6.06316e-07	6.70561e-06	0.553,0.614	0.316,0.285,0.409	0.247
	evm.model.LG08.552-gene	evm.model.LG08.552-gene	LG08	+	6829724	6832570	6829724	6830194	6832418	6832570	2341	420201	0,0	242401309	0,11,0	2373	149	0.000641224	0.00288576	1.0,1.0	1.0,0.696,1.0	0.101
	evm.model.LG04.959-gene	evm.model.LG04.959-gene	LG04	+	33117063	33119598	33117063	33118068	33118149	33119598	2345	24,10	20,51	4,2,7	23,31,42	230	149	0.00481204	0.0158991	0.437,0.113	0.101,0.04,0.097	0.196
	evm.model.LG04.997-gene	evm.model.LG04.997-gene	LG04	+	33602161	33602457	33602161	33602278	33602375	33602457	2347	30,14	932780	43,76,39	132114171040	246	149	0.00894371	0.0268124	0.019,0.011	0.019,0.031,0.022	-0.009
	evm.model.LG04.997-gene	evm.model.LG04.997-gene	LG04	+	33602375	33605086	33602375	33602457	33604952	33605086	2348	11881015	744671	685792545	9431024839	2644	149	2.81997e-14	1.48216e-12	0.083,0.079	0.039,0.042,0.035	0.042
	evm.model.LG01.2766-gene	evm.model.LG01.2766-gene	LG01	+	73598311	73602411	73598311	73598476	73602348	73602411	2362	536458	216122	360396322	149294215	4021	149	1.57086e-06	1.56513e-05	0.084,0.122	0.082,0.048,0.053	0.042
	evm.model.LG01.2766-gene	evm.model.LG01.2766-gene	LG01	+	73602348	73603213	73602348	73602411	73602781	73603213	2363	66,85	98,73	69,65,50	106169101	519	149	0.00144387	0.00566959	0.162,0.251	0.157,0.099,0.124	0.08
	evm.model.LG11.853-gene	evm.model.LG11.853-gene	LG11	+	14130349	14131691	14130349	14130398	14131606	14131691	2367	136162	49,49	90,130,81	48,84,46	1357	149	0.000843601	0.00362565	0.234,0.266	0.171,0.145,0.162	0.091
	evm.model.LG05.1442-gene	evm.model.LG05.1442-gene	LG05	-	31374596	31376907	31374596	31374744	31376638	31376907	2376	223199	39,20	56,72,102	38,22,31	2043	149	1.10482e-05	8.76668e-05	0.294,0.421	0.097,0.193,0.194	0.196
	evm.model.LG05.1442-gene	evm.model.LG05.1442-gene	LG05	-	31377519	31377923	31377519	31377750	31377879	31377923	2377	90,57	85,56	30,35,31	34,73,62	278	149	0.00444793	0.0149368	0.362,0.353	0.321,0.204,0.211	0.112
	evm.model.LG17.717-gene	evm.model.LG17.717-gene	LG17	-	16933368	16933820	16933368	16933451	16933585	16933820	2378	18,23	71,54	49,61,26	42,91,45	283	149	0.000539211	0.00249219	0.118,0.183	0.381,0.261,0.233	-0.141
	evm.model.LG17.717-gene	evm.model.LG17.717-gene	LG17	-	16936753	16937586	16936753	16936812	16937205	16937586	2381	16,4	53,22	35,42,46	28,58,33	542	149	8.88419e-07	9.44296e-06	0.077,0.048	0.256,0.166,0.277	-0.171
	Novel.10289	NA	LG03	-	37384056	37389281	37384056	37384154	37389189	37389281	2382	796416	0,0	7486171280	2,1,6	5184	149	0.0016338	0.00632236	1.0,1.0	0.915,0.947,0.86	0.093
	evm.model.LG02.410-gene	evm.model.LG02.410-gene	LG02	+	8897668	8904861	8897668	8897787	8904825	8904861	2385	9351033	26,9	9738421315	9,4,4	7187	149	0.00840208	0.0254147	0.427,0.704	0.691,0.814,0.872	-0.227
	evm.model.LG06.923-gene	evm.model.LG06.923-gene	LG06	-	30497759	30498267	30497759	30497985	30498070	30498267	2388	26,23	49,46	45,30,44	25,11,16	234	149	5.46733e-09	9.60808e-08	0.253,0.241	0.534,0.635,0.637	-0.355
	evm.model.LG06.1482-gene	evm.model.LG06.1482-gene	LG06	-	37690088	37692131	37690088	37690483	37691998	37692131	2389	747258	164,86	162,71,104	99,55,41	1664	149	4.83253e-07	5.59304e-06	0.29,0.212	0.128,0.104,0.185	0.112
	evm.model.LG06.1482-gene	evm.model.LG06.1482-gene	LG06	-	37691998	37692484	37691998	37692131	37692425	37692484	2390	103,58	123,73	30,8,17	108,47,53	443	149	8.51287e-09	1.43442e-07	0.22,0.211	0.085,0.054,0.097	0.137
	evm.model.LG09.809-gene	evm.model.LG09.809-gene	LG09	+	9538752	9540157	9538752	9539011	9539099	9540157	2393	119,72	19,13	32,72,80	16,24,38	237	149	0.000184286	0.000976664	0.797,0.777	0.557,0.654,0.57	0.193
	evm.model.LG06.1032-gene	evm.model.LG06.1032-gene	LG06	-	31721050	31721315	31721050	31721158	31721238	31721315	2396	20,14	176106	33,66,37	157238232	229	149	0.0056395	0.0181918	0.069,0.079	0.12,0.153,0.094	-0.048
	evm.model.LG06.703-gene	evm.model.LG06.703-gene	LG06	+	27375121	27376783	27375121	27375455	27376564	27376783	2397	227199	533514	195200108	573684529	1258	149	0.00153031	0.00596811	0.048,0.044	0.039,0.033,0.024	0.014
	evm.model.LG11.835-gene	evm.model.LG11.835-gene	LG11	+	13510310	13512667	13510310	13510403	13512593	13512667	2398	471353	82103	596345352478	391464405	2339	149	0.000123892	0.000692463	0.268,0.179	0.493,0.384,0.28	-0.162
	evm.model.LG04.594-gene	evm.model.LG04.594-gene	LG04	-	23415230	23421575	23415230	23415325	23421439	23421575	2399	18921288	103,96	14147211657	137135133	6263	149	7.01691e-05	0.000425846	0.304,0.242	0.197,0.113,0.229	0.093
	evm.model.LG04.594-gene	evm.model.LG04.594-gene	LG04	-	23436945	23437693	23436945	23437245	23437509	23437693	2400	89,73	132137	51,45,72	176139131	413	149	0.00374365	0.0128659	0.196,0.161	0.095,0.105,0.165	0.057
	evm.model.LG12.839-gene	evm.model.LG12.839-gene	LG12	+	19745120	19745321	19745120	19745172	19745283	19745321	2403	138,94	9,7	105,94,89	19,12,15	260	149	0.00450954	0.0150818	0.898,0.885	0.76,0.818,0.773	0.108
	evm.model.LG03.730-gene	evm.model.LG03.730-gene	LG03	+	41829659	41830934	41829659	41829832	41830812	41830934	2405	124227	42,46	886,524,93	0,0,18	1129	149	1.58843e-08	2.50004e-07	0.28,0.394	1.0,1.0,0.405	-0.465
	evm.model.LG12.471-gene	evm.model.LG12.471-gene	LG12	-	7492034	7492553	7492034	7492309	7492390	7492553	2408	14,41	48,46	272200127	1567768594	230	149	0.00249181	0.0090981	0.159,0.366	0.101,0.144,0.122	0.14
	evm.model.LG12.1049-gene	evm.model.LG12.1049-gene	LG12	+	23024250	23024759	23024250	23024280	23024686	23024759	2409	865946	151,70	8701243988	14,16,48	555	149	9.29669e-10	1.92974e-08	0.606,0.784	0.943,0.954,0.847	-0.22
	evm.model.LG13.569-gene	evm.model.LG13.569-gene	LG13	+	23493824	23494072	23493824	23493899	23494017	23494072	2411	58,51	68,28	78121123	27,35,20	267	149	8.09279e-05	0.000475524	0.322,0.504	0.617,0.659,0.774	-0.27
	evm.model.LG16.610-gene	evm.model.LG16.610-gene	LG16	-	16784405	16787752	16784405	16784484	16787655	16787752	2412	286195	63,28	249212249	145,103,82	3320	149	2.4278e-08	3.6221e-07	0.169,0.238	0.072,0.085,0.12	0.111
	evm.model.LG02.2290-gene	evm.model.LG02.2290-gene	LG02	+	54646872	54647256	54646872	54646935	54647088	54647256	2413	11,21	105,84	9,9,15	147148148	302	149	0.00324889	0.0114541	0.049,0.11	0.029,0.029,0.048	0.044
	evm.model.LG02.260-gene	evm.model.LG02.260-gene	LG02	+	5841738	5842169	5841738	5841867	5842037	5842169	2416	11,10	59,81	6,5,9	154,59,127	319	149	0.00624687	0.0197726	0.08,0.055	0.018,0.038,0.032	0.038
	evm.model.LG02.260-gene	evm.model.LG02.260-gene	LG02	+	5841738	5842169	5841738	5841922	5842037	5842169	2417	10,9	0,1	3,5,7	8,0,5	264	149	0.000450919	0.00213321	1.0,0.836	0.175,1.0,0.441	0.379
	evm.model.LG05.1686-gene	evm.model.LG05.1686-gene	LG05	-	34642547	34643686	34642547	34642659	34643390	34643686	2419	148,82	46,51	100,92,140	23,15,40	880	149	0.0124515	0.0352269	0.353,0.214	0.424,0.509,0.372	-0.152
	evm.model.LG11.542-gene	evm.model.LG11.542-gene	LG11	+	6926713	6927177	6926713	6926941	6927037	6927177	2421	28,7	54,36	10,4,8	112,91,60	245	149	7.20518e-06	6.01727e-05	0.24,0.106	0.052,0.026,0.075	0.122
	evm.model.LG02.902-gene	evm.model.LG02.902-gene	LG02	-	20585547	20588528	20585547	20586850	20587260	20588528	2423	37,28	30,25	27,24,21	36,36,39	559	149	0.0169422	0.0455048	0.247,0.23	0.167,0.151,0.126	0.09
	evm.model.LG02.902-gene	evm.model.LG02.902-gene	LG02	-	20587260	20595400	20587260	20588528	20595079	20595400	2424	15111228	93,47	8918721103	186126146	6700	149	5.55e-13	2.39068e-11	0.265,0.368	0.096,0.133,0.144	0.192
	evm.model.LG12.184-gene	evm.model.LG12.184-gene	LG12	+	2162623	2163780	2162623	2163276	2163351	2163780	2427	21,10	14,0	12,3,6	7,12,12	224	149	0.0141122	0.0390196	0.499,1.0	0.533,0.143,0.25	0.441
	evm.model.LG18.499-gene	evm.model.LG18.499-gene	LG18	+	15504251	15505980	15504251	15504319	15505839	15505980	2428	857664	127,96	367340332	161106133	1669	149	9.99201e-14	4.654e-12	0.376,0.382	0.169,0.223,0.182	0.188
	evm.model.LG06.1062-gene	evm.model.LG06.1062-gene	LG06	-	32089500	32092735	32089500	32089624	32092506	32092735	2431	607400	108,81	13988461464	186152152	3031	149	0.0169274	0.0454864	0.216,0.195	0.27,0.215,0.321	-0.063
	evm.model.LG09.520-gene	evm.model.LG09.520-gene	LG09	+	6451051	6451494	6451051	6451213	6451360	6451494	2432	72,54	94,84	152113139	102112113	296	149	0.000884476	0.00378712	0.278,0.244	0.429,0.337,0.382	-0.122
	evm.model.LG02.2281-gene	evm.model.LG02.2281-gene	LG02	+	54487983	54488768	54487983	54488306	54488726	54488768	2435	354206	9,0	198248122	6,13,4	569	149	0.0156766	0.0425445	0.912,1.0	0.896,0.833,0.889	0.083
	Novel.19155	NA	LG08	+	982677	983420	982677	983269	983347	983420	2439	32,55	6,26	10,1,5	2,0,0	227	149	0.000602703	0.00274474	0.778,0.581	0.766,1.0,1.0	-0.243
	evm.model.LG06.1344-gene	evm.model.LG06.1344-gene	LG06	-	35940588	35941757	35940588	35940649	35941371	35941757	2440	21481187	255200	106112081014	196299242	871	149	0.000402117	0.00192942	0.59,0.504	0.481,0.409,0.418	0.111
	evm.model.LG01.2211-gene	evm.model.LG01.2211-gene	LG01	+	63231265	63231679	63231265	63231397	63231487	63231679	2443	51,23	816557	31,26,25	7527311108	239	149	0.00679258	0.0212092	0.038,0.025	0.025,0.022,0.014	0.011
	evm.model.LG08.583-gene	evm.model.LG08.583-gene	LG08	+	7209023	7211465	7209023	7209122	7209350	7211465	2446	536362	199143	189383446	256249298	377	149	3.05145e-06	2.86118e-05	0.516,0.5	0.226,0.378,0.372	0.183
	evm.model.LG08.583-gene	evm.model.LG08.583-gene	LG08	+	7209350	7210202	7209350	7209398	7210106	7210202	2447	1178829	157121	6519491135	198196234	857	149	8.20051e-05	0.000480375	0.566,0.544	0.364,0.457,0.457	0.129
	evm.model.LG08.583-gene	evm.model.LG08.583-gene	LG08	+	7209350	7211465	7209350	7210202	7211342	7211465	2450	14891057	231200	83511351353	283262335	1289	149	8.14097e-05	0.000477376	0.427,0.379	0.254,0.334,0.318	0.101
	evm.model.LG06.1440-gene	evm.model.LG06.1440-gene	LG06	-	37185765	37186099	37185765	37185865	37185960	37186099	2453	24,24	14,24	22,10,7	41,17,21	244	149	0.00316449	0.0112048	0.511,0.379	0.247,0.264,0.169	0.218
	evm.model.LG15.692-gene	evm.model.LG15.692-gene	LG15	+	22213553	22214127	22213553	22213632	22214047	22214127	2458	66,41	1043617	21,33,47	684790919	564	149	0.0110026	0.031736	0.016,0.017	0.008,0.011,0.013	0.006
	evm.model.LG01.681-gene	evm.model.LG01.681-gene	LG01	+	20850571	20852798	20850571	20850865	20852749	20852798	2459	444389	0,0	461475374	2,2,12	2033	149	2.81661e-05	0.000195356	1.0,1.0	0.944,0.946,0.696	0.138
	evm.model.LG01.681-gene	evm.model.LG01.681-gene	LG01	+	20850571	20853648	20850571	20852798	20853564	20853648	2460	143149	0,0	124,115,76	3,4,19	915	149	5.25145e-07	5.94448e-06	1.0,1.0	0.871,0.824,0.394	0.304
	evm.model.LG09.1978-gene	evm.model.LG09.1978-gene	LG09	-	32978326	32980380	32978326	32978408	32978763	32980380	2464	75,72	0,2	90115143	14,3,0	504	149	0.0135178	0.0377773	1.0,0.914	0.655,0.919,1.0	0.099
	evm.model.LG06.1376-gene	evm.model.LG06.1376-gene	LG06	+	36310737	36313924	36310737	36311374	36313736	36313924	2467	89,53	54,29	67,48,32	105,46,49	2511	149	2.30922e-05	0.000164956	0.089,0.098	0.036,0.058,0.037	0.05
	evm.model.LG17.413-gene	evm.model.LG17.413-gene	LG17	-	13102247	13103722	13102247	13102332	13103651	13103722	2470	490309	100,63	258256260	52,83,141	1468	149	0.00717202	0.0221621	0.332,0.332	0.335,0.238,0.158	0.088
	evm.model.LG12.609-gene	evm.model.LG12.609-gene	LG12	-	13323859	13326797	13323859	13324007	13326699	13326797	2478	20301452	23,20	8817831236	39,51,39	2841	149	7.36496e-09	1.27474e-07	0.822,0.792	0.542,0.446,0.624	0.27
	evm.model.LG07.292-gene	evm.model.LG07.292-gene	LG07	-	3488955	3492146	3488955	3489074	3492049	3492146	2479	519399	56,85	346325352	107,110,94	3124	149	0.000245373	0.00125289	0.307,0.183	0.134,0.124,0.152	0.108
	evm.model.LG17.282-gene	evm.model.LG17.282-gene	LG17	+	10752913	10756615	10752913	10753065	10756479	10756615	2481	108111	164,89	86,51,73	129201192	3563	149	4.31462e-07	5.0549e-06	0.027,0.05	0.027,0.01,0.016	0.021
	evm.model.LG05.105-gene	evm.model.LG05.105-gene	LG05	+	1883795	1884882	1883795	1884504	1884596	1884882	2483	286150	14,4	113,20,83	14,1,12	241	149	0.00151882	0.00593541	0.927,0.959	0.833,0.925,0.81	0.087
	evm.model.LG02.2694-gene	evm.model.LG02.2694-gene	LG02	+	60336126	60336416	60336126	60336191	60336321	60336416	2485	227187	516354	82,78,77	35,82,30	279	149	1.25499e-07	1.62299e-06	0.19,0.22	0.556,0.337,0.578	-0.285
	evm.model.LG02.2694-gene	evm.model.LG02.2694-gene	LG02	+	60336126	60337181	60336126	60336191	60337072	60337181	2486	1136925	57,47	350464360	51,52,19	1030	149	0.00496214	0.0163286	0.742,0.74	0.498,0.563,0.733	0.143
	evm.model.LG02.2694-gene	evm.model.LG02.2694-gene	LG02	+	60336126	60337181	60336126	60336416	60337072	60337181	2487	962778	533375	285399295	36,81,21	805	149	2.20744e-10	5.2043e-09	0.25,0.277	0.594,0.477,0.722	-0.334
	evm.model.LG02.1470-gene	evm.model.LG02.1470-gene	LG02	-	31400977	31401345	31400977	31401058	31401188	31401345	2491	12,12	18,26	7,4,6	44,35,23	279	149	0.000944127	0.00395967	0.263,0.198	0.078,0.058,0.122	0.145
	evm.model.LG14.296-gene	evm.model.LG14.296-gene	LG14	-	3760968	3762885	3760968	3761085	3761165	3762885	2494	47,33	7,3	31,24,27	19,14,6	229	149	0.00106043	0.00437837	0.814,0.877	0.515,0.527,0.745	0.25
	evm.model.LG14.296-gene	evm.model.LG14.296-gene	LG14	-	3760968	3762885	3760968	3761085	3762792	3762885	2495	652520	31,22	615437620	16,7,11	1856	149	0.000552223	0.00253907	0.628,0.655	0.755,0.834,0.819	-0.161
	evm.model.LG05.1768-gene	evm.model.LG05.1768-gene	LG05	-	35907621	35908339	35907621	35907693	35907828	35908339	2498	62,25	6,2	69,49,66	21,33,10	284	149	0.00214911	0.00800016	0.844,0.868	0.633,0.438,0.776	0.24
	evm.model.LG04.1639-gene	evm.model.LG04.1639-gene	LG04	+	43820612	43821526	43820612	43820680	43821457	43821526	2499	170185	146143	166,114,69	479357459	926	149	0	0	0.158,0.172	0.053,0.049,0.024	0.123
	evm.model.LG17.610-gene	evm.model.LG17.610-gene	LG17	-	15661982	15662638	15661982	15662112	15662460	15662638	2500	9,6	0,1	11,4,6	14,0,3	497	149	0.00141465	0.00558935	1.0,0.643	0.191,1.0,0.375	0.299
	evm.model.LG04.1242-gene	evm.model.LG04.1242-gene	LG04	-	37639077	37639358	37639077	37639195	37639288	37639358	2502	12,22	182,65	17,13,24	501429362	242	149	1.53692e-05	0.000115552	0.039,0.172	0.02,0.018,0.039	0.08
	evm.model.LG07.1186-gene	evm.model.LG07.1186-gene	LG07	-	21891485	21892351	21891485	21891559	21892274	21892351	2507	80,42	55,58	132105101	16,22,16	864	149	5.4845e-14	2.7562e-12	0.201,0.111	0.587,0.451,0.521	-0.364
	evm.model.LG03.1217-gene	evm.model.LG03.1217-gene	LG03	+	48092621	48097276	48092621	48092819	48097083	48097276	2508	209216	29,28	217131235	65,31,48	4413	149	0.00138314	0.00548374	0.196,0.207	0.101,0.125,0.142	0.079
	evm.model.LG02.1285-gene	evm.model.LG02.1285-gene	LG02	+	27354848	27357124	27354848	27354984	27357013	27357124	2515	631500	26,19	312416389	6,4,8	2178	149	0.00106077	0.00437837	0.624,0.643	0.781,0.877,0.769	-0.176
	evm.model.LG02.1285-gene	evm.model.LG02.1285-gene	LG02	+	27363685	27364984	27363685	27363835	27364873	27364984	2517	473268	516330	174278229	301513356	1187	149	0.000638302	0.00287487	0.103,0.093	0.068,0.064,0.075	0.029
	evm.model.LG02.128-gene	evm.model.LG02.128-gene	LG02	-	2314789	2315448	2314789	2315060	2315142	2315448	2518	76,29	83,39	30,27,27	113172118	231	149	2.12397e-12	8.22176e-11	0.371,0.324	0.146,0.092,0.129	0.225
	evm.model.LG02.128-gene	evm.model.LG02.128-gene	LG02	-	2315142	2315579	2315142	2315448	2315522	2315579	2519	26,44	7,17	32,40,50	45,16,71	223	149	0.00526679	0.0171929	0.713,0.634	0.322,0.626,0.32	0.251
	evm.model.LG02.612-gene	evm.model.LG02.612-gene	LG02	-	14290215	14292543	14290215	14290300	14292421	14292543	2524	1320961	440313	106311401163	154246150	2270	149	7.87853e-09	1.35084e-07	0.165,0.168	0.312,0.233,0.337	-0.128
	evm.model.LG11.987-gene	evm.model.LG11.987-gene	LG11	+	25242887	25243665	25242887	25242986	25243488	25243665	2526	199154	131,82	48,36,32	273319245	651	149	0	0	0.258,0.301	0.039,0.025,0.029	0.248
	evm.model.LG08.1756-gene	evm.model.LG08.1756-gene	LG08	+	35153639	35154001	35153639	35153798	35153890	35154001	2527	31,63	431481	2,17,2	122208203	241	149	2.60541e-05	0.000182474	0.043,0.075	0.01,0.048,0.006	0.038
	evm.model.LG15.603-gene	evm.model.LG15.603-gene	LG15	-	21098887	21101669	21098887	21100428	21100863	21101669	2530	73,60	0,0	51,64,86	4,26,38	584	149	1.46803e-10	3.60959e-09	1.0,1.0	0.765,0.386,0.366	0.494
	evm.model.LG15.603-gene	evm.model.LG15.603-gene	LG15	-	21100863	21101333	21100863	21100971	21101075	21101333	2531	40,20	3,2	76,44,43	13,26,7	253	149	0.00862556	0.0260083	0.887,0.855	0.775,0.499,0.783	0.185
	evm.model.LG15.603-gene	evm.model.LG15.603-gene	LG15	-	21100863	21101669	21100863	21101333	21101482	21101669	2532	114,61	0,1	97,98,76	7,3,6	298	149	0.000159548	0.00086069	1.0,0.968	0.874,0.942,0.864	0.091
	evm.model.LG15.603-gene	evm.model.LG15.603-gene	LG15	-	21100863	21101669	21100863	21101333	21101553	21101669	2533	120,66	1,0	100,118,92	7,11,17	369	149	4.47475e-08	6.25264e-07	0.98,1.0	0.852,0.812,0.686	0.207
	evm.model.LG17.541-gene	evm.model.LG17.541-gene	LG17	-	14760635	14766301	14760635	14760956	14766169	14766301	2534	613704	110102	257360362	80,79,58	5362	149	0.0184308	0.0489978	0.134,0.161	0.082,0.112,0.148	0.034
	evm.model.LG12.672-gene	evm.model.LG12.672-gene	LG12	+	15921969	15924031	15921969	15922017	15922924	15924031	2541	1030651	994815	6121303625	355641427	1056	149	5.35369e-10	1.15306e-08	0.128,0.101	0.196,0.223,0.171	-0.082
	evm.model.LG12.672-gene	evm.model.LG12.672-gene	LG12	+	15926018	15926778	15926018	15926117	15926715	15926778	2543	909656	14691446	5481217276	4541048850	747	149	0.00676418	0.0211413	0.11,0.083	0.194,0.188,0.061	-0.051
	evm.model.LG11.551-gene	evm.model.LG11.551-gene	LG11	+	7090004	7090413	7090004	7090075	7090331	7090413	2544	71,58	42,43	47,33,50	107,66,63	405	149	5.08249e-07	5.78878e-06	0.383,0.332	0.139,0.155,0.226	0.184
	evm.model.LG13.101-gene	evm.model.LG13.101-gene	LG13	-	10963091	10963394	10963091	10963190	10963272	10963394	2545	182167	14411599	33,66,49	126168191	231	149	5.04093e-11	1.40192e-09	0.075,0.063	0.145,0.202,0.142	-0.094
	evm.model.LG04.1365-gene	evm.model.LG04.1365-gene	LG04	-	39680627	39681221	39680627	39680684	39680824	39681221	2547	62,16	0,0	31,25,23	15,7,0	289	149	2.14739e-06	2.08869e-05	1.0,1.0	0.516,0.648,1.0	0.279
	evm.model.LG07.453-gene	evm.model.LG07.453-gene	LG07	+	5670052	5670692	5670052	5670199	5670365	5670692	2550	2,10	17,16	0,0,0	7,4,4	315	149	2.80817e-05	0.000195243	0.053,0.228	0.0,0.0,0.0	0.141
	evm.model.LG01.2382-gene	evm.model.LG01.2382-gene	LG01	-	66922211	66925371	66922211	66922404	66925293	66925371	2554	20481710	42,26	103810631155	48,66,34	3038	149	1.6693e-05	0.000124362	0.705,0.763	0.515,0.441,0.625	0.207
	evm.model.LG01.2382-gene	evm.model.LG01.2382-gene	LG01	-	66922211	66925797	66922211	66925371	66925753	66925797	2558	139116	32,14	71,62,76	41,39,32	531	149	2.14584e-05	0.000154635	0.549,0.699	0.327,0.308,0.4	0.279
	Novel.27377	NA	LG12	+	22158602	22158973	22158602	22158687	22158823	22158973	2570	13,3	11,0	5,8,8	0,0,0	285	149	0.000130892	0.000723825	0.382,1.0	1.0,1.0,1.0	-0.309
	evm.model.LG01.2602-gene	evm.model.LG01.2602-gene	LG01	+	70751772	70755502	70751772	70751997	70755296	70755502	2580	369376	135,99	183399306	175295185	3448	149	1.59349e-11	4.98859e-10	0.106,0.141	0.043,0.055,0.067	0.069
	evm.model.LG01.2602-gene	evm.model.LG01.2602-gene	LG01	+	70751772	70755502	70751772	70752082	70755296	70755502	2581	367371	0,0	179386299	0,6,9	3363	149	7.17388e-06	5.99988e-05	1.0,1.0	1.0,0.74,0.595	0.222
	evm.model.LG09.1571-gene	evm.model.LG09.1571-gene	LG09	-	20401172	20401641	20401172	20401359	20401507	20401641	2582	54,53	104,80	125,105,73	96100107	297	149	0.00590385	0.0188535	0.207,0.249	0.395,0.345,0.255	-0.104
	evm.model.LG08.364-gene	evm.model.LG08.364-gene	LG08	-	4586706	4587482	4586706	4586841	4587344	4587482	2584	7,18	103105	40,15,12	111,120,69	652	149	0.0156555	0.0425073	0.015,0.038	0.076,0.028,0.038	-0.021
	evm.model.LG08.364-gene	evm.model.LG08.364-gene	LG08	-	4587344	4591692	4587344	4587482	4591569	4591692	2585	425462	292174	354184277	318289230	4236	149	3.80781e-09	7.01446e-08	0.049,0.085	0.038,0.022,0.041	0.033
	evm.model.LG17.435-gene	evm.model.LG17.435-gene	LG17	+	13394426	13395668	13394426	13394654	13395164	13395668	2586	95,30	58,33	138,43,86	200157187	659	149	8.61521e-07	9.20831e-06	0.27,0.171	0.135,0.058,0.094	0.125
	evm.model.LG13.289-gene	evm.model.LG13.289-gene	LG13	-	19178568	19180747	19178568	19178995	19180628	19180747	2589	283244	84,37	274271218	112110117	1782	149	0.000480307	0.00224994	0.22,0.355	0.17,0.171,0.135	0.129
	evm.model.LG13.289-gene	evm.model.LG13.289-gene	LG13	-	19180628	19181261	19180628	19180747	19180888	19181261	2590	41,29	0,0	45,41,49	5,15,8	290	149	1.4181e-07	1.82159e-06	1.0,1.0	0.822,0.584,0.759	0.278
	evm.model.LG06.1095-gene	evm.model.LG06.1095-gene	LG06	+	32535042	32535760	32535042	32535083	32535177	32535760	2597	16,9	57,44	36,33,29	74,44,74	243	149	0.00489939	0.0161446	0.147,0.111	0.23,0.315,0.194	-0.117
	evm.model.LG01.29-gene	evm.model.LG01.29-gene	LG01	-	792916	793253	792916	792986	793175	793253	2598	36,31	958789	4,20,7	450526593	338	149	0.00923618	0.0274593	0.016,0.017	0.004,0.016,0.005	0.008
	evm.model.LG02.997-gene	evm.model.LG02.997-gene	LG02	+	22308067	22309417	22308067	22308140	22309356	22309417	2602	217183	223179	100,85,90	330249186	1365	149	6.65024e-14	3.20161e-12	0.096,0.1	0.032,0.036,0.05	0.059
	evm.model.LG03.1157-gene	evm.model.LG03.1157-gene	LG03	-	47374601	47377893	47374601	47376479	47377772	47377893	2604	166155	7,0	122,104,47	0,0,0	1442	149	0.000141985	0.000772489	0.71,1.0	1.0,1.0,1.0	-0.145
	evm.model.LG02.861-gene	evm.model.LG02.861-gene	LG02	-	19798931	19802628	19798931	19798991	19802574	19802628	2607	556463	99103	225345341	109,154,91	3732	149	5.82286e-07	6.47751e-06	0.183,0.152	0.076,0.082,0.13	0.071
	evm.model.LG02.861-gene	evm.model.LG02.861-gene	LG02	-	19809090	19809663	19809090	19809168	19809609	19809663	2608	59,89	103125	53,62,23	139185128	590	149	7.27471e-06	6.05768e-05	0.126,0.152	0.088,0.078,0.043	0.069
	evm.model.LG02.1201-gene	evm.model.LG02.1201-gene	LG02	-	25856776	25858349	25856776	25856906	25858092	25858349	2609	209140	25,13	167177164	50,25,34	1335	149	0.00602686	0.0192035	0.483,0.546	0.272,0.441,0.35	0.16
	evm.model.LG08.951-gene	evm.model.LG08.951-gene	LG08	-	13378070	13378425	13378070	13378208	13378287	13378425	2612	4,14	0,0	14,8,2	116,1,0	228	149	0.000162925	0.000877255	1.0,1.0	0.073,0.839,1.0	0.363
	evm.model.LG08.951-gene	evm.model.LG08.951-gene	LG08	-	13579160	13579461	13579160	13579259	13579353	13579461	2613	30,40	23,50	17,19,17	45,56,66	243	149	1.97781e-05	0.000144159	0.444,0.329	0.188,0.172,0.136	0.221
	evm.model.LG02.905-gene	evm.model.LG02.905-gene	LG02	+	20631783	20634344	20631783	20631946	20634267	20634344	2616	10911001	361445	267524523	518711351	2470	149	0	0	0.154,0.119	0.03,0.043,0.082	0.085
	evm.model.LG02.905-gene	evm.model.LG02.905-gene	LG02	+	20637097	20638529	20637097	20637593	20638099	20638529	2617	218222	0,13	84,117,70	0,2,0	655	149	0.000907411	0.0038565	1.0,0.795	1.0,0.93,1.0	-0.079
	evm.model.LG11.326-gene	evm.model.LG11.326-gene	LG11	+	4064028	4064857	4064028	4064116	4064709	4064857	2618	515422	65,62	210220187	45,51,39	742	149	0.00321139	0.0113498	0.614,0.577	0.484,0.464,0.491	0.116
	evm.model.LG09.1155-gene	evm.model.LG09.1155-gene	LG09	+	13315086	13315963	13315086	13315236	13315912	13315963	2629	190200	9,0	64,48,81	0,0,0	825	149	0.000150504	0.000815739	0.792,1.0	1.0,1.0,1.0	-0.104
	evm.model.LG05.1355-gene	evm.model.LG05.1355-gene	LG05	-	30180065	30180678	30180065	30180152	30180543	30180678	2634	48,29	54,30	82,57,56	7,49,30	540	149	0.0171843	0.0460256	0.197,0.211	0.764,0.243,0.34	-0.245
	evm.model.LG01.387-gene	evm.model.LG01.387-gene	LG01	+	12910876	12911341	12910876	12910987	12911279	12911341	2635	42,58	33,33	20,15,43	30,39,44	441	149	0.000963297	0.00403121	0.301,0.373	0.184,0.115,0.248	0.155
	evm.model.LG05.297-gene	evm.model.LG05.297-gene	LG05	+	5012579	5013412	5012579	5012743	5013371	5013412	2639	55,35	46,20	33,9,28	85,76,49	777	149	5.01305e-10	1.09617e-08	0.187,0.251	0.069,0.022,0.099	0.156
	evm.model.LG08.38-gene	evm.model.LG08.38-gene	LG08	-	566250	567487	566250	566383	567256	567487	2643	224184	82,60	181213119	98,126,98	1022	149	6.6119e-05	0.000404265	0.285,0.309	0.212,0.198,0.15	0.11
	evm.model.LG12.1024-gene	evm.model.LG12.1024-gene	LG12	+	22634791	22635417	22634791	22635046	22635276	22635417	2647	20,15	173135	7,2,11	157125136	379	149	0.0019783	0.00747604	0.043,0.042	0.017,0.006,0.031	0.024
	evm.model.LG04.691-gene	evm.model.LG04.691-gene	LG04	+	25987637	25989726	25987637	25987917	25989625	25989726	2649	199163	11,15	227326312	1,6,4	1857	149	1.70483e-06	1.68396e-05	0.592,0.466	0.948,0.813,0.862	-0.345
	evm.model.LG04.691-gene	evm.model.LG04.691-gene	LG04	+	25987637	25989726	25987637	25987923	25989625	25989726	2650	198163	18,28	227326312	11,19,6	1851	149	0.000531405	0.00246113	0.47,0.319	0.624,0.58,0.807	-0.276
	evm.model.LG04.691-gene	evm.model.LG04.691-gene	LG04	+	25989625	25990450	25989625	25989726	25990333	25990450	2651	30,53	82104	51,48,52	45,103,55	756	149	0.00646556	0.0203635	0.067,0.091	0.183,0.084,0.157	-0.062
	evm.model.LG01.607-gene	evm.model.LG01.607-gene	LG01	-	18658510	18662259	18658510	18659475	18660233	18662259	2663	5,16	0,0	23,11,6	2,4,2	907	149	8.4878e-08	1.12043e-06	1.0,1.0	0.654,0.311,0.33	0.568
	evm.model.LG01.607-gene	evm.model.LG01.607-gene	LG01	-	19124100	19125065	19124100	19124421	19124791	19125065	2664	0,0	1,1	5,0,3	11,4,7	519	149	0.00922482	0.0274398	0.0,0.0	0.115,0.0,0.11	-0.075
	evm.model.LG12.596-gene	evm.model.LG12.596-gene	LG12	+	12074721	12075164	12074721	12074872	12075065	12075164	2666	180131	135116	146,88,89	144268156	342	149	5.15765e-05	0.000327949	0.367,0.33	0.306,0.125,0.199	0.139
	evm.model.LG12.596-gene	evm.model.LG12.596-gene	LG12	+	12077515	12078095	12077515	12077609	12077862	12078095	2667	138148	57,40	106103105	129,130,92	402	149	2.98485e-10	6.81717e-09	0.473,0.578	0.233,0.227,0.297	0.273
	evm.model.LG04.1498-gene	evm.model.LG04.1498-gene	LG04	-	41666684	41668324	41666684	41666974	41668220	41668324	2671	270221	90104	275274308	181122229	1395	149	0.00146796	0.00575237	0.243,0.185	0.14,0.193,0.126	0.061
	evm.model.LG04.1498-gene	evm.model.LG04.1498-gene	LG04	-	41705332	41710581	41705332	41705427	41710530	41710581	2674	729818	122,75	535606747	194111216	5252	149	1.81956e-07	2.27518e-06	0.145,0.236	0.073,0.134,0.089	0.092
	evm.model.LG03.655-gene	evm.model.LG03.655-gene	LG03	-	40279927	40280954	40279927	40280029	40280834	40280954	2676	218173	260248	48,49,112	152191164	954	149	3.56007e-06	3.26853e-05	0.116,0.098	0.047,0.039,0.096	0.046
	evm.model.LG02.1440-gene	evm.model.LG02.1440-gene	LG02	-	30588408	30588608	30588408	30588452	30588550	30588608	2687	5,1	5,2	0,0,0	10,8,2	247	149	2.11642e-05	0.0001529	0.376,0.232	0.0,0.0,0.0	0.304
	evm.model.LG02.2255-gene	evm.model.LG02.2255-gene	LG02	+	54102356	54108357	54102356	54102544	54107835	54108357	2691	657529	17,9	553413583	51,47,62	5440	149	1.41476e-11	4.45338e-10	0.514,0.617	0.229,0.194,0.205	0.356
	evm.model.LG05.700-gene	evm.model.LG05.700-gene	LG05	+	19687676	19688354	19687676	19687809	19688224	19688354	2694	56,59	46,39	56,17,36	80,37,35	564	149	0.00297597	0.0106227	0.243,0.286	0.156,0.108,0.214	0.105
	evm.model.LG16.1127-gene	evm.model.LG16.1127-gene	LG16	+	22720139	22720466	22720139	22720256	22720364	22720466	2695	56,84	61,81	28,49,72	76,96,114	257	149	0.000398794	0.00191668	0.347,0.375	0.176,0.228,0.268	0.137
	evm.model.LG16.1127-gene	evm.model.LG16.1127-gene	LG16	+	22740513	22745760	22740513	22745324	22745439	22745760	2697	35,22	6,6	38,32,36	22,19,36	264	149	0.000457302	0.00215451	0.767,0.674	0.494,0.487,0.361	0.273
	evm.model.LG16.1127-gene	evm.model.LG16.1127-gene	LG16	+	22740513	22745760	22740513	22745324	22745461	22745760	2698	39,27	0,0	53,41,47	12,6,12	286	149	5.17269e-08	7.10656e-07	1.0,1.0	0.697,0.781,0.671	0.284
	evm.model.LG10.1362-gene	evm.model.LG10.1362-gene	LG10	+	26806560	26807116	26806560	26806835	26806944	26807116	2700	3,0	55,18	22,16,6	127,101,81	258	149	0.00207722	0.00777805	0.031,0.0	0.091,0.084,0.041	-0.056
	evm.model.LG09.415-gene	evm.model.LG09.415-gene	LG09	-	5241765	5242491	5241765	5241864	5242395	5242491	2703	11361065	365379	6661281559	457752623	680	149	1.78516e-11	5.52821e-10	0.405,0.381	0.242,0.272,0.164	0.167
	evm.model.LG08.1326-gene	evm.model.LG08.1326-gene	LG08	+	29210912	29211377	29210912	29211093	29211353	29211377	2704	13,8	23,13	0,1,4	15,43,36	409	149	4.06874e-08	5.76976e-07	0.171,0.183	0.0,0.008,0.039	0.161
	evm.model.LG07.943-gene	evm.model.LG07.943-gene	LG07	-	15728440	15730302	15728440	15728501	15730228	15730302	2706	437243	170173	498429401	159160139	1876	149	0.00167248	0.00644793	0.17,0.1	0.199,0.176,0.186	-0.052
	evm.model.LG07.200-gene	evm.model.LG07.200-gene	LG07	-	2410275	2412463	2410275	2410370	2412406	2412463	2708	27031019	227122	127013551081	41,69,41	2185	149	2.04349e-08	3.09713e-07	0.448,0.363	0.679,0.572,0.643	-0.226
	evm.model.LG07.604-gene	evm.model.LG07.604-gene	LG07	-	7839284	7840429	7839284	7839345	7840046	7840429	2710	603293	463413	406228285	450514447	850	149	0.000503355	0.00234639	0.186,0.111	0.137,0.072,0.101	0.045
	evm.model.LG06.181-gene	evm.model.LG06.181-gene	LG06	+	2781580	2783134	2781580	2782673	2783064	2783134	2713	183134	198201	51291149	190717267	540	149	1.01164e-06	1.06538e-05	0.203,0.155	0.069,0.101,0.133	0.078
	evm.model.LG06.181-gene	evm.model.LG06.181-gene	LG06	+	2784680	2786277	2784680	2785220	2785761	2786277	2714	417565	105164	234988213	82516232	690	149	8.38607e-05	0.000490743	0.462,0.427	0.381,0.293,0.165	0.165
	evm.model.LG08.209-gene	evm.model.LG08.209-gene	LG08	+	2533637	2534175	2533637	2533780	2534111	2534175	2715	23,21	155112	40,0,12	229159182	480	149	0.00930482	0.0276204	0.044,0.055	0.051,0.0,0.02	0.026
	evm.model.LG03.837-gene	evm.model.LG03.837-gene	LG03	+	43524542	43528096	43524542	43527127	43527214	43528096	2718	5,5	2,5	5,34,6	0,1,0	236	149	2.3075e-07	2.83683e-06	0.612,0.387	1.0,0.955,1.0	-0.485
	evm.model.LG04.547-gene	evm.model.LG04.547-gene	LG04	+	22303079	22303315	22303079	22303182	22303262	22303315	2723	18,31	74,54	9,7,15	68,62,55	229	149	0.00423233	0.0143304	0.137,0.272	0.079,0.068,0.151	0.105
	evm.model.LG01.1743-gene	evm.model.LG01.1743-gene	LG01	-	43001042	43002789	43001042	43001278	43002659	43002789	2727	195146	33,37	241201282	107,77,80	1530	149	0.00237181	0.00872151	0.365,0.278	0.18,0.203,0.256	0.109
	evm.model.LG07.127-gene	evm.model.LG07.127-gene	LG07	-	1543357	1543991	1543357	1543797	1543909	1543991	2731	168,74	438299	10,97,35	172437205	261	149	1.04971e-05	8.41086e-05	0.18,0.124	0.032,0.112,0.089	0.074
	evm.model.LG07.127-gene	evm.model.LG07.127-gene	LG07	-	1546376	1546946	1546376	1546536	1546635	1546946	2732	147,77	474320	36,92,46	226556237	248	149	0.000766932	0.00334635	0.157,0.126	0.087,0.09,0.104	0.048
	evm.model.LG09.556-gene	evm.model.LG09.556-gene	LG09	+	6818367	6820617	6818367	6818660	6820542	6820617	2735	347330	390294	467354296	480469544	2031	149	0.00982495	0.0288652	0.061,0.076	0.067,0.052,0.038	0.016
	evm.model.LG02.1902-gene	evm.model.LG02.1902-gene	LG02	-	47283580	47284793	47283580	47283977	47284666	47284793	2736	189166	206177	666453190	202198206	838	149	0.000399385	0.00191792	0.14,0.143	0.37,0.289,0.141	-0.125
	evm.model.LG01.914-gene	evm.model.LG01.914-gene	LG01	+	25894635	25895791	25894635	25894776	25894852	25895791	2743	26,15	6,3	41,22,28	26,11,16	225	149	0.00792331	0.0241965	0.742,0.768	0.511,0.57,0.537	0.216
	evm.model.LG01.914-gene	evm.model.LG01.914-gene	LG01	+	25894635	25895791	25894635	25894776	25895515	25895791	2744	206146	103,69	298204269	224229232	888	149	1.72176e-05	0.000127772	0.251,0.262	0.182,0.13,0.163	0.098
	evm.model.LG01.914-gene	evm.model.LG01.914-gene	LG01	+	25894635	25895791	25894635	25895265	25895515	25895791	2745	88,67	54,31	128,77,131	17,22,44	399	149	0.00144566	0.00567273	0.378,0.447	0.738,0.567,0.526	-0.198
	evm.model.LG01.914-gene	evm.model.LG01.914-gene	LG01	+	25895515	25904293	25895515	25895791	25903159	25904293	2746	18021379	258175	274921522827	680524503	7517	149	6.69285e-06	5.63872e-05	0.122,0.135	0.074,0.075,0.1	0.045
	evm.model.LG02.1345-gene	evm.model.LG02.1345-gene	LG02	-	28686047	28686838	28686047	28686147	28686692	28686838	2747	40,39	36,40	45,95,62	15,26,16	694	149	1.53726e-07	1.96266e-06	0.193,0.173	0.392,0.44,0.454	-0.246
	evm.model.LG05.229-gene	evm.model.LG05.229-gene	LG05	+	3653970	3654872	3653970	3654102	3654698	3654872	2749	160,97	96,95	9,23,48	84,66,54	745	149	1.06658e-09	2.19011e-08	0.25,0.17	0.021,0.065,0.151	0.131
	evm.model.LG09.1791-gene	evm.model.LG09.1791-gene	LG09	-	27270379	27279132	27270379	27271940	27279070	27279132	2753	11411738	0,0	219333486661	14,19,2	7279	149	6.09625e-06	5.21275e-05	1.0,1.0	0.762,0.783,0.986	0.156
	evm.model.LG01.699-gene	evm.model.LG01.699-gene	LG01	-	21283042	21284053	21283042	21283888	21283957	21284053	2754	170207	0,0	391351320	0,46,21	218	149	1.35166e-08	2.1691e-07	1.0,1.0	1.0,0.839,0.912	0.083
	evm.model.LG13.951-gene	evm.model.LG13.951-gene	LG13	+	28072159	28073466	28072159	28072421	28073290	28073466	2756	926841	63,70	502574694	185,160,97	1018	149	4.00463e-08	5.69293e-07	0.683,0.637	0.284,0.344,0.512	0.28
	evm.model.LG13.951-gene	evm.model.LG13.951-gene	LG13	+	28073290	28074704	28073290	28073466	28074538	28074704	2758	644702	168179	470422434	229301219	1221	149	4.00955e-11	1.14733e-09	0.319,0.324	0.2,0.146,0.195	0.141
	evm.model.LG13.951-gene	evm.model.LG13.951-gene	LG13	+	28074874	28078820	28074874	28075211	28078715	28078820	2760	20102324	102,99	102610911494	170224174	3653	149	0	0	0.446,0.489	0.198,0.166,0.259	0.26
	evm.model.LG13.951-gene	evm.model.LG13.951-gene	LG13	+	28083155	28086078	28083155	28083297	28085971	28086078	2762	577547	49,48	9641321677	9,15,40	2823	149	3.65659e-05	0.000243306	0.383,0.376	0.85,0.823,0.472	-0.335
	evm.model.LG08.316-gene	evm.model.LG08.316-gene	LG08	-	3787299	3787511	3787299	3787368	3787439	3787511	2765	24,89	13,28	47,132,46	51,69,50	220	149	0.00840947	0.0254237	0.556,0.683	0.384,0.564,0.384	0.176
	evm.model.LG03.938-gene	evm.model.LG03.938-gene	LG03	+	44838518	44840974	44838518	44838762	44840866	44840974	2768	97,75	12,9	91,182,89	33,53,40	2253	149	3.70313e-05	0.000246116	0.348,0.355	0.154,0.185,0.128	0.196
	evm.model.LG08.400-gene	evm.model.LG08.400-gene	LG08	-	5092342	5094453	5092342	5092450	5094033	5094453	2771	780521	165108	213287154	71,114,71	1732	149	3.13274e-06	2.91829e-05	0.289,0.293	0.205,0.178,0.157	0.111
	evm.model.LG08.400-gene	evm.model.LG08.400-gene	LG08	-	5092342	5097021	5092342	5094453	5096914	5097021	2773	16601609	357270	577849551	127282153	2610	149	0.000773261	0.00336883	0.21,0.254	0.206,0.147,0.171	0.057
	evm.model.LG09.645-gene	evm.model.LG09.645-gene	LG09	-	7722682	7723341	7722682	7723064	7723151	7723341	2776	169145	28,25	217257299	23,7,10	236	149	1.03823e-06	1.08739e-05	0.792,0.785	0.856,0.959,0.95	-0.133
	evm.model.LG02.1696-gene	evm.model.LG02.1696-gene	LG02	-	37097427	37097959	37097427	37097518	37097699	37097959	2777	3,8	2,9	1,0,1	0,1,0	330	149	0.00237548	0.00872941	0.404,0.286	1.0,0.0,1.0	-0.322
	evm.model.LG14.504-gene	evm.model.LG14.504-gene	LG14	-	7454033	7454686	7454033	7454100	7454504	7454686	2785	27,13	18,18	19,16,11	60,29,33	553	149	0.00112868	0.00460436	0.288,0.163	0.079,0.129,0.082	0.129
	evm.model.LG13.847-gene	evm.model.LG13.847-gene	LG13	+	26800863	26801927	26800863	26801031	26801863	26801927	2787	56,60	45,24	64,51,51	89,78,70	981	149	0.000121243	0.000680307	0.159,0.275	0.098,0.09,0.1	0.121
	evm.model.LG01.770-gene	evm.model.LG01.770-gene	LG01	+	22915434	22920396	22915434	22915641	22920009	22920396	2788	734513	124107	479436503	359331269	4517	149	0	0	0.163,0.137	0.042,0.042,0.058	0.103
	evm.model.LG16.924-gene	evm.model.LG16.924-gene	LG16	+	20212754	20213593	20212754	20212865	20213494	20213593	2790	68,14	120121	48,32,31	44,36,49	778	149	4.70644e-06	4.14818e-05	0.098,0.022	0.173,0.145,0.108	-0.082
	evm.model.LG02.1955-gene	evm.model.LG02.1955-gene	LG02	+	48411918	48416415	48411918	48412310	48415841	48416415	2792	1212919	27,29	810539517	62,57,51	3680	149	1.22083e-11	3.88565e-10	0.645,0.562	0.346,0.277,0.291	0.299
	evm.model.LG03.83-gene	evm.model.LG03.83-gene	LG03	-	1129990	1130400	1129990	1130036	1130301	1130400	2796	77,66	66,68	31,29,24	55,45,105	414	149	6.54314e-06	5.55299e-05	0.296,0.259	0.169,0.188,0.076	0.133
	evm.model.LG10.1595-gene	evm.model.LG10.1595-gene	LG10	-	29712117	29715418	29712117	29712234	29714950	29715418	2797	611559	66,41	435331787	61,47,104	2865	149	0.0147397	0.0404424	0.325,0.415	0.271,0.268,0.282	0.096
	evm.model.LG07.418-gene	evm.model.LG07.418-gene	LG07	+	5151305	5151625	5151305	5151428	5151544	5151625	2798	10,12	44,35	2,11,4	46,50,48	265	149	0.0127865	0.0360146	0.113,0.162	0.024,0.11,0.045	0.078
	evm.model.LG07.1095-gene	evm.model.LG07.1095-gene	LG07	-	19275694	19276406	19275694	19275796	19276257	19276406	2802	170,97	74,65	196,77,123	139112130	610	149	0.000604662	0.00274968	0.359,0.267	0.256,0.144,0.188	0.117
	Novel.5361	NA	LG01	+	64551359	64559815	64551359	64551498	64556562	64559815	2804	18061683	19,26	159813701445	6,8,0	5213	149	3.80043e-06	3.46148e-05	0.731,0.649	0.884,0.83,1.0	-0.215
	evm.model.LG05.349-gene	evm.model.LG05.349-gene	LG05	+	6112315	6114451	6112315	6112395	6114312	6114451	2808	71110	84,95	34,43,28	82127121	2066	149	6.52123e-11	1.75461e-09	0.057,0.077	0.029,0.024,0.016	0.044
	evm.model.LG06.67-gene	evm.model.LG06.67-gene	LG06	-	1119883	1120406	1119883	1119943	1120319	1120406	2811	599548	2,0	755555562	48,20,17	525	149	4.10783e-15	2.53051e-13	0.988,1.0	0.817,0.887,0.904	0.125
	evm.model.LG02.718-gene	evm.model.LG02.718-gene	LG02	-	16619730	16620098	16619730	16619927	16620020	16620098	2813	102,96	1,10	13158132	0,0,0	242	149	2.88328e-05	0.000199016	0.984,0.855	1.0,1.0,1.0	-0.081
	evm.model.LG02.718-gene	evm.model.LG02.718-gene	LG02	-	16619730	16620539	16619730	16620098	16620193	16620539	2814	104122	178239	84110115	117107153	244	149	0.00560995	0.0181169	0.263,0.238	0.305,0.386,0.315	-0.085
	evm.model.LG02.717-gene	evm.model.LG02.717-gene	LG02	+	16587574	16587819	16587574	16587655	16587750	16587819	2817	21,16	230249	13,4,1	202139121	244	149	0.00972832	0.0286843	0.053,0.038	0.038,0.017,0.005	0.025
	evm.model.LG15.307-gene	evm.model.LG15.307-gene	LG15	-	16652472	16652860	16652472	16652553	16652716	16652860	2821	113,55	501373	55,28,37	576437442	312	149	7.30812e-08	9.73953e-07	0.097,0.066	0.044,0.03,0.038	0.044
	evm.model.LG03.195-gene	evm.model.LG03.195-gene	LG03	+	2896933	2898223	2896933	2897129	2898143	2898223	2828	226157	336331	231254121	151215196	1163	149	2.87076e-06	2.71395e-05	0.079,0.057	0.164,0.131,0.073	-0.055
	evm.model.LG09.695-gene	evm.model.LG09.695-gene	LG09	+	8207696	8210296	8207696	8207897	8209307	8210296	2829	391299	339259	406337342	433450503	1559	149	0.000740618	0.0032514	0.099,0.099	0.082,0.067,0.061	0.029
	evm.model.LG09.695-gene	evm.model.LG09.695-gene	LG09	+	8215275	8215898	8215275	8215740	8215829	8215898	2831	94,61	9321057	65,108,73	536895734	238	149	0.00777161	0.0237967	0.059,0.035	0.071,0.07,0.059	-0.02
	evm.model.LG12.1148-gene	evm.model.LG12.1148-gene	LG12	-	24490186	24490563	24490186	24490247	24490452	24490563	2833	181124	5,2	174167115	1,1,0	354	149	0.0130573	0.0366514	0.938,0.963	0.987,0.986,1.0	-0.041
	evm.model.LG01.741-gene	evm.model.LG01.741-gene	LG01	+	22151022	22152185	22151022	22151108	22152116	22152185	2838	59,61	271174	61,65,75	410394447	1157	149	0.00103364	0.00427872	0.027,0.043	0.019,0.021,0.021	0.015
	evm.model.LG16.1001-gene	evm.model.LG16.1001-gene	LG16	+	21202497	21209610	21202497	21202796	21204765	21209610	2839	592449	156166	90189213	22,31,29	2118	149	0.000767634	0.00334686	0.211,0.16	0.223,0.3,0.341	-0.103
	evm.model.LG16.1197-gene	evm.model.LG16.1197-gene	LG16	-	23454313	23455556	23454313	23454422	23455387	23455556	2840	144123	4,1	152,75,155	0,0,0	1114	149	0.00433257	0.0145922	0.828,0.943	1.0,1.0,1.0	-0.115
	evm.model.LG09.1603-gene	evm.model.LG09.1603-gene	LG09	+	21241107	21241826	21241107	21241170	21241270	21241826	2842	79,78	34,26	53,74,62	8,10,5	249	149	1.28714e-05	9.95144e-05	0.582,0.642	0.799,0.816,0.881	-0.22
	evm.model.LG02.257-gene	evm.model.LG02.257-gene	LG02	-	5745426	5748826	5745426	5745644	5748727	5748826	2844	546451	124,78	392336480	123189120	3232	149	1.4878e-05	0.000112644	0.169,0.21	0.128,0.076,0.156	0.07
	evm.model.LG02.2510-gene	evm.model.LG02.2510-gene	LG02	+	57826724	57830190	57826724	57826969	57829841	57830190	2845	103,98	51,39	144134206	131109121	3021	149	0.00293112	0.0104821	0.091,0.11	0.051,0.057,0.077	0.039
	evm.model.LG09.989-gene	evm.model.LG09.989-gene	LG09	+	11409639	11410495	11409639	11409811	11410468	11410495	2850	83,55	67,42	79,80,48	108,112,73	806	149	0.00135605	0.00538379	0.186,0.195	0.119,0.117,0.108	0.076
	evm.model.LG02.1147-gene	evm.model.LG02.1147-gene	LG02	+	24963474	24963704	24963474	24963534	24963627	24963704	2853	18,28	331339	96,74,30	537450483	242	149	0.000237438	0.00121943	0.032,0.048	0.099,0.092,0.037	-0.036
	evm.model.LG10.874-gene	evm.model.LG10.874-gene	LG10	+	20399494	20402711	20399494	20399583	20402668	20402711	2864	15611046	106,82	156219631579	138218165	3234	149	0.00845015	0.0255197	0.404,0.37	0.343,0.293,0.306	0.073
	evm.model.LG08.1264-gene	evm.model.LG08.1264-gene	LG08	-	27902952	27903187	27902952	27903127	27903147	27903187	2869	41,58	19,0	52,46,33	0,0,0	169	149	8.7063e-06	7.14557e-05	0.655,1.0	1.0,1.0,1.0	-0.172
	evm.model.LG03.1113-gene	evm.model.LG03.1113-gene	LG03	+	46970193	46971414	46970193	46970614	46971201	46971414	2870	233154	0,0	23,131,81	0,2,4	736	149	0.0122609	0.0347735	1.0,1.0	1.0,0.93,0.804	0.089
	evm.model.Contig46.8-gene	evm.model.Contig46.8-gene	Contig46	-	393390	394323	393390	393662	394076	394323	2877	54118	54,73	0,11,18	7,22,22	563	149	0.00150566	0.00588802	0.209,0.3	0.0,0.117,0.178	0.156
	evm.model.LG06.743-gene	evm.model.LG06.743-gene	LG06	-	28065247	28068980	28065247	28065382	28068893	28068980	2887	1377701	54,34	126212971034	208204100	3660	149	6.08402e-14	3.00477e-12	0.509,0.456	0.198,0.206,0.296	0.249
	evm.model.LG02.2628-gene	evm.model.LG02.2628-gene	LG02	-	59502922	59504108	59502922	59502973	59504033	59504108	2889	38,30	101,80	16,19,29	171,137,77	1209	149	0.000220252	0.00113986	0.044,0.044	0.011,0.017,0.044	0.02
	evm.model.LG08.41-gene	evm.model.LG08.41-gene	LG08	+	602444	602773	602444	602524	602606	602773	2894	16,19	45,43	9,21,5	64,107,31	231	149	0.00326177	0.0114783	0.187,0.222	0.083,0.112,0.094	0.108
	evm.model.LG10.423-gene	evm.model.LG10.423-gene	LG10	-	7637609	7638275	7637609	7638075	7638205	7638275	2897	75,71	9,14	29,75,50	33,46,24	279	149	9.80573e-07	1.03457e-05	0.817,0.73	0.319,0.465,0.527	0.336
	evm.model.LG10.53-gene	evm.model.LG10.53-gene	LG10	-	850305	851048	850305	850392	850527	851048	2901	62,42	206159	29,43,45	65,44,56	284	149	1.94938e-05	0.000142478	0.136,0.122	0.19,0.339,0.297	-0.146
	evm.model.LG10.53-gene	evm.model.LG10.53-gene	LG10	-	850305	851048	850305	850392	850921	851048	2902	266202	113,71	101112123	143107107	678	149	7.54041e-12	2.51157e-10	0.341,0.385	0.134,0.187,0.202	0.189
	evm.model.LG02.2308-gene	evm.model.LG02.2308-gene	LG02	-	54877041	54877343	54877041	54877161	54877256	54877343	2904	20,10	13,11	4,16,4	29,17,13	244	149	0.00684613	0.0213392	0.484,0.357	0.078,0.365,0.158	0.22
	evm.model.LG08.85-gene	evm.model.LG08.85-gene	LG08	+	1144152	1144362	1144152	1144195	1144294	1144362	2906	24,6	317317	0,1,2	80142124	248	149	0.000656928	0.00294162	0.044,0.011	0.0,0.004,0.01	0.023
	evm.model.LG16.770-gene	evm.model.LG16.770-gene	LG16	-	18541968	18542601	18541968	18542056	18542487	18542601	2908	10,3	20,31	42,16,20	31,43,26	580	149	0.00130039	0.00519522	0.114,0.024	0.258,0.087,0.165	-0.101
	evm.model.LG16.770-gene	evm.model.LG16.770-gene	LG16	-	18542978	18544760	18542978	18543094	18544434	18544760	2910	60112	50100	59,52,50	49,96,74	1489	149	0.0129751	0.0364384	0.107,0.101	0.108,0.051,0.063	0.03
	evm.model.LG11.673-gene	evm.model.LG11.673-gene	LG11	+	8676432	8681028	8676432	8677350	8680659	8681028	2911	126215	11,18	214120168	69,79,68	3458	149	7.66054e-15	4.38872e-13	0.33,0.34	0.118,0.061,0.096	0.243
	evm.model.LG11.673-gene	evm.model.LG11.673-gene	LG11	+	8681114	8681848	8681114	8681381	8681720	8681848	2912	39,42	24,44	48,48,35	61,81,58	488	149	0.0110077	0.031736	0.332,0.226	0.194,0.153,0.156	0.111
	evm.model.LG02.1091-gene	evm.model.LG02.1091-gene	LG02	-	24009105	24009674	24009105	24009239	24009461	24009674	2918	42,18	63,69	55,25,28	173127186	371	149	0.00413725	0.0140334	0.211,0.095	0.113,0.073,0.057	0.072
	evm.model.LG05.1305-gene	evm.model.LG05.1305-gene	LG05	-	29591058	29591992	29591058	29591436	29591527	29591992	2920	133125	856852	88180114	10701420977	240	149	0.00929684	0.027611	0.088,0.083	0.049,0.073,0.068	0.022
	evm.model.LG02.407-gene	evm.model.LG02.407-gene	LG02	-	8821162	8822825	8821162	8821958	8822332	8822825	2930	52,66	53,78	58,31,69	168,72,185	523	149	1.51521e-06	1.51512e-05	0.218,0.194	0.09,0.109,0.096	0.108
	evm.model.LG18.114-gene	evm.model.LG18.114-gene	LG18	+	7279344	7279898	7279344	7279517	7279801	7279898	2931	128,78	131,88	18,10,17	27,28,42	433	149	0.00070299	0.00310999	0.252,0.234	0.187,0.109,0.122	0.104
	evm.model.LG02.2709-gene	evm.model.LG02.2709-gene	LG02	-	60527233	60531074	60527233	60527386	60530882	60531074	2934	284337	31,41	409436610	117101116	3645	149	2.29956e-05	0.000164471	0.272,0.251	0.125,0.15,0.177	0.111
	evm.model.LG08.713-gene	evm.model.LG08.713-gene	LG08	+	8738993	8739245	8738993	8739065	8739157	8739245	2951	17,5	230175	13,12,14	58,183,85	241	149	0.00516511	0.0168898	0.044,0.017	0.122,0.039,0.092	-0.054
	evm.model.LG02.309-gene	evm.model.LG02.309-gene	LG02	+	6716264	6717167	6716264	6716315	6716419	6717167	2952	310296	5,11	373359372	21,24,15	253	149	0.00708995	0.0219796	0.973,0.941	0.913,0.898,0.936	0.041
	evm.model.LG01.1454-gene	evm.model.LG01.1454-gene	LG01	-	36659496	36659764	36659496	36659560	36659631	36659764	2955	27,19	20,10	11,19,7	17,26,15	220	149	0.00577187	0.0184732	0.478,0.563	0.305,0.331,0.24	0.228
	evm.model.LG04.233-gene	evm.model.LG04.233-gene	LG04	-	15309352	15314244	15309352	15309421	15314154	15314244	2957	904753	127,86	693492987	160133240	4882	149	1.94417e-07	2.41608e-06	0.178,0.211	0.117,0.101,0.112	0.085
	evm.model.LG04.1446-gene	evm.model.LG04.1446-gene	LG04	-	40879024	40879824	40879024	40879145	40879732	40879824	2959	156125	1,3	128143167	12,11,6	736	149	0.000345246	0.0016862	0.969,0.894	0.683,0.725,0.849	0.179
	evm.model.LG05.1921-gene	evm.model.LG05.1921-gene	LG05	+	38172279	38173638	38172279	38172427	38173547	38173638	2962	155,62	0,0	370,93,84	0,17,0	1269	149	0.00553005	0.0179195	1.0,1.0	1.0,0.391,1.0	0.203
	evm.model.LG05.1921-gene	evm.model.LG05.1921-gene	LG05	+	38173712	38174119	38173712	38173776	38173923	38174119	2963	95,39	33,15	86,46,33	92,24,36	296	149	0.000613283	0.00277966	0.592,0.567	0.32,0.491,0.316	0.204
	evm.model.LG14.411-gene	evm.model.LG14.411-gene	LG14	+	5680124	5681974	5680124	5680246	5681924	5681974	2965	709530	59,84	322377274	56,112,90	1827	149	0.000344518	0.00168408	0.495,0.34	0.319,0.215,0.199	0.173
	evm.model.LG12.1593-gene	evm.model.LG12.1593-gene	LG12	-	29922390	29923133	29922390	29922583	29922921	29923133	2967	35,27	63,55	60,47,54	47,45,48	487	149	0.000197548	0.00103831	0.145,0.131	0.281,0.242,0.256	-0.122
	evm.model.LG09.315-gene	evm.model.LG09.315-gene	LG09	+	4110186	4111699	4110186	4110301	4111577	4111699	2970	253338	422405	239,326,69	178273155	1425	149	0.0109265	0.0315718	0.059,0.08	0.123,0.111,0.044	-0.023
	evm.model.LG04.456-gene	evm.model.LG04.456-gene	LG04	-	20768804	20770490	20768804	20769581	20770212	20770490	2977	194105	490506	160149275	220217362	780	149	6.39044e-13	2.73215e-11	0.07,0.038	0.122,0.116,0.127	-0.068
	evm.model.LG08.598-gene	evm.model.LG08.598-gene	LG08	-	7375802	7378509	7375802	7375969	7378460	7378509	2978	593346	135134	231196238	179131159	2640	149	7.32889e-11	1.9349e-09	0.199,0.127	0.068,0.078,0.078	0.088
	evm.model.LG05.336-gene	evm.model.LG05.336-gene	LG05	+	5846167	5848794	5846167	5846446	5848530	5848794	2980	301170	47,35	345331534	38,30,24	2233	149	0.000840629	0.00362103	0.299,0.245	0.377,0.424,0.598	-0.194
	Novel.33746	NA	LG17	-	16579370	16580031	16579370	16579599	16579878	16580031	2988	32,32	0,0	38,23,36	1,8,2	428	149	7.65129e-05	0.000456607	1.0,1.0	0.93,0.5,0.862	0.236
	evm.model.LG01.507-gene	evm.model.LG01.507-gene	LG01	+	16590044	16590824	16590044	16590201	16590627	16590824	2990	13,12	201184	11,40,33	134110164	575	149	1.50746e-06	1.51247e-05	0.016,0.017	0.021,0.086,0.05	-0.036
	evm.model.LG10.690-gene	evm.model.LG10.690-gene	LG10	-	17660853	17661645	17660853	17660932	17661329	17661645	2992	102,83	66,50	116105138	142194130	546	149	2.31861e-05	0.000165419	0.297,0.312	0.182,0.129,0.225	0.126
	evm.model.LG17.463-gene	evm.model.LG17.463-gene	LG17	+	13734036	13734413	13734036	13734151	13734251	13734413	2996	70105	396257	85,130,92	602460751	249	149	0.00619018	0.0196365	0.096,0.196	0.078,0.145,0.068	0.049
	evm.model.LG09.1894-gene	evm.model.LG09.1894-gene	LG09	+	31100394	31100870	31100394	31100609	31100712	31100870	2997	25,12	225183	2,0,15	126144198	252	149	0.000977886	0.00408332	0.062,0.037	0.009,0.0,0.043	0.032
	evm.model.LG01.2628-gene	evm.model.LG01.2628-gene	LG01	+	71269281	71269681	71269281	71269343	71269624	71269681	2999	210129	36,20	332320215	81,72,96	430	149	0.00921633	0.0274287	0.669,0.691	0.587,0.606,0.437	0.137
	evm.model.LG08.67-gene	evm.model.LG08.67-gene	LG08	-	922731	922990	922731	922888	922963	922990	3013	75,30	40,22	74,49,75	23,15,21	224	149	0.00366285	0.0126336	0.555,0.476	0.682,0.685,0.704	-0.175
	evm.model.LG08.67-gene	evm.model.LG08.67-gene	LG08	-	924864	925394	924864	924982	925118	925394	3014	91,51	53,45	105,78,67	26,10,18	285	149	2.05237e-06	2.00307e-05	0.473,0.372	0.679,0.803,0.661	-0.292
	evm.model.LG08.1328-gene	evm.model.LG08.1328-gene	LG08	-	29244186	29247249	29244186	29244541	29246956	29247249	3017	163166	102,59	409259339	43,102,61	2564	149	5.92262e-05	0.000368012	0.085,0.141	0.356,0.129,0.244	-0.13
	evm.model.LG08.1328-gene	evm.model.LG08.1328-gene	LG08	-	29244186	29247249	29244186	29245150	29246956	29247249	3018	124138	0,0	280205272	18,4,1	1955	149	2.51412e-05	0.000177145	1.0,1.0	0.542,0.796,0.954	0.236
	evm.model.LG16.1185-gene	evm.model.LG16.1185-gene	LG16	+	23336910	23337486	23336910	23337130	23337211	23337486	3023	112104	89,90	98,117,94	129141103	230	149	0.0162036	0.0438293	0.449,0.428	0.33,0.35,0.372	0.088
	evm.model.LG18.195-gene	evm.model.LG18.195-gene	LG18	+	10728260	10728706	10728260	10728463	10728542	10728706	3024	7,13	49,57	6,2,4	43,53,89	228	149	0.00343936	0.0120001	0.085,0.13	0.084,0.024,0.029	0.062
	evm.model.LG05.399-gene	evm.model.LG05.399-gene	LG05	-	7253116	7253755	7253116	7253202	7253643	7253755	3032	208218	202178	72,118,99	262130229	590	149	2.29063e-08	3.43535e-07	0.206,0.236	0.065,0.186,0.098	0.105
	evm.model.LG05.399-gene	evm.model.LG05.399-gene	LG05	-	7259888	7260089	7259888	7259970	7260036	7260089	3033	107118	29,20	150107150	9,10,14	215	149	0.00010555	0.000603491	0.719,0.803	0.92,0.881,0.881	-0.133
	evm.model.LG08.1624-gene	evm.model.LG08.1624-gene	LG08	-	33612618	33616724	33612618	33612775	33616338	33616724	3040	612494	64,77	360320323	113,56,71	3712	149	4.83157e-05	0.0003106	0.277,0.205	0.113,0.187,0.154	0.09
	evm.model.LG04.1679-gene	evm.model.LG04.1679-gene	LG04	+	44358914	44361077	44358914	44359041	44359124	44361077	3054	13,12	6,15	66,37,34	11,3,7	232	149	0.000280002	0.00139611	0.582,0.339	0.794,0.888,0.757	-0.353
	evm.model.LG04.1679-gene	evm.model.LG04.1679-gene	LG04	+	44372766	44372966	44372766	44372837	44372910	44372966	3056	20,5	0,0	70,48,24	48,23,5	222	149	1.5382e-07	1.96266e-06	1.0,1.0	0.495,0.583,0.763	0.386
	evm.model.LG11.9-gene	evm.model.LG11.9-gene	LG11	+	175043	177156	175043	175199	176970	177156	3057	93,51	33,26	98,132,97	24,18,12	1920	149	0.000259351	0.00131025	0.179,0.132	0.241,0.363,0.385	-0.174
	evm.model.LG17.910-gene	evm.model.LG17.910-gene	LG17	+	18967034	18967539	18967034	18967099	18967248	18967539	3058	100,64	39,22	49,57,49	47,67,51	298	149	2.14943e-07	2.65962e-06	0.562,0.593	0.343,0.298,0.325	0.256
	evm.model.LG12.134-gene	evm.model.LG12.134-gene	LG12	+	1642575	1645664	1642575	1642831	1644998	1645664	3064	348290	8,1	125210207	16,9,10	2316	149	0.000428611	0.00204181	0.737,0.949	0.334,0.6,0.571	0.341
	evm.model.LG12.134-gene	evm.model.LG12.134-gene	LG12	+	1642575	1645664	1642575	1642845	1644998	1645664	3065	346287	29,18	123207205	26,59,21	2302	149	0.000183239	0.000972916	0.436,0.508	0.234,0.185,0.387	0.203
	evm.model.LG08.813-gene	evm.model.LG08.813-gene	LG08	-	10491137	10492555	10491137	10491302	10492491	10492555	3067	49,52	2,2	170124211	40,16,29	1338	149	0.000922544	0.0038897	0.732,0.743	0.321,0.463,0.448	0.327
	evm.model.LG07.869-gene	evm.model.LG07.869-gene	LG07	+	13234515	13235049	13234515	13234844	13234962	13235049	3069	14,10	73,59	9,6,15	4,18,37	267	149	0.0143112	0.0395319	0.097,0.086	0.557,0.157,0.184	-0.208
	evm.model.LG15.429-gene	evm.model.LG15.429-gene	LG15	+	18560028	18560575	18560028	18560403	18560490	18560575	3072	28,1	83,35	4,0,2	174,70,44	236	149	3.02487e-08	4.42078e-07	0.176,0.018	0.014,0.0,0.028	0.083
	evm.model.LG04.923-gene	evm.model.LG04.923-gene	LG04	-	32384736	32385875	32384736	32384913	32385236	32385875	3073	39,31	138,85	25,69,39	213250199	472	149	0.018632	0.0494407	0.082,0.103	0.036,0.08,0.058	0.035
	evm.model.LG05.451-gene	evm.model.LG05.451-gene	LG05	+	8494294	8495173	8494294	8494508	8495081	8495173	3074	134,97	46,63	53,122,91	98222170	722	149	1.41666e-10	3.49829e-09	0.375,0.241	0.1,0.102,0.099	0.208
	evm.model.LG06.386-gene	evm.model.LG06.386-gene	LG06	+	8153149	8154925	8153149	8153348	8154635	8154925	3075	46,82	47,48	15,59,44	66,71,54	1436	149	7.87916e-05	0.000467285	0.092,0.151	0.023,0.079,0.078	0.061
	evm.model.LG10.1665-gene	evm.model.LG10.1665-gene	LG10	+	30582735	30583759	30582735	30582929	30583674	30583759	3076	47,28	79,55	16,2,8	75,35,69	894	149	5.66641e-08	7.76623e-07	0.09,0.078	0.034,0.009,0.019	0.063
	evm.model.LG02.252-gene	evm.model.LG02.252-gene	LG02	+	5642723	5643371	5642723	5642863	5643316	5643371	3079	85,32	71,57	30,54,39	115,88,57	602	149	0.00554644	0.017932	0.229,0.122	0.061,0.132,0.145	0.063
	evm.model.LG09.1778-gene	evm.model.LG09.1778-gene	LG09	-	26444045	26445758	26444045	26444101	26445615	26445758	3081	319275	43,33	195208365	11,19,11	1663	149	0.00233574	0.00861098	0.399,0.427	0.614,0.495,0.748	-0.206
	evm.model.LG04.1950-gene	evm.model.LG04.1950-gene	LG04	-	48505928	48508290	48505928	48505984	48508212	48508290	3083	456711	119,88	810329612	21,43,31	2377	149	0.000958998	0.00401909	0.194,0.336	0.707,0.324,0.553	-0.263
	evm.model.LG04.1950-gene	evm.model.LG04.1950-gene	LG04	-	48505928	48508290	48505928	48505999	48508212	48508290	3084	455708	0,7	809325605	0,0,1	2362	149	0.00201633	0.00759969	1.0,0.865	1.0,1.0,0.974	-0.059
	evm.model.LG17.674-gene	evm.model.LG17.674-gene	LG17	-	16374131	16375486	16374131	16374636	16374757	16375486	3099	254139	1,0	213269245	4,0,11	270	149	0.00809539	0.0246694	0.993,1.0	0.967,1.0,0.925	0.032
	evm.model.LG17.674-gene	evm.model.LG17.674-gene	LG17	-	16374131	16375486	16374131	16374804	16375318	16375486	3101	106,68	187114	45,51,45	146182218	663	149	6.44377e-07	7.08568e-06	0.113,0.118	0.065,0.059,0.044	0.059
	evm.model.LG17.674-gene	evm.model.LG17.674-gene	LG17	-	16377255	16377779	16377255	16377577	16377687	16377779	3103	29,14	99,52	7,21,17	75105110	259	149	0.0152746	0.0416111	0.144,0.134	0.051,0.103,0.082	0.06
	evm.model.LG17.674-gene	evm.model.LG17.674-gene	LG17	-	16377889	16379426	16377889	16378206	16379072	16379426	3105	230120	113,54	65,103,91	137,98,127	1015	149	1.94067e-12	7.56333e-11	0.23,0.246	0.065,0.134,0.095	0.14
	evm.model.LG11.302-gene	evm.model.LG11.302-gene	LG11	-	3760528	3760969	3760528	3760592	3760678	3760969	3106	78,16	168820	3,30,4	77,669,35	235	149	0.00603338	0.0192136	0.227,0.012	0.024,0.028,0.068	0.08
	evm.model.LG07.1073-gene	evm.model.LG07.1073-gene	LG07	+	18931939	18936979	18931939	18932248	18936877	18936979	3107	159242	3,3	152168370	22,17,32	4778	149	7.31018e-08	9.73953e-07	0.623,0.716	0.177,0.236,0.265	0.444
	evm.model.LG13.406-gene	evm.model.LG13.406-gene	LG13	-	21135970	21141212	21135970	21136036	21141158	21141212	3108	734789	52,47	285812442002	15,12,13	5271	149	0	0	0.285,0.322	0.843,0.746,0.813	-0.497
	evm.model.LG13.406-gene	evm.model.LG13.406-gene	LG13	-	21155144	21156575	21155144	21155479	21156439	21156575	3110	133102	124130	113,188,97	65,34,51	1109	149	2.98455e-05	0.000205018	0.126,0.095	0.189,0.426,0.204	-0.162
	evm.model.LG13.406-gene	evm.model.LG13.406-gene	LG13	-	21155144	21156575	21155144	21155489	21156439	21156575	3111	129,97	55,57	113,188,96	22,30,24	1099	149	2.43749e-06	2.35096e-05	0.241,0.187	0.411,0.459,0.352	-0.193
	evm.model.LG06.1035-gene	evm.model.LG06.1035-gene	LG06	+	31743433	31743983	31743433	31743544	31743841	31743983	3117	226222	262230	91,127,83	252257263	446	149	5.17467e-11	1.4303e-09	0.224,0.244	0.108,0.142,0.095	0.119
	evm.model.LG12.915-gene	evm.model.LG12.915-gene	LG12	+	20878407	20878996	20878407	20878751	20878825	20878996	3119	69,32	150,74	82,67,69	243294251	223	149	0.00540887	0.0176165	0.235,0.224	0.184,0.132,0.155	0.072
	evm.model.LG12.1371-gene	evm.model.LG12.1371-gene	LG12	-	27101648	27102250	27101648	27101948	27102050	27102250	3121	89117	17,12	121100140	11,8,4	251	149	0.00881021	0.0264399	0.757,0.853	0.867,0.881,0.954	-0.096
	evm.model.LG07.804-gene	evm.model.LG07.804-gene	LG07	+	11665062	11668055	11665062	11665577	11666207	11668055	3124	109208	0,23	365127120	113,66,145	779	149	7.10229e-07	7.72088e-06	1.0,0.634	0.382,0.269,0.137	0.554
	evm.model.LG08.739-gene	evm.model.LG08.739-gene	LG08	+	9103935	9104359	9103935	9103965	9104229	9104359	3126	76,47	15,8	38,49,78	26,19,23	413	149	0.00719536	0.0222222	0.646,0.679	0.345,0.482,0.55	0.204
	evm.model.LG07.833-gene	evm.model.LG07.833-gene	LG07	+	12254047	12254397	12254047	12254150	12254232	12254397	3138	1,1	0,0	0,11,0	16,2,4	231	149	5.46155e-09	9.60808e-08	1.0,1.0	0.0,0.78,0.0	0.74
	Novel.24746	NA	LG10	-	29520610	29524549	29520610	29524129	29524445	29524549	3142	320331	168142	126212227	134138149	465	149	0.00115214	0.00467635	0.379,0.428	0.232,0.33,0.328	0.107
	evm.model.LG06.1117-gene	evm.model.LG06.1117-gene	LG06	-	32830857	32833256	32830857	32830979	32833136	32833256	3143	159116	80,38	78,68,195	77,59,90	2306	149	0.00377047	0.0129503	0.114,0.165	0.061,0.069,0.123	0.055
	evm.model.LG04.1473-gene	evm.model.LG04.1473-gene	LG04	-	41274409	41274856	41274409	41274524	41274716	41274856	3147	36,35	4,6	41,17,29	14,16,12	341	149	0.0015247	0.00595111	0.797,0.718	0.561,0.317,0.514	0.294
	evm.model.LG05.376-gene	evm.model.LG05.376-gene	LG05	+	6587755	6591719	6587755	6588154	6588250	6591719	3149	118,81	4,6	38,49,79	0,15,17	245	149	0.00868703	0.0261661	0.947,0.891	1.0,0.665,0.739	0.118
	evm.model.LG05.1603-gene	evm.model.LG05.1603-gene	LG05	+	33548721	33550310	33548721	33550120	33550220	33550310	3151	21,7	13,15	2,6,6	31,30,44	249	149	3.60516e-05	0.000240445	0.492,0.218	0.037,0.107,0.075	0.282
	evm.model.LG05.1603-gene	evm.model.LG05.1603-gene	LG05	+	33550220	33551520	33550220	33550310	33551100	33551520	3152	73,66	19,25	65,44,33	38,25,63	939	149	7.24842e-05	0.000437578	0.379,0.295	0.213,0.218,0.077	0.168
	evm.model.LG01.398-gene	evm.model.LG01.398-gene	LG01	+	13004526	13005164	13004526	13004805	13004945	13005164	3155	27,24	62,50	14,47,12	6,15,27	289	149	0.0078525	0.0240187	0.183,0.198	0.546,0.618,0.186	-0.26
	evm.model.LG01.398-gene	evm.model.LG01.398-gene	LG01	+	13142772	13143384	13142772	13143025	13143165	13143384	3156	75,36	184158	24,22,61	224311140	289	149	0.000922432	0.0038897	0.174,0.105	0.052,0.035,0.183	0.049
	evm.model.LG01.398-gene	evm.model.LG01.398-gene	LG01	+	13143725	13144322	13143725	13143874	13144045	13144322	3157	221107	420345	180242199	303413290	320	149	0.00200245	0.00755865	0.197,0.126	0.217,0.214,0.242	-0.063
	evm.model.LG15.336-gene	evm.model.LG15.336-gene	LG15	-	17136979	17137634	17136979	17137039	17137576	17137634	3159	42,77	8,6	122,99,109	5,7,1	686	149	0.0137533	0.038303	0.533,0.736	0.841,0.754,0.959	-0.217
	evm.model.LG10.149-gene	evm.model.LG10.149-gene	LG10	+	2304189	2306096	2304189	2304248	2305935	2306096	3160	81,70	61,48	130116102	29,56,40	1836	149	0.000468311	0.00219914	0.097,0.106	0.267,0.144,0.171	-0.093
	evm.model.LG05.1902-gene	evm.model.LG05.1902-gene	LG05	+	37931668	37931899	37931668	37931724	37931835	37931899	3163	4,3	15,11	27,2,20	6,11,11	260	149	0.00979444	0.0288051	0.133,0.135	0.721,0.094,0.51	-0.308
	evm.model.LG14.359-gene	evm.model.LG14.359-gene	LG14	-	4759499	4760249	4759499	4759732	4759873	4760249	3164	67,49	0,0	68,129,50	14,24,0	290	149	4.41924e-07	5.15952e-06	1.0,1.0	0.714,0.734,1.0	0.184
	evm.model.LG05.692-gene	evm.model.LG05.692-gene	LG05	-	19552481	19553072	19552481	19552825	19552933	19553072	3166	3,13	21,60	2,2,1	0,3,0	257	149	0.00699333	0.0217822	0.076,0.112	1.0,0.279,1.0	-0.666
	evm.model.LG04.1423-gene	evm.model.LG04.1423-gene	LG04	-	40558082	40558503	40558082	40558175	40558380	40558503	3167	283202	568402	92,99,102	506305324	354	149	2.252e-07	2.77456e-06	0.173,0.175	0.071,0.12,0.117	0.071
	evm.model.LG06.304-gene	evm.model.LG06.304-gene	LG06	+	5875591	5877200	5875591	5875705	5876999	5877200	3169	79,38	249169	13,30,27	168135142	1443	149	0.00205674	0.0077165	0.032,0.023	0.008,0.022,0.019	0.011
	evm.model.LG02.84-gene	evm.model.LG02.84-gene	LG02	+	1528606	1529055	1528606	1528777	1528925	1529055	3170	55,42	109118	19,25,22	123,130,77	297	149	0.000134576	0.000737785	0.202,0.152	0.072,0.088,0.125	0.082
	evm.model.LG02.2262-gene	evm.model.LG02.2262-gene	LG02	-	54243131	54243948	54243131	54243217	54243789	54243948	3175	98,96	76,55	187193213	38,32,47	721	149	2.36955e-12	9.0501e-11	0.21,0.265	0.504,0.555,0.484	-0.277
	evm.model.LG07.846-gene	evm.model.LG07.846-gene	LG07	-	12620270	12621607	12620270	12620570	12621247	12621607	3177	86,54	208161	42,45,49	182257228	826	149	0.000192868	0.00101557	0.069,0.057	0.04,0.031,0.037	0.027
	evm.model.LG07.846-gene	evm.model.LG07.846-gene	LG07	-	12631430	12631751	12631430	12631596	12631713	12631751	3178	11,7	144181	28,27,10	142197160	266	149	0.00134372	0.0053534	0.041,0.021	0.099,0.071,0.034	-0.037
	evm.model.LG11.593-gene	evm.model.LG11.593-gene	LG11	-	7563346	7565723	7563346	7564165	7565606	7565723	3185	174144	22,20	116133185	62,47,58	1590	149	9.6401e-08	1.2638e-06	0.426,0.403	0.149,0.21,0.23	0.218
	evm.model.LG16.46-gene	evm.model.LG16.46-gene	LG16	-	1209463	1210976	1209463	1209714	1210798	1210976	3188	149,94	113100	48140205	146161236	1233	149	0.000982927	0.00409541	0.137,0.102	0.038,0.095,0.095	0.043
	evm.model.LG12.218-gene	evm.model.LG12.218-gene	LG12	+	2604249	2604490	2604249	2604279	2604416	2604490	3190	90,71	141,91	57,48,57	43,37,53	286	149	0.00205473	0.00771398	0.25,0.289	0.408,0.403,0.359	-0.12
	evm.model.LG12.218-gene	evm.model.LG12.218-gene	LG12	+	2605026	2605809	2605026	2605108	2605742	2605809	3191	541454	22,27	434481442	4,6,7	783	149	2.62736e-07	3.20941e-06	0.824,0.762	0.954,0.938,0.923	-0.145
	evm.model.LG16.351-gene	evm.model.LG16.351-gene	LG16	+	12703169	12704075	12703169	12703299	12703752	12704075	3192	31,41	48,72	0,8,1	5,39,48	602	149	4.56926e-09	8.31025e-08	0.138,0.124	0.0,0.048,0.005	0.113
	evm.model.LG14.364-gene	evm.model.LG14.364-gene	LG14	+	4859790	4860479	4859790	4859937	4860426	4860479	3193	105,99	142147	106,129,89	331327192	638	149	3.16361e-05	0.000214256	0.147,0.136	0.07,0.084,0.098	0.058
	evm.model.LG07.396-gene	evm.model.LG07.396-gene	LG07	+	4817439	4818908	4817439	4817706	4818435	4818908	3197	210177	2,1	334369353	7,16,4	878	149	0.00568538	0.0182781	0.947,0.968	0.89,0.796,0.937	0.083
	evm.model.LG10.4-gene	evm.model.LG10.4-gene	LG10	+	56158	56513	56158	56294	56408	56513	3198	221209	383346	150289171	92270156	263	149	2.92295e-07	3.53901e-06	0.246,0.255	0.48,0.377,0.383	-0.163
	evm.model.LG10.209-gene	evm.model.LG10.209-gene	LG10	+	3164088	3168741	3164088	3164158	3166690	3168741	3199	294285	43,55	151142178	58,72,76	2681	149	4.62934e-09	8.36641e-08	0.275,0.224	0.126,0.099,0.115	0.136
	evm.model.LG11.716-gene	evm.model.LG11.716-gene	LG11	+	9336541	9339222	9336541	9339032	9339141	9339222	3208	27,16	3,0	30,14,15	7,6,8	258	149	0.00112919	0.00460436	0.839,1.0	0.712,0.574,0.52	0.318
	evm.model.LG05.345-gene	evm.model.LG05.345-gene	LG05	-	6018144	6020471	6018144	6019017	6020061	6020471	3210	164,58	145102	150135101	424160224	1193	149	0.000164343	0.000884057	0.124,0.066	0.042,0.095,0.053	0.032
	evm.model.LG05.132-gene	evm.model.LG05.132-gene	LG05	-	2243788	2244287	2243788	2243891	2243995	2244287	3212	6,8	70,54	190,93,42	416312211	253	149	5.8572e-05	0.000364342	0.048,0.08	0.212,0.149,0.105	-0.091
	Novel.9901	NA	LG03	-	23728094	23728578	23728094	23728232	23728301	23728578	3224	7,16	0,1	14,7,8	7,0,6	218	149	0.000435041	0.00206491	1.0,0.916	0.578,1.0,0.477	0.273
	evm.model.LG14.367-gene	evm.model.LG14.367-gene	LG14	+	4908923	4909714	4908923	4909163	4909453	4909714	3225	44,32	333213	32,27,23	87,142,83	439	149	0.00169068	0.00650498	0.043,0.049	0.111,0.061,0.086	-0.04
	evm.model.LG01.658-gene	evm.model.LG01.658-gene	LG01	-	20303060	20303699	20303060	20303440	20303515	20303699	3226	7,2	5,5	25,19,8	4,2,0	224	149	0.000154669	0.000835943	0.482,0.21	0.806,0.863,1.0	-0.544
	evm.model.LG08.846-gene	evm.model.LG08.846-gene	LG08	-	11334784	11336404	11334784	11335080	11336091	11336404	3239	297265	19531635	580622100	106812251096	1160	149	1.66467e-12	6.57892e-11	0.019,0.02	0.065,0.061,0.012	-0.027
	evm.model.LG08.1524-gene	evm.model.LG08.1524-gene	LG08	-	32363642	32364217	32363642	32363779	32364049	32364217	3240	23,22	3,6	10,8,2	1,0,0	419	149	7.01151e-05	0.000425846	0.732,0.566	0.781,1.0,1.0	-0.278
	evm.model.LG15.750-gene	evm.model.LG15.750-gene	LG15	+	22821852	22824211	22821852	22821943	22822088	22824211	3243	3,5	10,2	39,12,20	0,3,0	294	149	1.49323e-06	1.50472e-05	0.132,0.559	1.0,0.67,1.0	-0.544
	evm.model.LG10.1125-gene	evm.model.LG10.1125-gene	LG10	+	23851833	23852134	23851833	23851946	23852058	23852134	3247	46,44	667560	51,38,15	142612521293	261	149	4.42793e-09	8.10467e-08	0.038,0.043	0.02,0.017,0.007	0.026
	evm.model.LG09.1388-gene	evm.model.LG09.1388-gene	LG09	-	16849806	16850288	16849806	16849969	16850106	16850288	3248	35,20	19,18	468225465	183218362589	286	149	4.21885e-15	2.54419e-13	0.49,0.367	0.117,0.06,0.086	0.341
	evm.model.LG12.1426-gene	evm.model.LG12.1426-gene	LG12	-	27917052	27918990	27917052	27918161	27918307	27918990	3253	42,57	5,5	2,19,21	0,0,0	295	149	1.29609e-05	0.000100071	0.809,0.852	1.0,1.0,1.0	-0.169
	evm.model.LG09.352-gene	evm.model.LG09.352-gene	LG09	+	4572122	4573230	4572122	4572216	4573141	4573230	3257	134116	228152	174142140	131161135	1074	149	0.000662837	0.00295977	0.075,0.096	0.156,0.109,0.126	-0.045
	evm.model.LG01.818-gene	evm.model.LG01.818-gene	LG01	+	23810631	23811494	23810631	23811233	23811374	23811494	3260	81,53	29,30	149,128,97	25,24,11	290	149	4.31558e-05	0.000280317	0.589,0.476	0.754,0.733,0.819	-0.236
	evm.model.LG02.1099-gene	evm.model.LG02.1099-gene	LG02	+	24099694	24100759	24099694	24099732	24099861	24100759	3262	26,7	23,17	19,34,41	6,9,8	278	149	1.51476e-05	0.000114185	0.377,0.181	0.629,0.669,0.733	-0.398
	evm.model.LG16.574-gene	evm.model.LG16.574-gene	LG16	+	16384207	16384889	16384207	16384380	16384474	16384889	3266	9,7	60,56	6,2,2	127,106,93	243	149	0.000226899	0.00117108	0.084,0.071	0.028,0.011,0.013	0.06
	evm.model.LG10.1222-gene	evm.model.LG10.1222-gene	LG10	-	25070678	25073509	25070678	25071000	25073030	25073509	3271	288170	31,32	195171129	40,41,55	2179	149	0.00320353	0.011329	0.388,0.266	0.25,0.222,0.138	0.124
	evm.model.LG14.155-gene	evm.model.LG14.155-gene	LG14	-	2034621	2036371	2034621	2034642	2036118	2036371	3272	533595	2,0	572132674	6,0,11	1625	149	0.000229754	0.00118369	0.961,1.0	0.897,1.0,0.849	0.065
	evm.model.LG10.1482-gene	evm.model.LG10.1482-gene	LG10	-	28174216	28178470	28174216	28174425	28178160	28178470	3274	596567	107,86	563367320	414370469	3884	149	0	0	0.176,0.202	0.05,0.037,0.026	0.151
	evm.model.LG05.1814-gene	evm.model.LG05.1814-gene	LG05	+	36664575	36664991	36664575	36664667	36664913	36664991	3289	1,60	43,30	2,1,2	101,62,83	395	149	5.62335e-06	4.83726e-05	0.009,0.43	0.007,0.006,0.009	0.212
	evm.model.LG01.255-gene	evm.model.LG01.255-gene	LG01	-	9200887	9201893	9200887	9201031	9201790	9201893	3290	1086838	564548	357505309	224395329	908	149	0.00230839	0.00853192	0.24,0.201	0.207,0.173,0.134	0.049
	evm.model.LG05.1611-gene	evm.model.LG05.1611-gene	LG05	-	33666108	33667463	33666108	33666188	33667345	33667463	3300	20,6	18,6	5,6,5	13,10,19	1306	149	0.00675422	0.0211217	0.113,0.102	0.042,0.064,0.029	0.062
	evm.model.LG05.313-gene	evm.model.LG05.313-gene	LG05	+	5311477	5311895	5311477	5311719	5311815	5311895	3304	15,32	66112	10,22,7	103127113	245	149	0.000665555	0.00296729	0.121,0.148	0.056,0.095,0.036	0.072
	evm.model.LG05.1113-gene	evm.model.LG05.1113-gene	LG05	-	26621864	26622481	26621864	26622032	26622381	26622481	3306	164,85	176147	55,50,57	123128154	498	149	5.40104e-05	0.000340402	0.218,0.147	0.118,0.105,0.1	0.075
	evm.model.LG11.814-gene	evm.model.LG11.814-gene	LG11	-	12779789	12782175	12779789	12781017	12781142	12782175	3311	163111	4,5	109,88,74	41,54,26	274	149	0	0	0.957,0.924	0.591,0.47,0.607	0.385
	evm.model.LG04.1000-gene	evm.model.LG04.1000-gene	LG04	-	33640444	33642297	33640444	33640774	33640854	33642297	3317	3,2	71,65	45,59,45	281532210	229	149	3.15685e-05	0.000214256	0.027,0.02	0.094,0.067,0.122	-0.071
	evm.model.LG09.1067-gene	evm.model.LG09.1067-gene	LG09	+	12266174	12270721	12266174	12266308	12270652	12270721	3321	970615	26,7	541433645	3,2,0	4493	149	1.02512e-05	8.22539e-05	0.553,0.744	0.857,0.878,1.0	-0.263
	evm.model.LG04.1487-gene	evm.model.LG04.1487-gene	LG04	-	41491699	41491992	41491699	41491753	41491890	41491992	3322	11,23	55,34	0,6,1	11,28,26	286	149	0.000658389	0.0029445	0.094,0.261	0.0,0.1,0.02	0.137
	evm.model.LG04.1001-gene	evm.model.LG04.1001-gene	LG04	-	33671023	33674262	33671023	33671081	33674224	33674262	3323	47753694	11911368	149847831951	190442234	3292	149	0	0	0.154,0.109	0.263,0.329,0.274	-0.157
	evm.model.LG04.2015-gene	evm.model.LG04.2015-gene	LG04	-	49423289	49423904	49423289	49423419	49423842	49423904	3324	46,45	103,61	19,14,40	98,108,61	572	149	0.000912284	0.00386574	0.104,0.161	0.048,0.033,0.146	0.057
	evm.model.LG02.2667-gene	evm.model.LG02.2667-gene	LG02	-	59990057	59991201	59990057	59990440	59990929	59991201	3325	327218	34,22	386,37,27	10,0,0	638	149	5.26069e-07	5.94448e-06	0.692,0.698	0.9,1.0,1.0	-0.272
	evm.model.LG04.1245-gene	evm.model.LG04.1245-gene	LG04	-	37674756	37676951	37674756	37674944	37676809	37676951	3329	293212	9,0	213164235	1,0,1	2014	149	0.000691017	0.00306411	0.707,1.0	0.94,1.0,0.946	-0.109
	evm.model.LG05.1784-gene	evm.model.LG05.1784-gene	LG05	-	36184934	36186385	36184934	36185109	36186175	36186385	3333	402152	236,69	112,23,102	224,35,139	1215	149	6.99441e-15	4.04757e-13	0.173,0.213	0.058,0.075,0.083	0.121
	evm.model.LG13.207-gene	evm.model.LG13.207-gene	LG13	-	16882009	16884482	16882009	16882060	16884362	16884482	3343	333340	100,70	300205263	92,84,95	2451	149	0.0166208	0.0447885	0.168,0.228	0.165,0.129,0.144	0.052
	evm.model.LG01.2718-gene	evm.model.LG01.2718-gene	LG01	-	72809712	72813245	72809712	72809782	72812381	72813245	3347	423390	139135	203294401	107164172	2748	149	0.00249328	0.0090981	0.142,0.135	0.093,0.089,0.112	0.041
	evm.model.LG01.2718-gene	evm.model.LG01.2718-gene	LG01	-	72812381	72813245	72812381	72812438	72813096	72813245	3348	188144	73,81	95104169	76120103	807	149	0.000637079	0.00287162	0.322,0.247	0.188,0.138,0.233	0.098
	evm.model.LG15.606-gene	evm.model.LG15.606-gene	LG15	+	21129738	21130699	21129738	21129848	21130617	21130699	3350	111,86	183157	140134147	158162121	918	149	0.000470195	0.00220618	0.09,0.082	0.126,0.118,0.165	-0.05
	evm.model.LG15.606-gene	evm.model.LG15.606-gene	LG15	+	21130617	21130887	21130617	21130699	21130796	21130887	3351	31,24	69,65	21,22,4	72,88,65	246	149	0.00508728	0.0166829	0.214,0.183	0.15,0.132,0.036	0.093
	evm.model.LG01.2949-gene	evm.model.LG01.2949-gene	LG01	-	76531806	76533620	76531806	76531938	76533098	76533620	3353	454396	126169	304463380	81,82,92	1309	149	0.00401488	0.0136668	0.291,0.211	0.299,0.391,0.32	-0.086
	evm.model.LG09.894-gene	evm.model.LG09.894-gene	LG09	-	10377387	10377938	10377387	10377507	10377814	10377938	3355	6,8	231260	17,27,19	96,169,98	456	149	1.56247e-10	3.80909e-09	0.008,0.01	0.055,0.05,0.06	-0.046
	evm.model.LG09.894-gene	evm.model.LG09.894-gene	LG09	-	10380537	10382712	10380537	10380809	10382657	10382712	3356	35,29	98,96	68,56,58	36,86,67	1997	149	3.29228e-08	4.77506e-07	0.026,0.022	0.124,0.046,0.061	-0.053
	evm.model.LG08.169-gene	evm.model.LG08.169-gene	LG08	-	2066735	2068175	2066735	2066846	2068091	2068175	3357	157141	127100	238111115	457246188	1394	149	4.49049e-11	1.27356e-09	0.117,0.131	0.053,0.046,0.061	0.071
	evm.model.LG13.888-gene	evm.model.LG13.888-gene	LG13	-	27302369	27307919	27302369	27302412	27307759	27307919	3361	30373679	107114	167116351852	27,38,25	5496	149	0.00020553	0.00107533	0.435,0.467	0.627,0.538,0.668	-0.16
	evm.model.LG10.723-gene	evm.model.LG10.723-gene	LG10	+	18257019	18264304	18257019	18257085	18264162	18264304	3367	22501619	58,34	172152148	27,11,17	7226	149	6.52811e-14	3.18562e-12	0.444,0.495	0.116,0.222,0.152	0.306
	evm.model.LG10.83-gene	evm.model.LG10.83-gene	LG10	-	1308903	1309696	1308903	1309164	1309588	1309696	3372	146,96	2,10	230196136	0,1,0	573	149	1.2238e-06	1.25199e-05	0.95,0.714	1.0,0.981,1.0	-0.162
	evm.model.LG12.639-gene	evm.model.LG12.639-gene	LG12	+	14957733	14963356	14957733	14957879	14963221	14963356	3374	560487	52,44	566438788	114,162,98	5491	149	1.72293e-07	2.16462e-06	0.226,0.231	0.119,0.068,0.179	0.107
	evm.model.LG09.855-gene	evm.model.LG09.855-gene	LG09	+	9993348	9993908	9993348	9993432	9993645	9993908	3376	107107	16,14	30,46,27	14,23,11	362	149	8.74453e-06	7.15678e-05	0.734,0.759	0.469,0.452,0.503	0.272
	evm.model.LG02.2019-gene	evm.model.LG02.2019-gene	LG02	+	49702081	49703975	49702081	49702299	49702604	49703975	3379	309220	16,18	156127157	57,52,82	454	149	0	0	0.864,0.8	0.473,0.445,0.386	0.397
	evm.model.LG02.2019-gene	evm.model.LG02.2019-gene	LG02	+	49702604	49703975	49702604	49702792	49703857	49703975	3381	721547	4,0	345371341	47,25,13	1214	149	1.44329e-14	7.95058e-13	0.957,1.0	0.474,0.646,0.763	0.351
	evm.model.LG02.2019-gene	evm.model.LG02.2019-gene	LG02	+	49702081	49703975	49702081	49702299	49703904	49703975	3382	1065779	158130	488493509	21,39,46	1754	149	3.6052e-05	0.000240445	0.364,0.337	0.664,0.518,0.485	-0.205
	evm.model.LG02.2019-gene	evm.model.LG02.2019-gene	LG02	+	49702604	49703975	49702604	49702792	49703904	49703975	3383	756570	1,1	363379352	4,21,41	1261	149	1.11232e-10	2.83221e-09	0.989,0.985	0.915,0.681,0.504	0.287
	evm.model.LG02.2019-gene	evm.model.LG02.2019-gene	LG02	+	49726889	49727258	49726889	49726994	49727076	49727258	3387	124120	38,36	103,55,59	77,39,37	231	149	9.23388e-06	7.53574e-05	0.678,0.683	0.463,0.476,0.507	0.199
	evm.model.LG02.2019-gene	evm.model.LG02.2019-gene	LG02	+	49727076	49727793	49727076	49727258	49727740	49727793	3389	235149	94,69	98,67,63	142,64,79	631	149	1.08317e-11	3.50591e-10	0.371,0.338	0.14,0.198,0.158	0.189
	evm.model.LG02.2109-gene	evm.model.LG02.2109-gene	LG02	+	51403661	51405183	51403661	51403706	51404946	51405183	3391	222138	145,96	133,88,126	38,42,58	1389	149	0.00203735	0.00766036	0.141,0.134	0.273,0.184,0.189	-0.078
	evm.model.LG07.1181-gene	evm.model.LG07.1181-gene	LG07	+	21755179	21760484	21755179	21755617	21760176	21760484	3396	84326	85171	1240852485	419353276	4708	149	0.000448973	0.00212576	0.03,0.057	0.086,0.071,0.053	-0.026
	evm.model.LG09.2005-gene	evm.model.LG09.2005-gene	LG09	-	33572022	33572906	33572022	33572140	33572748	33572906	3405	119,71	1121516	86,47,61	102410131083	757	149	5.4756e-06	4.73148e-05	0.02,0.026	0.016,0.009,0.011	0.011
	evm.model.LG08.335-gene	evm.model.LG08.335-gene	LG08	-	4061133	4061438	4061133	4061249	4061362	4061438	3406	39,57	62,51	16,59,58	61106117	262	149	0.00973553	0.0286908	0.263,0.389	0.13,0.24,0.22	0.129
	evm.model.LG16.173-gene	evm.model.LG16.173-gene	LG16	+	8253526	8253776	8253526	8253598	8253699	8253776	3408	95138	906951	38,62,56	7751075374	250	149	0.000125153	0.000697474	0.059,0.08	0.028,0.033,0.082	0.022
	evm.model.LG09.1175-gene	evm.model.LG09.1175-gene	LG09	-	13547707	13550841	13547707	13548328	13550651	13550841	3409	379427	35,41	187237352	64,62,88	2472	149	4.90002e-11	1.36938e-09	0.395,0.386	0.15,0.187,0.194	0.214
	evm.model.LG17.537-gene	evm.model.LG17.537-gene	LG17	+	14705791	14706469	14705791	14705855	14706343	14706469	3412	87,60	398308	32,37,51	390364360	637	149	3.72587e-05	0.00024734	0.049,0.044	0.019,0.023,0.032	0.022
	evm.model.LG17.537-gene	evm.model.LG17.537-gene	LG17	+	14721787	14723621	14721787	14721846	14723171	14723621	3414	739528	219160	589385448	323237215	1474	149	3.28964e-07	3.94275e-06	0.254,0.25	0.156,0.141,0.174	0.095
	evm.model.LG08.1344-gene	evm.model.LG08.1344-gene	LG08	+	29522261	29525315	29522261	29522615	29523038	29525315	3415	69,34	7,0	25,12,22	0,0,0	572	149	8.65267e-05	0.000504798	0.72,1.0	1.0,1.0,1.0	-0.14
	evm.model.LG08.3-gene	evm.model.LG08.3-gene	LG08	+	94328	95372	94328	94450	95279	95372	3418	375330	3,0	372342471	11,30,16	978	149	1.99891e-08	3.05381e-07	0.95,1.0	0.837,0.635,0.818	0.212
	evm.model.LG12.610-gene	evm.model.LG12.610-gene	LG12	-	13334311	13335295	13334311	13334425	13335226	13335295	3419	274224	81,65	332352154	46,40,46	950	149	0.0177021	0.0472578	0.347,0.351	0.531,0.58,0.344	-0.136
	evm.model.LG12.610-gene	evm.model.LG12.610-gene	LG12	-	13334311	13335295	13334311	13334579	13335226	13335295	3420	212169	0,0	238,261,79	14,17,9	796	149	3.7474e-11	1.07884e-09	1.0,1.0	0.761,0.742,0.622	0.292
	evm.model.LG02.31-gene	evm.model.LG02.31-gene	LG02	-	464974	469166	464974	465200	468875	469166	3421	61,69	118,74	193,97,492	823413493	3824	149	0.00218901	0.00813812	0.02,0.035	0.009,0.009,0.037	0.009
	evm.model.LG08.1211-gene	evm.model.LG08.1211-gene	LG08	+	26405929	26407571	26405929	26406010	26407490	26407571	3423	455345	129184	279229338	192131274	1629	149	0.000135411	0.000741652	0.244,0.146	0.117,0.138,0.101	0.076
	evm.model.LG06.1028-gene	evm.model.LG06.1028-gene	LG06	+	31669613	31671587	31669613	31669967	31671485	31671587	3424	148,63	31,12	87,85,60	40,75,34	1667	149	7.98473e-08	1.05646e-06	0.299,0.319	0.163,0.092,0.136	0.179
	evm.model.LG02.1363-gene	evm.model.LG02.1363-gene	LG02	+	28964876	28965820	28964876	28965002	28965772	28965820	3432	132107	67,55	130,107,96	164137117	919	149	2.2197e-08	3.33771e-07	0.242,0.24	0.114,0.112,0.117	0.127
	evm.model.LG08.1607-gene	evm.model.LG08.1607-gene	LG08	-	33416028	33419528	33416028	33416227	33419431	33419528	3433	1039978	123,90	6649211076	190,229,87	3353	149	0.0110238	0.0317523	0.273,0.326	0.134,0.152,0.355	0.086
	evm.model.LG02.2440-gene	evm.model.LG02.2440-gene	LG02	+	56874344	56874747	56874344	56874477	56874617	56874747	3436	42,34	123107	7,1,1	24,28,43	289	149	3.96851e-05	0.000261328	0.15,0.141	0.131,0.018,0.012	0.092
	evm.model.LG02.2440-gene	evm.model.LG02.2440-gene	LG02	+	56874617	56875425	56874617	56874747	56874899	56875425	3437	81,63	201177	2,11,17	33,42,58	301	149	0.0121722	0.0345563	0.166,0.15	0.029,0.115,0.127	0.068
	evm.model.LG12.1285-gene	evm.model.LG12.1285-gene	LG12	+	26188556	26189499	26188556	26188753	26189383	26189499	3438	152130	74,66	162186116	31,80,32	779	149	0.0128845	0.0362373	0.282,0.274	0.5,0.308,0.409	-0.128
	evm.model.LG18.596-gene	evm.model.LG18.596-gene	LG18	-	17128663	17129201	17128663	17128799	17129031	17129201	3444	109,51	18,20	0,0,2	1,7,25	381	149	0	0	0.703,0.499	0.0,0.0,0.03	0.591
	evm.model.LG18.596-gene	evm.model.LG18.596-gene	LG18	-	17136262	17136871	17136262	17136452	17136708	17136871	3446	17,17	34,63	6,11,10	177,52,78	405	149	4.2366e-06	3.7865e-05	0.155,0.09	0.012,0.072,0.045	0.079
	evm.model.LG06.1432-gene	evm.model.LG06.1432-gene	LG06	+	37014702	37015348	37014702	37015017	37015258	37015348	3448	567476	363535	272631136	122149113	390	149	0.0165486	0.044615	0.374,0.254	0.46,0.618,0.315	-0.15
	evm.model.LG04.1140-gene	evm.model.LG04.1140-gene	LG04	+	36012631	36019104	36012631	36012700	36019010	36019104	3455	741684	0,0	18701477644	3,3,1	6459	149	0.0171183	0.0458786	1.0,1.0	0.935,0.919,0.937	0.07
	evm.model.LG04.1140-gene	evm.model.LG04.1140-gene	LG04	+	36012631	36019104	36012631	36014735	36019010	36019104	3456	471445	75,78	1243910242	209200144	4424	149	0.00185687	0.00707783	0.175,0.161	0.167,0.133,0.054	0.05
	evm.model.LG04.1140-gene	evm.model.LG04.1140-gene	LG04	+	36012631	36019104	36012631	36018725	36019010	36019104	3457	32,27	15,0	100,53,60	0,3,0	434	149	0.00191415	0.00727683	0.423,1.0	1.0,0.858,1.0	-0.241
	evm.model.LG12.469-gene	evm.model.LG12.469-gene	LG12	-	7457844	7458395	7457844	7457991	7458227	7458395	3459	358267	195261	147217214	17,35,46	385	149	3.191e-12	1.16644e-10	0.415,0.284	0.77,0.706,0.643	-0.357
	evm.model.LG02.792-gene	evm.model.LG02.792-gene	LG02	+	18248037	18248410	18248037	18248195	18248278	18248410	3460	25,13	0,0	12,12,9	1,4,2	232	149	0.000117722	0.000663809	1.0,1.0	0.885,0.658,0.743	0.238
	evm.model.LG06.1370-gene	evm.model.LG06.1370-gene	LG06	-	36263740	36264117	36263740	36263887	36263994	36264117	3463	63,39	20,37	39,56,44	132128109	256	149	1.16088e-05	9.11055e-05	0.647,0.38	0.147,0.203,0.19	0.334
	evm.model.LG03.55-gene	evm.model.LG03.55-gene	LG03	+	676038	676987	676038	676230	676741	676987	3465	87,76	76116	52,43,51	145115123	660	149	4.33741e-06	3.85104e-05	0.205,0.129	0.075,0.078,0.086	0.087
	Novel.13227	NA	LG04	+	46184868	46185165	46184868	46184968	46185061	46185165	3466	94113	34,45	53,73,37	38,41,32	242	149	0.00444497	0.0149368	0.63,0.607	0.462,0.523,0.416	0.152
	evm.model.LG17.158-gene	evm.model.LG17.158-gene	LG17	-	7418542	7421700	7418542	7418647	7421533	7421700	3468	463685	154168	385565477	263292246	3035	149	8.07453e-09	1.37676e-07	0.129,0.167	0.067,0.087,0.087	0.068
	evm.model.LG17.158-gene	evm.model.LG17.158-gene	LG17	-	7421533	7428937	7421533	7421700	7428787	7428937	3469	17442263	141109	134315911706	180242174	7236	149	8.49876e-07	9.12313e-06	0.203,0.299	0.133,0.119,0.168	0.111
	evm.model.LG17.158-gene	evm.model.LG17.158-gene	LG17	-	7431859	7433536	7431859	7432010	7432909	7433536	3470	361438	207246	283430345	267437277	1048	149	3.90788e-05	0.000258226	0.199,0.202	0.131,0.123,0.15	0.066
	evm.model.LG06.928-gene	evm.model.LG06.928-gene	LG06	-	30544952	30545194	30544952	30544997	30545110	30545194	3473	171110	514674	60,225,95	157519195	262	149	9.99973e-06	8.07425e-05	0.159,0.085	0.179,0.198,0.217	-0.076
	evm.model.LG01.2273-gene	evm.model.LG01.2273-gene	LG01	-	64600341	64602999	64600341	64600536	64600755	64602999	3475	9,6	53,55	2,2,3	73,60,115	368	149	0.00027337	0.00136661	0.064,0.042	0.011,0.013,0.01	0.042
	evm.model.LG17.109-gene	evm.model.LG17.109-gene	LG17	+	6071064	6073178	6071064	6071110	6071199	6073178	3476	404523	52,77	155128125	3,2,24	238	149	0.00278155	0.0100035	0.829,0.81	0.97,0.976,0.765	-0.084
	evm.model.LG08.369-gene	evm.model.LG08.369-gene	LG08	+	4632570	4635612	4632570	4632768	4635372	4635612	3479	246267	52,17	49,45,28	78,68,69	2753	149	1.77636e-15	1.16974e-13	0.204,0.459	0.033,0.035,0.021	0.302
	evm.model.LG13.607-gene	evm.model.LG13.607-gene	LG13	+	24031551	24032437	24031551	24031630	24031870	24032437	3489	0,0	3,6	3,11,6	15,12,4	389	149	7.08359e-05	0.000428531	0.0,0.0	0.071,0.26,0.365	-0.232
	evm.model.LG13.525-gene	evm.model.LG13.525-gene	LG13	+	22932023	22932697	22932023	22932196	22932282	22932697	3490	21,7	388346	22,23,30	268356317	235	149	0.00142274	0.00561355	0.033,0.013	0.049,0.039,0.057	-0.025
	evm.model.LG12.636-gene	evm.model.LG12.636-gene	LG12	+	14886366	14890785	14886366	14886564	14890682	14890785	3492	436351	198130	960738807	289221212	4267	149	0.0024858	0.00908816	0.071,0.086	0.104,0.104,0.117	-0.03
	evm.model.LG08.1068-gene	evm.model.LG08.1068-gene	LG08	+	16706214	16706807	16706214	16706517	16706616	16706807	3494	191134	7,2	76195264	21,4,18	248	149	0.00358155	0.012398	0.943,0.976	0.685,0.967,0.898	0.109
	evm.model.LG01.705-gene	evm.model.LG01.705-gene	LG01	-	21511078	21511654	21511078	21511243	21511324	21511654	3495	116,99	0,21	56,78,73	16,17,18	230	149	0.00369864	0.0127341	1.0,0.753	0.694,0.748,0.724	0.155
	evm.model.LG01.705-gene	evm.model.LG01.705-gene	LG01	-	21511876	21514647	21511876	21511990	21514488	21514647	3496	1143999	34,31	607600641	63,24,39	2647	149	0.00160663	0.00623181	0.654,0.645	0.352,0.585,0.481	0.177
	evm.model.LG06.1466-gene	evm.model.LG06.1466-gene	LG06	-	37460140	37461032	37460140	37460177	37460267	37461032	3504	17991887	25191784	127511941297	204419692452	239	149	0.000913937	0.00386988	0.308,0.397	0.28,0.274,0.248	0.085
	evm.model.LG14.723-gene	evm.model.LG14.723-gene	LG14	+	21563057	21564296	21563057	21563142	21564220	21564296	3505	229205	50,48	252280225	22,28,28	1227	149	2.95814e-05	0.000203692	0.357,0.342	0.582,0.548,0.494	-0.192
	evm.model.LG06.114-gene	evm.model.LG06.114-gene	LG06	+	1730589	1730925	1730589	1730712	1730832	1730925	3507	15,11	95,56	29,30,45	101,62,104	269	149	0.000689612	0.00306025	0.08,0.098	0.137,0.211,0.193	-0.091
	evm.model.LG02.2647-gene	evm.model.LG02.2647-gene	LG02	-	59743496	59748782	59743496	59744369	59748372	59748782	3511	815917	114124	429527344	155200101	4152	149	2.13496e-13	9.63085e-12	0.204,0.21	0.09,0.086,0.109	0.112
	evm.model.LG15.136-gene	evm.model.LG15.136-gene	LG15	+	12452571	12453656	12452571	12452688	12453417	12453656	3512	66,54	287190	32,43,69	381434397	878	149	3.93905e-06	3.55856e-05	0.038,0.046	0.014,0.017,0.029	0.022
	evm.model.LG06.938-gene	evm.model.LG06.938-gene	LG06	+	30620858	30621129	30620858	30620962	30621055	30621129	3515	2,19	68106	5,2,4	71,116,94	242	149	0.00208776	0.0077972	0.018,0.099	0.042,0.011,0.026	0.032
	evm.model.LG01.1253-gene	evm.model.LG01.1253-gene	LG01	+	32930826	32931536	32930826	32930991	32931224	32931536	3521	49,28	55,83	69,103,73	102,81,56	382	149	0.0138242	0.0384461	0.258,0.116	0.209,0.332,0.337	-0.106
	evm.model.LG11.589-gene	evm.model.LG11.589-gene	LG11	-	7501956	7502874	7501956	7502422	7502650	7502874	3524	66905274	2422	855480875028	0,240,0	377	149	0.000938972	0.00394382	0.999,0.832	1.0,0.93,1.0	-0.061
	evm.model.LG11.589-gene	evm.model.LG11.589-gene	LG11	-	7501956	7503102	7501956	7502662	7502890	7503102	3525	71076530	1085926	9168106378505	62811640	377	149	0	0	0.721,0.736	0.983,0.838,0.84	-0.159
	evm.model.LG11.589-gene	evm.model.LG11.589-gene	LG11	-	7501956	7503102	7501956	7502826	7503054	7503102	3527	43864319	643407	7397989210072	520478427	377	149	7.77045e-13	3.24941e-11	0.729,0.807	0.849,0.891,0.903	-0.113
	evm.model.LG02.1302-gene	evm.model.LG02.1302-gene	LG02	+	27708992	27714319	27708992	27709107	27712634	27714319	3529	1025772	43,37	398434509	40,44,53	3676	149	8.72845e-07	9.31197e-06	0.491,0.458	0.287,0.286,0.28	0.19
	evm.model.LG01.456-gene	evm.model.LG01.456-gene	LG01	+	14850840	14851246	14850840	14850939	14851087	14851246	3531	5,6	41,40	33,22,23	44,70,47	297	149	6.83346e-05	0.000416477	0.058,0.07	0.273,0.136,0.197	-0.138
	evm.model.LG08.875-gene	evm.model.LG08.875-gene	LG08	-	11778860	11781563	11778860	11780776	11781004	11781563	3534	32844641	174304	5423,6309,92	490486106	377	149	0.016167	0.043751	0.882,0.858	0.814,0.837,0.255	0.235
	evm.model.LG08.1720-gene	evm.model.LG08.1720-gene	LG08	-	34763094	34763477	34763094	34763238	34763414	34763477	3535	32,17	56,24	12,26,11	84,176,80	325	149	1.69077e-08	2.64656e-07	0.208,0.245	0.061,0.063,0.059	0.165
	evm.model.LG08.1720-gene	evm.model.LG08.1720-gene	LG08	-	34763843	34768079	34763843	34763985	34767889	34768079	3536	519462	375299	370349390	645519584	4053	149	8.35998e-14	3.95821e-12	0.048,0.054	0.021,0.024,0.024	0.028
	evm.model.LG15.392-gene	evm.model.LG15.392-gene	LG15	+	18052096	18052363	18052096	18052189	18052284	18052363	3539	11,20	33,31	14,8,12	76,50,78	244	149	0.000906395	0.00385504	0.169,0.283	0.101,0.089,0.086	0.134
	evm.model.LG15.262-gene	evm.model.LG15.262-gene	LG15	-	15690538	15691253	15690538	15690906	15690985	15691253	3541	7,15	10,15	8,6,7	23,20,20	228	149	0.0129488	0.0363824	0.314,0.395	0.185,0.164,0.186	0.176
	evm.model.LG15.481-gene	evm.model.LG15.481-gene	LG15	-	19291797	19293280	19291797	19291863	19293143	19293280	3542	889802	0,1	126510041468	2,8,12	1429	149	0.000356071	0.00173169	1.0,0.988	0.985,0.929,0.927	0.047
	evm.model.LG12.1350-gene	evm.model.LG12.1350-gene	LG12	+	26875885	26881532	26875885	26875995	26881446	26881532	3543	435349	12,14	337300298	61,29,41	5600	149	1.15729e-09	2.35111e-08	0.491,0.399	0.128,0.216,0.162	0.276
	evm.model.LG02.194-gene	evm.model.LG02.194-gene	LG02	+	4597629	4598098	4597629	4597863	4597948	4598098	3546	125114	68,89	127134216	183145243	234	149	0.00026511	0.00133581	0.539,0.449	0.306,0.37,0.361	0.148
	evm.model.LG02.1509-gene	evm.model.LG02.1509-gene	LG02	+	32368092	32368819	32368092	32368233	32368321	32368819	3557	184224	243199	131,88,68	256,177,95	237	149	0.000894957	0.00381489	0.323,0.414	0.243,0.238,0.31	0.105
	evm.model.LG02.1509-gene	evm.model.LG02.1509-gene	LG02	+	32369955	32371942	32369955	32370043	32371686	32371942	3560	638559	152,6	291,83,295	98,88,63	1792	149	0.00576291	0.0184548	0.259,0.886	0.198,0.073,0.28	0.389
	evm.model.LG01.2349-gene	evm.model.LG01.2349-gene	LG01	+	66304048	66306878	66304048	66304325	66306672	66306878	3563	18751711	39,54	5211485924	54,198,94	2496	149	0	0	0.742,0.654	0.365,0.309,0.37	0.35
	evm.model.LG04.978-gene	evm.model.LG04.978-gene	LG04	-	33313769	33314314	33313769	33314011	33314206	33314314	3564	4,3	0,0	65,31,69	4,0,7	344	149	0.00208624	0.0077972	1.0,1.0	0.876,1.0,0.81	0.105
	evm.model.LG11.256-gene	evm.model.LG11.256-gene	LG11	-	3177452	3177688	3177452	3177544	3177613	3177688	3567	48,57	107110	25,25,44	122,98,142	218	149	0.000798872	0.00345936	0.235,0.262	0.123,0.148,0.175	0.1
	evm.model.LG01.439-gene	evm.model.LG01.439-gene	LG01	+	14486871	14488365	14486871	14487079	14488195	14488365	3569	373175	55,16	656507655	21,50,24	1265	149	0.00207231	0.00776472	0.444,0.563	0.786,0.544,0.763	-0.194
	evm.model.LG04.1530-gene	evm.model.LG04.1530-gene	LG04	-	42247883	42249389	42247883	42248013	42248979	42249389	3571	72,59	13,12	82,56,67	55,17,25	1115	149	0.001645	0.00635912	0.425,0.397	0.166,0.306,0.264	0.166
	evm.model.LG07.280-gene	evm.model.LG07.280-gene	LG07	-	3315199	3317058	3315199	3315373	3316910	3317058	3575	88,19	35,15	31,83,49	37,104,70	1686	149	2.42147e-05	0.000171287	0.182,0.101	0.069,0.066,0.058	0.077
	evm.model.LG11.37-gene	evm.model.LG11.37-gene	LG11	-	631206	631612	631206	631392	631489	631612	3577	114123	469618	23,99,52	310539557	246	149	1.94978e-05	0.000142478	0.128,0.108	0.043,0.1,0.054	0.052
	evm.model.LG02.457-gene	evm.model.LG02.457-gene	LG02	+	10313202	10313486	10313202	10313303	10313401	10313486	3582	50,24	27,13	27,30,24	23,31,31	247	149	0.0117786	0.0335542	0.528,0.527	0.415,0.369,0.318	0.16
	evm.model.LG16.157-gene	evm.model.LG16.157-gene	LG16	-	7241970	7243199	7241970	7242066	7243092	7243199	3583	747440	158165	3521004380	34,84,29	1175	149	5.20312e-11	1.4303e-09	0.375,0.253	0.568,0.602,0.624	-0.284
	evm.model.LG07.1076-gene	evm.model.LG07.1076-gene	LG07	-	18975038	18975862	18975038	18975165	18975779	18975862	3586	978844	325204	1028723887	98,63,76	763	149	0	0	0.37,0.447	0.672,0.691,0.695	-0.277
	evm.model.LG16.2-gene	evm.model.LG16.2-gene	LG16	-	89810	91234	89810	90298	91156	91234	3588	309256	15,3	188321232	26,31,20	1007	149	0.000115597	0.000653114	0.753,0.927	0.517,0.605,0.632	0.255
	Novel.15599	NA	LG05	-	40260505	40261970	40260505	40261887	40261907	40261970	3590	7,6	115,91	29,36,2	22,15,64	169	149	0.000270427	0.00135604	0.051,0.055	0.538,0.679,0.027	-0.362
	evm.model.LG05.2-gene	evm.model.LG05.2-gene	LG05	+	46334	48441	46334	46526	48354	48441	3591	17933222	50101	5861063720	0,0,6	1977	149	0	0	0.73,0.706	1.0,1.0,0.9	-0.249
	evm.model.LG10.964-gene	evm.model.LG10.964-gene	LG10	+	21631269	21633608	21631269	21631560	21631668	21633608	3593	154143	7,14	32,50,62	10,21,46	257	149	1.58979e-10	3.843e-09	0.927,0.856	0.65,0.58,0.439	0.335
	evm.model.LG04.1480-gene	evm.model.LG04.1480-gene	LG04	+	41417866	41422050	41417866	41417923	41421979	41422050	3595	901755	4,1	480491504	0,0,1	4205	149	0.01463	0.040257	0.889,0.964	1.0,1.0,0.947	-0.056
	evm.model.LG14.270-gene	evm.model.LG14.270-gene	LG14	-	3359187	3360108	3359187	3359834	3360042	3360108	3597	56,49	126,61	38,58,40	225214180	357	149	9.78207e-07	1.03398e-05	0.156,0.251	0.066,0.102,0.085	0.119
	evm.model.LG09.141-gene	evm.model.LG09.141-gene	LG09	-	1960142	1960726	1960142	1960267	1960335	1960726	3598	258204	118102	128137164	12,27,38	217	149	1.09443e-07	1.425e-06	0.6,0.579	0.88,0.777,0.748	-0.212
	evm.model.LG10.1122-gene	evm.model.LG10.1122-gene	LG10	-	23821722	23822126	23821722	23821826	23821937	23822126	3609	6,12	6,3	8,4,6	20,18,6	260	149	0.0107596	0.0311952	0.364,0.696	0.186,0.113,0.364	0.309
	evm.model.LG18.91-gene	evm.model.LG18.91-gene	LG18	-	6396519	6399502	6396519	6396574	6399433	6399502	3616	900442	108,65	600408657	44,39,41	3008	149	0.000650138	0.00291891	0.292,0.252	0.403,0.341,0.443	-0.124
	evm.model.LG03.1225-gene	evm.model.LG03.1225-gene	LG03	-	48147386	48149866	48147386	48149018	48149107	48149866	3624	65,22	14,7	18,26,26	0,0,7	238	149	0.0136889	0.0381623	0.744,0.663	1.0,1.0,0.699	-0.196
	evm.model.LG07.1025-gene	evm.model.LG07.1025-gene	LG07	-	18164118	18164888	18164118	18164442	18164664	18164888	3639	212221	0,0	189212242	12,0,0	371	149	0.00514212	0.0168242	1.0,1.0	0.863,1.0,1.0	0.046
	evm.model.LG02.1077-gene	evm.model.LG02.1077-gene	LG02	+	23757536	23757988	23757536	23757734	23757864	23757988	3640	78,59	128,99	177132185	726499395	279	149	3.09537e-05	0.000211363	0.246,0.241	0.115,0.124,0.2	0.097
	evm.model.LG02.1077-gene	evm.model.LG02.1077-gene	LG02	+	23757864	23759018	23757864	23757988	23758861	23759018	3641	211155	49,24	452365418	284164217	1022	149	5.00704e-08	6.9456e-07	0.386,0.485	0.188,0.245,0.219	0.218
	evm.model.LG01.2796-gene	evm.model.LG01.2796-gene	LG01	+	74034026	74035994	74034026	74034089	74035912	74035994	3646	16601210	175163	154113901586	543751589	1972	149	0	0	0.417,0.359	0.177,0.123,0.169	0.232
	evm.model.LG17.707-gene	evm.model.LG17.707-gene	LG17	+	16826700	16828090	16826700	16826816	16828008	16828090	3647	81,79	17,16	40,53,20	42,42,34	1341	149	4.67748e-12	1.65415e-10	0.346,0.354	0.096,0.123,0.061	0.257
	evm.model.LG03.658-gene	evm.model.LG03.658-gene	LG03	-	40322821	40323178	40322821	40322988	40323106	40323178	3651	43,7	168144	42,43,39	133143118	267	149	0.000792082	0.00343256	0.125,0.026	0.15,0.144,0.156	-0.074
	evm.model.LG03.590-gene	evm.model.LG03.590-gene	LG03	-	39059290	39060159	39059290	39059361	39059814	39060159	3652	162104	571404	36,33,68	290366291	602	149	1.0753e-05	8.57995e-05	0.066,0.06	0.03,0.022,0.055	0.027
	evm.model.LG11.764-gene	evm.model.LG11.764-gene	LG11	+	10390486	10396107	10390486	10390612	10395356	10396107	3653	1149807	12,13	622817937	26,15,22	4893	149	0.01171	0.033443	0.745,0.654	0.421,0.624,0.565	0.163
	evm.model.LG12.583-gene	evm.model.LG12.583-gene	LG12	-	10965727	10972162	10965727	10970159	10970322	10972162	3657	4,7	0,0	36,24,38	4,20,30	312	149	9.77256e-06	7.91896e-05	1.0,1.0	0.811,0.364,0.377	0.483
	evm.model.LG12.583-gene	evm.model.LG12.583-gene	LG12	-	10970322	10972162	10970322	10970494	10971040	10972162	3658	22,29	1,2	112,90,112	16,40,40	695	149	0.00147289	0.00576773	0.825,0.757	0.6,0.325,0.375	0.358
	evm.model.LG01.1346-gene	evm.model.LG01.1346-gene	LG01	-	34572540	34572969	34572540	34572672	34572840	34572969	3665	10,16	45,26	64,66,67	107,66,70	317	149	0.00423623	0.0143351	0.095,0.224	0.219,0.32,0.31	-0.123
	evm.model.LG08.124-gene	evm.model.LG08.124-gene	LG08	+	1577302	1578300	1577302	1577358	1578215	1578300	3666	400290	254206	226237152	57,117,81	1006	149	0.0049989	0.0164401	0.189,0.173	0.37,0.231,0.217	-0.092
	evm.model.LG10.22-gene	evm.model.LG10.22-gene	LG10	+	323034	324216	323034	323193	324115	324216	3681	36,29	32,47	20,32,10	97,96,93	1071	149	1.44719e-08	2.30305e-07	0.135,0.079	0.028,0.044,0.015	0.078
	evm.model.LG11.11-gene	evm.model.LG11.11-gene	LG11	+	220982	221490	220982	221027	221409	221490	3691	124107	1039591	85123130	165620281272	531	149	1.17109e-08	1.92793e-07	0.032,0.048	0.014,0.017,0.028	0.02
	evm.model.LG11.11-gene	evm.model.LG11.11-gene	LG11	+	224800	226166	224800	225258	225455	226166	3692	15,34	0,1	8,44,11	5,5,0	346	149	0.00106289	0.00438395	1.0,0.936	0.408,0.791,1.0	0.235
	evm.model.LG09.1479-gene	evm.model.LG09.1479-gene	LG09	+	18394954	18395815	18394954	18395271	18395760	18395815	3693	63,29	18,7	44,58,52	23,38,45	638	149	0.000597523	0.00272332	0.45,0.492	0.309,0.263,0.213	0.209
	evm.model.LG09.1479-gene	evm.model.LG09.1479-gene	LG09	+	18394954	18395815	18394954	18395289	18395760	18395815	3694	63,29	0,0	44,51,53	7,12,0	620	149	1.07751e-05	8.58563e-05	1.0,1.0	0.602,0.505,1.0	0.298
	evm.model.LG12.1581-gene	evm.model.LG12.1581-gene	LG12	-	29782859	29787469	29782859	29782914	29787377	29787469	3711	1185979	136124	912743956	149190136	4612	149	0.000719474	0.00317066	0.22,0.203	0.165,0.112,0.185	0.058
	evm.model.LG04.1029-gene	evm.model.LG04.1029-gene	LG04	-	34128336	34131080	34128336	34130121	34130166	34131080	3713	5,1	106,78	90,77,84	0,0,43	194	149	0	0	0.035,0.01	1.0,1.0,0.6	-0.844
	Novel.8937	NA	LG02	+	58201951	58202622	58201951	58202079	58202314	58202622	3721	40,29	5,0	32,66,11	0,0,1	384	149	0.00483139	0.0159533	0.756,1.0	1.0,1.0,0.81	-0.059
	evm.model.LG09.120-gene	evm.model.LG09.120-gene	LG09	+	1715387	1717214	1715387	1715573	1717019	1717214	3731	83,77	111,97	44,35,66	108,134,86	1595	149	0.00112769	0.00460436	0.065,0.069	0.037,0.024,0.067	0.024
	evm.model.LG12.838-gene	evm.model.LG12.838-gene	LG12	+	19685021	19687168	19685021	19685747	19685825	19687168	3737	51,83	4,16	66,38,66	48,22,56	227	149	1.24985e-08	2.0342e-07	0.893,0.773	0.474,0.531,0.436	0.353
	evm.model.LG12.838-gene	evm.model.LG12.838-gene	LG12	+	19685021	19687168	19685021	19685747	19685828	19687168	3738	51,86	27,19	66,39,66	128,87,71	230	149	3.79607e-07	4.50263e-06	0.55,0.746	0.25,0.225,0.376	0.364
	evm.model.LG01.1583-gene	evm.model.LG01.1583-gene	LG01	+	39476707	39476946	39476707	39476770	39476868	39476946	3739	32,10	142120	63,48,51	225195191	247	149	0.00999387	0.0292223	0.12,0.048	0.144,0.129,0.139	-0.053
	evm.model.LG09.314-gene	evm.model.LG09.314-gene	LG09	+	4102398	4104062	4102398	4102453	4103988	4104062	3752	445416	175212	270300198	202172224	1684	149	5.35653e-06	4.65668e-05	0.184,0.148	0.106,0.134,0.073	0.062
	evm.model.LG02.1567-gene	evm.model.LG02.1567-gene	LG02	-	33670544	33680641	33670544	33671765	33678171	33680641	3754	5691391	11,19	577802625	0,0,5	6555	149	1.14671e-05	9.03646e-05	0.54,0.625	1.0,1.0,0.74	-0.331
	evm.model.LG09.917-gene	evm.model.LG09.917-gene	LG09	-	10613648	10614904	10613648	10614106	10614780	10614904	3757	291222	220181	189175186	280295284	823	149	3.77004e-08	5.39964e-07	0.193,0.182	0.109,0.097,0.106	0.084
	evm.model.LG07.527-gene	evm.model.LG07.527-gene	LG07	+	6765874	6768307	6765874	6765967	6766187	6768307	3758	741567	26,8	603512712	6,10,9	369	149	0.0170093	0.0456423	0.92,0.966	0.976,0.954,0.97	-0.024
	evm.model.LG12.1634-gene	evm.model.LG12.1634-gene	LG12	+	30383760	30384246	30383760	30383791	30384094	30384246	3759	34,2	109,68	54,58,19	90105135	452	149	0.00323748	0.0114321	0.093,0.01	0.165,0.154,0.044	-0.07
	evm.model.LG08.1325-gene	evm.model.LG08.1325-gene	LG08	-	29190765	29191407	29190765	29191006	29191132	29191407	3761	15,15	16,15	13,16,5	47,44,55	275	149	2.42175e-05	0.000171287	0.337,0.351	0.13,0.165,0.047	0.23
	evm.model.LG10.1555-gene	evm.model.LG10.1555-gene	LG10	-	29160114	29161717	29160114	29160943	29161540	29161717	3765	112,58	112,81	92,84,92	220224232	746	149	7.25516e-07	7.87212e-06	0.166,0.125	0.077,0.07,0.073	0.072
	evm.model.LG10.1555-gene	evm.model.LG10.1555-gene	LG10	-	29172551	29176350	29172551	29173786	29176246	29176350	3767	136122	99,87	140123128	157194174	2609	149	3.29379e-05	0.000221741	0.073,0.074	0.048,0.035,0.04	0.032
	evm.model.LG06.712-gene	evm.model.LG06.712-gene	LG06	+	27522889	27526557	27522889	27522958	27524310	27526557	3770	227144	77,87	128,73,136	54,87,90	1501	149	0.0156291	0.0425073	0.226,0.141	0.19,0.077,0.13	0.051
	evm.model.LG12.350-gene	evm.model.LG12.350-gene	LG12	-	4800534	4801050	4800534	4800649	4800766	4801050	3773	41,21	66,64	9,10,11	44,67,71	266	149	7.87133e-05	0.000467285	0.258,0.155	0.103,0.077,0.08	0.12
	evm.model.LG12.1308-gene	evm.model.LG12.1308-gene	LG12	+	26431181	26432492	26431181	26431707	26432120	26432492	3774	87,48	433410	31,49,36	435346450	562	149	0.00131875	0.00525754	0.051,0.03	0.019,0.036,0.021	0.015
	evm.model.LG01.865-gene	evm.model.LG01.865-gene	LG01	-	24741627	24744256	24741627	24741711	24743895	24744256	3775	212131	27,18	109172165	112,142,30	2333	149	4.80374e-09	8.62716e-08	0.334,0.317	0.059,0.072,0.26	0.195
	evm.model.LG04.1443-gene	evm.model.LG04.1443-gene	LG04	-	40843269	40843808	40843269	40843548	40843652	40843808	3777	3,4	27,26	2,0,0	25,14,9	253	149	0.00986298	0.0289514	0.061,0.083	0.045,0.0,0.0	0.057
	evm.model.LG04.1910-gene	evm.model.LG04.1910-gene	LG04	-	47688692	47689029	47688692	47688805	47688932	47689029	3780	21,36	0,0	22,22,13	0,0,9	276	149	0.00637642	0.0201048	1.0,1.0	1.0,1.0,0.438	0.187
	evm.model.LG04.1910-gene	evm.model.LG04.1910-gene	LG04	-	47904419	47905233	47904419	47904856	47905041	47905233	3782	177114	5,17	61,35,136	24,26,25	334	149	7.7989e-05	0.000463484	0.94,0.749	0.531,0.375,0.708	0.307
	evm.model.LG04.1910-gene	evm.model.LG04.1910-gene	LG04	-	47904419	47906134	47904419	47905233	47905589	47906134	3783	213130	4,34	44,38,64	20,31,37	505	149	0.000132006	0.000727176	0.94,0.53	0.394,0.266,0.338	0.402
	evm.model.LG14.129-gene	evm.model.LG14.129-gene	LG14	+	1753508	1754788	1753508	1753627	1754665	1754788	3784	1236629	129128	1244805556	66,61,52	1187	149	0.00196922	0.00745155	0.546,0.382	0.703,0.624,0.573	-0.169
	evm.model.LG14.129-gene	evm.model.LG14.129-gene	LG14	+	1755659	1755854	1755659	1755704	1755796	1755854	3785	222180	175171	200276135	68,31,77	241	149	6.48287e-05	0.000398074	0.44,0.394	0.645,0.846,0.52	-0.253
	evm.model.LG15.753-gene	evm.model.LG15.753-gene	LG15	-	22855438	22857104	22855438	22855579	22856006	22857104	3787	154,62	81,31	337367183	72,88,70	576	149	0.000625955	0.00283038	0.33,0.341	0.548,0.519,0.403	-0.155
	evm.model.LG07.990-gene	evm.model.LG07.990-gene	LG07	-	17549900	17550507	17549900	17550056	17550148	17550507	3788	164,73	42712716	67,111,50	168312821521	241	149	0.00162938	0.0063115	0.023,0.016	0.024,0.051,0.02	-0.012
	evm.model.LG01.1900-gene	evm.model.LG01.1900-gene	LG01	+	46867852	46868278	46867852	46867967	46868158	46868278	3790	28,40	47,45	66,95,62	20,61,27	340	149	1.65131e-05	0.000123504	0.207,0.28	0.591,0.406,0.502	-0.256
	evm.model.LG07.461-gene	evm.model.LG07.461-gene	LG07	+	5772182	5773403	5772182	5772257	5772977	5773403	3791	224171	3,9	276283428	0,0,10	869	149	0.0134078	0.0375249	0.928,0.765	1.0,1.0,0.88	-0.113
	Novel.24795	NA	LG10	+	30201122	30205734	30201122	30201225	30205585	30205734	3799	23541710	10,0	177912821414	24,0,20	4509	149	0.00397227	0.0135379	0.886,1.0	0.71,1.0,0.7	0.14
	Novel.24795	NA	LG10	+	30201122	30205734	30201122	30201444	30205585	30205734	3800	22751655	16,22	169612361374	3,6,0	4290	149	3.19891e-06	2.97493e-05	0.832,0.723	0.952,0.877,1.0	-0.165
	evm.model.LG03.1297-gene	evm.model.LG03.1297-gene	LG03	+	48961521	48962653	48961521	48961720	48962589	48962653	3803	24,19	56,41	10,7,3	90,54,31	1018	149	3.07846e-06	2.87855e-05	0.059,0.064	0.016,0.019,0.014	0.045
	evm.model.LG04.711-gene	evm.model.LG04.711-gene	LG04	-	26675321	26677415	26675321	26675389	26677129	26677415	3804	230,89	69,64	85,87,174	0,9,11	1889	149	1.5326e-05	0.000115378	0.208,0.099	1.0,0.433,0.555	-0.509
	evm.model.LG04.711-gene	evm.model.LG04.711-gene	LG04	-	26680513	26680781	26680513	26680627	26680762	26680781	3805	18,4	8,6	48,4,11	0,0,12	284	149	0.0108858	0.0314972	0.541,0.259	1.0,1.0,0.325	-0.375
	evm.model.LG02.1879-gene	evm.model.LG02.1879-gene	LG02	-	46533191	46534523	46533191	46533402	46534375	46534523	3806	288205	127,85	301323182	211279212	1122	149	6.93446e-08	9.30387e-07	0.231,0.243	0.159,0.133,0.102	0.106
	evm.model.LG01.2157-gene	evm.model.LG01.2157-gene	LG01	+	62098570	62099004	62098570	62098606	62098882	62099004	3807	208108	8,8	94128142	0,0,1	425	149	5.51654e-07	6.18885e-06	0.901,0.826	1.0,1.0,0.98	-0.13
	evm.model.LG01.2157-gene	evm.model.LG01.2157-gene	LG01	+	62099687	62100157	62099687	62099919	62099997	62100157	3810	56,29	80,35	67,39,50	7,37,44	227	149	0.0162399	0.0438861	0.315,0.352	0.863,0.409,0.427	-0.233
	evm.model.LG01.2361-gene	evm.model.LG01.2361-gene	LG01	-	66527515	66527964	66527515	66527671	66527756	66527964	3814	17,7	11961066	4,10,19	220359171	234	149	6.01532e-05	0.000372963	0.009,0.004	0.011,0.017,0.066	-0.025
	evm.model.LG03.881-gene	evm.model.LG03.881-gene	LG03	-	44052822	44053359	44052822	44052920	44053280	44053359	3816	64,30	43,32	80,68,68	127,96,120	509	149	0.00188329	0.007169	0.303,0.215	0.156,0.172,0.142	0.102
	evm.model.LG01.2568-gene	evm.model.LG01.2568-gene	LG01	-	70175295	70176371	70175295	70175947	70176033	70176371	3817	79112	69,47	48,61,51	81,105,77	235	149	0.000119013	0.000669768	0.421,0.602	0.273,0.269,0.296	0.232
	evm.model.LG01.2568-gene	evm.model.LG01.2568-gene	LG01	-	70182113	70186397	70182113	70182850	70186093	70186397	3818	723675	28,22	426438431	38,45,28	3392	149	1.11952e-05	8.85873e-05	0.531,0.574	0.33,0.3,0.403	0.208
	evm.model.LG12.936-gene	evm.model.LG12.936-gene	LG12	-	21162522	21163372	21162522	21163121	21163235	21163372	3820	15,13	5,5	17,7,18	2,0,0	263	149	2.04629e-05	0.00014802	0.63,0.596	0.828,1.0,1.0	-0.33
	evm.model.LG10.1484-gene	evm.model.LG10.1484-gene	LG10	-	28216947	28217269	28216947	28217043	28217203	28217269	3822	229195	458448	113222200	137383266	309	149	0.00127673	0.00511495	0.194,0.173	0.285,0.218,0.266	-0.073
	evm.model.LG10.1484-gene	evm.model.LG10.1484-gene	LG10	-	28219118	28219761	28219118	28219336	28219578	28219761	3823	151143	7,7	34,104,94	4,10,19	391	149	0.00155073	0.00602724	0.892,0.886	0.764,0.799,0.653	0.15
	evm.model.LG06.1229-gene	evm.model.LG06.1229-gene	LG06	-	34338676	34341202	34338676	34339206	34339302	34341202	3826	125103	2,12	121154130	0,0,0	245	149	1.20018e-06	1.23221e-05	0.974,0.839	1.0,1.0,1.0	-0.094
	evm.model.LG02.1358-gene	evm.model.LG02.1358-gene	LG02	+	28872621	28873065	28872621	28872857	28872969	28873065	3827	15,12	313225	33,13,17	256141138	261	149	0.000615143	0.00278589	0.027,0.03	0.069,0.05,0.066	-0.033
	evm.model.LG07.544-gene	evm.model.LG07.544-gene	LG07	+	7010391	7013783	7010391	7010926	7011078	7013783	3837	12,7	31,16	17,3,10	48,59,79	301	149	0.0156158	0.0425003	0.161,0.178	0.149,0.025,0.059	0.092
	Novel.11737	NA	LG04	+	18298858	18301374	18298858	18299080	18299205	18301374	3839	4958,87	275,21	777,8,1876	43,0,40	274	149	0.000243252	0.00124317	0.907,0.693	0.908,1.0,0.962	-0.157
	evm.model.LG02.2644-gene	evm.model.LG02.2644-gene	LG02	-	59707922	59711024	59707922	59708023	59710937	59711024	3843	1159815	42,55	824816886	11,12,28	3063	149	0.000834072	0.00359819	0.573,0.419	0.785,0.768,0.606	-0.224
	evm.model.LG05.1899-gene	evm.model.LG05.1899-gene	LG05	+	37882691	37884446	37882691	37882944	37884331	37884446	3848	213121	76,65	173134115	117,121,99	1536	149	4.54098e-05	0.000293098	0.214,0.153	0.125,0.097,0.101	0.076
	evm.model.LG10.1446-gene	evm.model.LG10.1446-gene	LG10	-	27749543	27755179	27749543	27749972	27754990	27755179	3852	9051116	131147	246346283	53,65,48	5167	149	0.0187393	0.0496336	0.166,0.18	0.118,0.133,0.145	0.041
	evm.model.LG18.172-gene	evm.model.LG18.172-gene	LG18	-	10084641	10086475	10084641	10084842	10086343	10086475	3853	207156	46,27	237266265	39,16,17	1650	149	0.0038031	0.0130389	0.289,0.343	0.354,0.6,0.585	-0.197
	evm.model.LG11.786-gene	evm.model.LG11.786-gene	LG11	+	10792562	10794655	10792562	10792817	10794492	10794655	3855	63,54	1,0	119,68,125	6,1,2	1824	149	0.00353244	0.0122799	0.837,1.0	0.618,0.847,0.836	0.152
	evm.model.LG11.786-gene	evm.model.LG11.786-gene	LG11	+	10792562	10794655	10792562	10792817	10794500	10794655	3856	63,54	3,2	119,68,126	38,19,24	1832	149	4.31922e-06	3.84834e-05	0.631,0.687	0.203,0.225,0.299	0.417
	evm.model.LG17.565-gene	evm.model.LG17.565-gene	LG17	-	15076923	15077181	15076923	15077052	15077133	15077181	3858	69,85	156167	36,35,25	111,161,95	230	149	0.000530298	0.00245799	0.223,0.248	0.174,0.123,0.146	0.088
	evm.model.LG17.565-gene	evm.model.LG17.565-gene	LG17	-	15079488	15081374	15079488	15079706	15081223	15081374	3859	725619	241244	312382291	181199194	1666	149	4.25059e-05	0.000277038	0.212,0.185	0.134,0.147,0.118	0.066
	evm.model.LG17.565-gene	evm.model.LG17.565-gene	LG17	-	15086420	15087483	15086420	15086582	15087145	15087483	3860	289320	191185	145135131	140105147	712	149	0.00104848	0.00433699	0.24,0.266	0.178,0.212,0.157	0.071
	evm.model.LG01.2632-gene	evm.model.LG01.2632-gene	LG01	+	71289485	71290216	71289485	71289886	71290156	71290216	3863	132135	299305	50,101,64	82122128	419	149	0.012605	0.0356262	0.136,0.136	0.178,0.227,0.151	-0.049
	evm.model.LG05.812-gene	evm.model.LG05.812-gene	LG05	+	21789696	21794909	21789696	21789783	21794774	21794909	3869	49762919	7,5	207124773478	137114182	5140	149	0	0	0.954,0.944	0.305,0.386,0.356	0.6
	evm.model.LG05.812-gene	evm.model.LG05.812-gene	LG05	+	21789696	21794909	21789696	21791539	21794774	21794909	3870	1345969	172,95	112611471503	10,27,64	3384	149	7.5762e-09	1.30735e-07	0.256,0.31	0.832,0.652,0.508	-0.381
	evm.model.LG11.510-gene	evm.model.LG11.510-gene	LG11	+	6474419	6475869	6474419	6474496	6475763	6475869	3878	176188	59,58	178294252	48,49,32	1416	149	0.00460754	0.015329	0.239,0.254	0.281,0.387,0.453	-0.127
	evm.model.LG01.420-gene	evm.model.LG01.420-gene	LG01	+	13955297	13955566	13955297	13955396	13955534	13955566	3880	14,11	118101	41,15,44	140133118	287	149	0.00111859	0.00457745	0.058,0.054	0.132,0.055,0.162	-0.06
	evm.model.LG18.538-gene	evm.model.LG18.538-gene	LG18	+	16281315	16281879	16281315	16281579	16281685	16281879	3890	46,64	111160	33,117,9	133,605,25	255	149	0.000358902	0.00174102	0.195,0.189	0.127,0.102,0.174	0.058
	evm.model.LG09.1518-gene	evm.model.LG09.1518-gene	LG09	-	19135957	19136223	19135957	19136065	19136143	19136223	3894	44,51	65,84	20,10,22	63,88,68	227	149	1.06236e-05	8.50037e-05	0.308,0.285	0.172,0.069,0.175	0.158
	evm.model.LG01.390-gene	evm.model.LG01.390-gene	LG01	+	12945615	12945954	12945615	12945677	12945829	12945954	3899	56,64	286280	43,88,111	128168176	301	149	1.1119e-07	1.44446e-06	0.088,0.102	0.143,0.206,0.238	-0.101
	evm.model.LG16.762-gene	evm.model.LG16.762-gene	LG16	-	18427253	18427507	18427253	18427325	18427394	18427507	3902	47,56	63,26	9,10,54	56,44,65	218	149	0.00208778	0.0077972	0.338,0.595	0.099,0.134,0.362	0.268
	evm.model.LG16.762-gene	evm.model.LG16.762-gene	LG16	-	18428805	18429826	18428805	18428940	18429761	18429826	3904	205193	12,8	83,97,115	14,9,23	970	149	0.000305067	0.00150666	0.724,0.787	0.477,0.623,0.434	0.244
	evm.model.LG05.1678-gene	evm.model.LG05.1678-gene	LG05	-	34532206	34532411	34532206	34532288	34532365	34532411	3906	57,47	138123	48,52,41	202176193	226	149	0.00659566	0.0206936	0.214,0.201	0.135,0.163,0.123	0.067
	evm.model.LG01.1686-gene	evm.model.LG01.1686-gene	LG01	-	41911459	41913322	41911459	41911624	41913238	41913322	3910	742791	151,97	9651126859	242259371	1763	149	0.000408901	0.00195869	0.293,0.408	0.252,0.269,0.164	0.122
	evm.model.LG02.2345-gene	evm.model.LG02.2345-gene	LG02	+	55365314	55365780	55365314	55365626	55365650	55365780	3912	8,2	0,0	15,21,7	0,0,58	173	149	0.00591958	0.0188932	1.0,1.0	1.0,1.0,0.094	0.302
	evm.model.LG10.1254-gene	evm.model.LG10.1254-gene	LG10	+	25505238	25505702	25505238	25505387	25505608	25505702	3916	41,12	67,74	4,2,11	57,46,61	370	149	5.3609e-05	0.000338618	0.198,0.061	0.027,0.017,0.068	0.092
	evm.model.LG06.266-gene	evm.model.LG06.266-gene	LG06	+	4903957	4904612	4903957	4904102	4904215	4904612	3919	4,7	44,58	1,3,6	58163101	262	149	0.00832628	0.0252254	0.049,0.064	0.01,0.01,0.033	0.039
	evm.model.LG05.94-gene	evm.model.LG05.94-gene	LG05	+	1729752	1732073	1729752	1730200	1731914	1732073	3922	618578	95,71	252397166	39,75,106	1863	149	0.00289908	0.010387	0.342,0.394	0.341,0.297,0.111	0.118
	evm.model.LG05.94-gene	evm.model.LG05.94-gene	LG05	+	1732167	1738644	1732167	1732591	1737318	1738644	3923	16861370	60,72	172425710	55,73,30	4876	149	0.000234676	0.00120688	0.462,0.368	0.087,0.151,0.42	0.196
	evm.model.LG03.1320-gene	evm.model.LG03.1320-gene	LG03	+	49212397	49213446	49212397	49212448	49212925	49213446	3926	103,48	299219	33,49,47	348537447	626	149	1.23807e-11	3.91872e-10	0.076,0.05	0.022,0.021,0.024	0.041
	evm.model.LG03.1320-gene	evm.model.LG03.1320-gene	LG03	+	49215519	49216477	49215519	49215665	49215934	49216477	3929	230224	10,17	247363300	54,43,61	418	149	3.46299e-06	3.19476e-05	0.891,0.824	0.62,0.751,0.637	0.188
	evm.model.LG03.1320-gene	evm.model.LG03.1320-gene	LG03	+	49218461	49219022	49218461	49218705	49218966	49219022	3932	229198	144100	293430386	156,107,99	410	149	0.00529094	0.0172618	0.366,0.418	0.406,0.594,0.586	-0.137
	evm.model.LG03.1320-gene	evm.model.LG03.1320-gene	LG03	+	49218461	49219022	49218461	49218847	49218966	49219022	3934	112,83	71,79	124193147	177237193	268	149	0.00269684	0.00974162	0.467,0.369	0.28,0.312,0.297	0.122
	evm.model.LG04.735-gene	evm.model.LG04.735-gene	LG04	+	27304780	27306440	27304780	27305269	27306319	27306440	3938	357253	23,5	143,30,132	60,19,78	1199	149	4.44089e-16	3.14097e-14	0.659,0.863	0.229,0.164,0.174	0.572
	evm.model.LG07.520-gene	evm.model.LG07.520-gene	LG07	+	6669305	6673178	6669305	6669424	6672751	6673178	3940	672569	29,17	341452392	49,28,47	3476	149	1.90547e-05	0.000139775	0.498,0.589	0.23,0.409,0.263	0.243
	evm.model.LG07.374-gene	evm.model.LG07.374-gene	LG07	+	4461206	4468224	4461206	4461565	4466525	4468224	3941	11741006	219149	798690748	236192196	5109	149	1.22495e-05	9.522e-05	0.135,0.165	0.09,0.095,0.1	0.055
	evm.model.LG07.374-gene	evm.model.LG07.374-gene	LG07	+	4466525	4468492	4466525	4468224	4468314	4468492	3943	129119	38,53	226228210	27,17,62	239	149	0.000364687	0.0017661	0.679,0.583	0.839,0.893,0.679	-0.173
	evm.model.LG07.374-gene	evm.model.LG07.374-gene	LG07	+	4469304	4470835	4469304	4469463	4470413	4470835	3944	158155	389330	193135126	446527424	1099	149	0.0188591	0.0498587	0.052,0.06	0.055,0.034,0.039	0.013
	evm.model.LG07.374-gene	evm.model.LG07.374-gene	LG07	+	4476862	4480770	4476862	4476930	4480651	4480770	3948	570483	208191	439445312	192188264	3870	149	0.00308232	0.0109545	0.095,0.089	0.081,0.084,0.044	0.022
	evm.model.LG07.374-gene	evm.model.LG07.374-gene	LG07	+	4483023	4486316	4483023	4483126	4483209	4486316	3950	5,8	149127	14,22,18	160150132	232	149	0.00116035	0.00470129	0.021,0.039	0.053,0.086,0.081	-0.043
	Novel.22163	NA	LG09	-	14811219	14811931	14811219	14811721	14811834	14811931	3951	27,25	0,0	109,97,484	58,9,71	262	149	6.7658e-07	7.42553e-06	1.0,1.0	0.517,0.86,0.795	0.276
	Novel.22163	NA	LG09	-	14811219	14816201	14811219	14811674	14816100	14816201	3952	251276	0,0	11639472283	0,0,15	4575	149	0.00272652	0.00983022	1.0,1.0	1.0,1.0,0.832	0.056
	Novel.22163	NA	LG09	-	14811219	14816201	14811219	14811931	14816100	14816201	3954	223254	0,0	10558481779	58,37,79	4318	149	7.18869e-13	3.02824e-11	1.0,1.0	0.386,0.442,0.437	0.578
	Novel.22163	NA	LG09	-	14824225	14825399	14824225	14824350	14825319	14825399	3955	67,92	1,7	557410536	0,4,4	1118	149	0.000568156	0.00260397	0.899,0.637	1.0,0.932,0.947	-0.192
	Novel.22163	NA	LG09	-	14854419	14856114	14854419	14854499	14855760	14856114	3957	25,32	0,1	152,68,158	19,9,7	1410	149	0.000431493	0.00204977	1.0,0.772	0.458,0.444,0.705	0.35
	evm.model.LG02.2554-gene	evm.model.LG02.2554-gene	LG02	+	58408140	58409952	58408140	58408488	58409751	58409952	3964	208136	1,0	183,83,221	7,3,3	1412	149	0.000128514	0.000714812	0.956,1.0	0.734,0.745,0.886	0.19
	evm.model.LG05.2054-gene	evm.model.LG05.2054-gene	LG05	+	40110385	40112914	40110385	40112633	40112754	40112914	3969	8,10	0,9	14,4,16	0,0,0	270	149	0.000329846	0.00161797	1.0,0.38	1.0,1.0,1.0	-0.31
	evm.model.LG09.1033-gene	evm.model.LG09.1033-gene	LG09	+	11845025	11845638	11845025	11845069	11845568	11845638	3970	71,54	30,16	32,43,42	33,26,59	648	149	8.10573e-05	0.000475796	0.352,0.437	0.182,0.276,0.141	0.195
	evm.model.LG10.1506-gene	evm.model.LG10.1506-gene	LG10	+	28470024	28471324	28470024	28470068	28471265	28471324	3973	279329	22,27	917807829	42,28,31	1346	149	0.000590414	0.00269521	0.584,0.574	0.707,0.761,0.747	-0.159
	evm.model.LG05.944-gene	evm.model.LG05.944-gene	LG05	+	24307082	24307495	24307082	24307231	24307419	24307495	3977	287186	160111	339371314	108,82,71	337	149	1.26554e-08	2.0539e-07	0.442,0.426	0.581,0.667,0.662	-0.203
	evm.model.LG16.965-gene	evm.model.LG16.965-gene	LG16	+	20653918	20654513	20653918	20654271	20654414	20654513	3982	37,16	102,71	15,9,25	148131192	292	149	5.12659e-06	4.48401e-05	0.156,0.103	0.049,0.034,0.062	0.081
	evm.model.LG16.965-gene	evm.model.LG16.965-gene	LG16	+	20667995	20671240	20667995	20668765	20670641	20671240	3983	152254	38,54	71,122,48	77,90,33	2025	149	6.56142e-14	3.18562e-12	0.227,0.257	0.064,0.091,0.097	0.158
	evm.model.LG02.474-gene	evm.model.LG02.474-gene	LG02	-	10628243	10629841	10628243	10628343	10629727	10629841	3989	191188	124,71	618361449	79114172	1533	149	0.00207966	0.0077821	0.13,0.205	0.432,0.235,0.202	-0.122
	evm.model.LG13.285-gene	evm.model.LG13.285-gene	LG13	+	19068977	19070596	19068977	19069083	19070483	19070596	3992	1040726	100,77	235721952623	141,135,80	1549	149	3.12807e-05	0.000212835	0.5,0.476	0.617,0.61,0.759	-0.174
	evm.model.LG12.301-gene	evm.model.LG12.301-gene	LG12	+	3882324	3882724	3882324	3882490	3882632	3882724	3994	21,8	147,71	2,0,5	102,90,85	291	149	2.92355e-06	2.75477e-05	0.068,0.055	0.01,0.0,0.029	0.049
	evm.model.LG12.301-gene	evm.model.LG12.301-gene	LG12	+	3890037	3890857	3890037	3890156	3890263	3890857	3995	20,17	0,0	20,19,22	6,0,0	256	149	0.0152666	0.0416092	1.0,1.0	0.66,1.0,1.0	0.113
	evm.model.LG01.1165-gene	evm.model.LG01.1165-gene	LG01	-	31246482	31248830	31246482	31247335	31248543	31248830	3997	189165	14,13	240263271	27,45,61	1357	149	0.00182488	0.00698006	0.597,0.582	0.494,0.391,0.328	0.185
	evm.model.LG16.1183-gene	evm.model.LG16.1183-gene	LG16	+	23315810	23316735	23315810	23316010	23316666	23316735	3999	206156	250175	109,86,69	274167183	805	149	3.06928e-07	3.70188e-06	0.132,0.142	0.069,0.087,0.065	0.063
	evm.model.LG17.616-gene	evm.model.LG17.616-gene	LG17	+	15728295	15729817	15728295	15728664	15729712	15729817	4000	250128	86,39	246207209	231143141	1197	149	1.48198e-08	2.34538e-07	0.266,0.29	0.117,0.153,0.156	0.136
	evm.model.LG17.616-gene	evm.model.LG17.616-gene	LG17	+	15732329	15732952	15732329	15732548	15732662	15732952	4001	95,54	0,1	203140187	17,6,10	263	149	5.45646e-05	0.000343204	1.0,0.968	0.871,0.93,0.914	0.079
	evm.model.LG05.2013-gene	evm.model.LG05.2013-gene	LG05	-	39615067	39616966	39615067	39615184	39616857	39616966	4004	301306	0,12	185149152	15,4,8	1822	149	0.0189275	0.0499934	1.0,0.676	0.502,0.753,0.608	0.217
	evm.model.LG05.1525-gene	evm.model.LG05.1525-gene	LG05	+	32470930	32471333	32470930	32471111	32471191	32471333	4006	38,23	582471	14,7,12	1191869846	229	149	2.7938e-11	8.29309e-10	0.041,0.031	0.008,0.005,0.009	0.029
	evm.model.LG09.1129-gene	evm.model.LG09.1129-gene	LG09	-	13005613	13006077	13005613	13005789	13005962	13006077	4008	208252	719497	225230203	114611301051	322	149	5.12324e-08	7.05554e-07	0.118,0.19	0.083,0.086,0.082	0.07
	evm.model.LG09.2055-gene	evm.model.LG09.2055-gene	LG09	+	34386509	34386863	34386509	34386607	34386736	34386863	4009	4,14	38,60	0,0,8	30,58,33	278	149	0.00724645	0.022368	0.053,0.111	0.0,0.0,0.115	0.044
	evm.model.LG01.247-gene	evm.model.LG01.247-gene	LG01	+	8936302	8937898	8936302	8936522	8937719	8937898	4018	56,46	111105	40,33,45	169,151,94	1346	149	0.00737153	0.0227173	0.053,0.046	0.026,0.024,0.05	0.016
	evm.model.LG16.347-gene	evm.model.LG16.347-gene	LG16	-	12655068	12655665	12655068	12655314	12655467	12655665	4019	33,15	283200	11,15,6	267173141	302	149	0.0145853	0.0401919	0.054,0.036	0.02,0.041,0.021	0.018
	evm.model.LG10.1300-gene	evm.model.LG10.1300-gene	LG10	-	26041385	26041751	26041385	26041488	26041584	26041751	4020	168169	185171	82,103,99	39,41,34	245	149	1.44855e-09	2.90166e-08	0.356,0.375	0.561,0.604,0.639	-0.236
	evm.model.LG13.370-gene	evm.model.LG13.370-gene	LG13	+	20616580	20618239	20616580	20617000	20618014	20618239	4022	115,80	78,52	60,72,51	131,99,126	1163	149	3.24336e-10	7.28675e-09	0.159,0.165	0.055,0.085,0.049	0.099
	evm.model.LG13.370-gene	evm.model.LG13.370-gene	LG13	+	20618014	20618938	20618014	20618239	20618863	20618938	4023	300165	53,44	160187196	100,75,123	773	149	7.68547e-07	8.29191e-06	0.522,0.42	0.236,0.325,0.235	0.206
	evm.model.LG10.1178-gene	evm.model.LG10.1178-gene	LG10	-	24538199	24538658	24538199	24538462	24538591	24538658	4027	30,28	25,19	16,11,18	21,17,33	278	149	0.00910903	0.0271967	0.391,0.441	0.29,0.258,0.226	0.158
	evm.model.LG08.754-gene	evm.model.LG08.754-gene	LG08	+	9352275	9352585	9352275	9352365	9352515	9352585	4030	52,46	329269	33,76,50	689644608	299	149	3.25026e-05	0.000219068	0.073,0.079	0.023,0.056,0.039	0.037
	evm.model.LG04.247-gene	evm.model.LG04.247-gene	LG04	+	15767389	15767837	15767389	15767542	15767658	15767837	4032	96,79	51,73	140,216,93	41,76,42	265	149	0.00249918	0.00910802	0.514,0.378	0.658,0.615,0.555	-0.163
	evm.model.LG08.1445-gene	evm.model.LG08.1445-gene	LG08	+	31225883	31226197	31225883	31225937	31226026	31226197	4034	65,38	152,98	5,0,26	115173139	238	149	1.06581e-14	6.04559e-13	0.211,0.195	0.026,0.0,0.105	0.159
	evm.model.LG16.1155-gene	evm.model.LG16.1155-gene	LG16	-	23018141	23018811	23018141	23018215	23018751	23018811	4039	1160949	138,63	320256301	0,0,0	685	149	0	0	0.646,0.766	1.0,1.0,1.0	-0.294
	evm.model.LG16.1155-gene	evm.model.LG16.1155-gene	LG16	-	23018141	23018811	23018141	23018664	23018751	23018811	4040	261195	359361	36,52,54	185126120	236	149	5.45748e-05	0.000343204	0.315,0.254	0.109,0.207,0.221	0.105
	evm.model.LG16.1155-gene	evm.model.LG16.1155-gene	LG16	-	23019724	23022558	23019724	23019827	23019936	23022558	4041	207382	3,45	157177162	31,74,18	258	149	0.000221123	0.0011423	0.976,0.831	0.745,0.58,0.839	0.182
	evm.model.LG04.1187-gene	evm.model.LG04.1187-gene	LG04	+	36720151	36721084	36720151	36720338	36720955	36721084	4045	119,85	0,0	90107105	9,3,4	766	149	3.56726e-06	3.26989e-05	1.0,1.0	0.66,0.874,0.836	0.21
	evm.model.LG04.1187-gene	evm.model.LG04.1187-gene	LG04	+	36721189	36721847	36721189	36721320	36721600	36721847	4047	37,53	3,4	58,39,54	11,23,8	429	149	0.00566315	0.0182373	0.811,0.821	0.647,0.371,0.701	0.243
	evm.model.LG06.412-gene	evm.model.LG06.412-gene	LG06	-	10564795	10564970	10564795	10564836	10564913	10564970	4048	26,23	78,57	41,63,28	40,33,63	226	149	0.00271772	0.00980469	0.18,0.21	0.403,0.557,0.227	-0.201
	evm.model.LG08.84-gene	evm.model.LG08.84-gene	LG08	+	1132329	1134157	1132329	1132518	1134036	1134157	4051	473486	236234	276298311	562896378	1667	149	0	0	0.152,0.157	0.042,0.029,0.069	0.108
	evm.model.LG02.2665-gene	evm.model.LG02.2665-gene	LG02	-	59967890	59968222	59967890	59968036	59968146	59968222	4052	29,16	1,0	11,4,7	10,6,0	259	149	4.1786e-05	0.000273279	0.943,1.0	0.388,0.277,1.0	0.416
	evm.model.LG02.2201-gene	evm.model.LG02.2201-gene	LG02	+	53182143	53182491	53182143	53182257	53182332	53182491	4057	16,34	633455	12,18,14	728605639	224	149	0.00129005	0.0051611	0.017,0.047	0.011,0.019,0.014	0.017
	evm.model.LG02.2201-gene	evm.model.LG02.2201-gene	LG02	+	53184634	53184992	53184634	53184758	53184876	53184992	4059	18,45	351311	9,23,28	370281406	267	149	0.0123337	0.0349628	0.028,0.075	0.013,0.044,0.037	0.02
	evm.model.LG01.457-gene	evm.model.LG01.457-gene	LG01	-	14866900	14870592	14866900	14867460	14869972	14870592	4067	29,34	0,0	283,187,76	10,6,12	2661	149	1.47561e-05	0.00011197	1.0,1.0	0.613,0.636,0.262	0.496
	evm.model.LG01.457-gene	evm.model.LG01.457-gene	LG01	-	14872118	14873807	14872118	14872246	14873440	14873807	4069	52,54	24,20	75,98,43	189,145,69	1343	149	3.3894e-12	1.22125e-10	0.194,0.231	0.042,0.07,0.065	0.154
	evm.model.LG01.457-gene	evm.model.LG01.457-gene	LG01	-	14873440	14874707	14873440	14873830	14874278	14874707	4071	5,6	0,0	51,25,13	11,8,7	597	149	1.71819e-05	0.000127672	1.0,1.0	0.536,0.438,0.317	0.57
	evm.model.LG08.727-gene	evm.model.LG08.727-gene	LG08	+	8961146	8961626	8961146	8961372	8961457	8961626	4073	54,28	59,33	21,28,16	61,42,52	234	149	0.00197777	0.00747604	0.368,0.351	0.18,0.298,0.164	0.145
	evm.model.LG08.727-gene	evm.model.LG08.727-gene	LG08	+	8969413	8971908	8969413	8969473	8971836	8971908	4076	817483	62,87	424519443	101,130,94	2512	149	0.00500993	0.0164575	0.439,0.248	0.199,0.191,0.218	0.141
	evm.model.LG18.262-gene	evm.model.LG18.262-gene	LG18	-	12092783	12093602	12092783	12092876	12092948	12093602	4077	137108	6,7	592416313	69,60,39	221	149	0.000699645	0.00309946	0.939,0.912	0.853,0.824,0.844	0.085
	evm.model.LG17.444-gene	evm.model.LG17.444-gene	LG17	+	13509657	13510646	13509657	13509773	13510528	13510646	4082	160165	2,3	56,132,35	0,0,1	904	149	0.0168904	0.0454297	0.93,0.901	1.0,1.0,0.852	-0.035
	evm.model.LG17.327-gene	evm.model.LG17.327-gene	LG17	-	11799770	11800401	11799770	11799808	11800320	11800401	4089	11,37	3,91	64,160,62	13,35,15	661	149	0.00100136	0.0041571	0.453,0.084	0.526,0.508,0.482	-0.237
	evm.model.LG04.287-gene	evm.model.LG04.287-gene	LG04	+	16423852	16424784	16423852	16423919	16424718	16424784	4092	75,44	46,48	27,24,8	40,45,22	948	149	0.000263394	0.00132833	0.204,0.126	0.096,0.077,0.054	0.089
	evm.model.LG12.454-gene	evm.model.LG12.454-gene	LG12	-	7143988	7147208	7143988	7144337	7146963	7147208	4094	212244	55,70	232249267	140,104,93	2775	149	0.00108669	0.00447002	0.171,0.158	0.082,0.114,0.134	0.055
	evm.model.LG05.1191-gene	evm.model.LG05.1191-gene	LG05	+	27797250	27798009	27797250	27797680	27797762	27798009	4097	9,13	32,26	3,7,2	22,38,24	231	149	0.00717133	0.0221621	0.154,0.244	0.081,0.106,0.051	0.12
	evm.model.LG10.1583-gene	evm.model.LG10.1583-gene	LG10	-	29576393	29577134	29576393	29576449	29577064	29577134	4102	115,51	32,23	80,91,107	9,20,16	764	149	0.00702991	0.0218636	0.412,0.302	0.634,0.47,0.566	-0.2
	evm.model.LG10.1583-gene	evm.model.LG10.1583-gene	LG10	-	29587885	29590588	29587885	29587996	29590520	29590588	4103	304258	90,37	337222297	147,166,63	2673	149	0.00123793	0.00497689	0.158,0.28	0.113,0.069,0.208	0.089
	Novel.2691	NA	LG01	-	7237779	7238933	7237779	7237942	7238877	7238933	4105	435439	55,42	54136257	32,77,94	1084	149	0	0	0.521,0.59	0.188,0.195,0.273	0.337
	evm.model.LG10.687-gene	evm.model.LG10.687-gene	LG10	-	17560302	17560604	17560302	17560380	17560523	17560604	4115	98183	604523	26,48,23	137266201	292	149	0.00621098	0.0196807	0.076,0.151	0.088,0.084,0.055	0.038
	evm.model.LG10.687-gene	evm.model.LG10.687-gene	LG10	-	17587612	17589030	17587612	17588905	17588976	17589030	4118	85103	255235	17,30,58	225356199	220	149	3.59134e-09	6.63702e-08	0.184,0.229	0.049,0.054,0.165	0.117
	evm.model.LG10.687-gene	evm.model.LG10.687-gene	LG10	-	17596320	17599565	17596320	17596439	17596548	17599565	4119	107,66	348284	58,53,33	286419239	258	149	0.000177896	0.000950316	0.151,0.118	0.105,0.068,0.074	0.052
	evm.model.LG10.687-gene	evm.model.LG10.687-gene	LG10	-	17596548	17599565	17596548	17596632	17599463	17599565	4120	34553246	227153	136423531682	210340171	2980	149	9.39009e-11	2.4342e-09	0.432,0.515	0.245,0.257,0.33	0.196
	evm.model.LG09.686-gene	evm.model.LG09.686-gene	LG09	-	8142570	8147509	8142570	8144702	8147420	8147509	4128	1971964	2,7	749697665	3,6,13	2867	149	0.00438284	0.0147528	0.981,0.877	0.928,0.858,0.727	0.091
	evm.model.LG12.273-gene	evm.model.LG12.273-gene	LG12	-	3492730	3495305	3492730	3493057	3495011	3495305	4131	494379	69,85	146228242	54,70,90	2103	149	6.74801e-05	0.000411708	0.337,0.24	0.161,0.188,0.16	0.119
	evm.model.LG04.1191-gene	evm.model.LG04.1191-gene	LG04	-	36760735	36761497	36760735	36760818	36761256	36761497	4133	101,48	7,3	100,121,35	25,34,5	587	149	0.000198624	0.00104301	0.786,0.802	0.504,0.475,0.64	0.254
	evm.model.LG10.303-gene	evm.model.LG10.303-gene	LG10	-	5133422	5135531	5133422	5134748	5134887	5135531	4134	80,81	0,4	6,22,4	2,10,1	288	149	8.6008e-07	9.20831e-06	1.0,0.913	0.608,0.532,0.674	0.352
	evm.model.LG01.2592-gene	evm.model.LG01.2592-gene	LG01	+	70604530	70606276	70604530	70606128	70606235	70606276	4137	159165	235141	394458292	127,198,75	256	149	1.58035e-10	3.83636e-09	0.283,0.405	0.644,0.574,0.694	-0.293
	evm.model.LG09.92-gene	evm.model.LG09.92-gene	LG09	-	1377386	1377714	1377386	1377491	1377580	1377714	4142	16,25	340287	33,48,4	110,93,90	238	149	5.57005e-07	6.23258e-06	0.029,0.052	0.158,0.244,0.027	-0.103
	evm.model.LG08.620-gene	evm.model.LG08.620-gene	LG08	+	7671719	7674780	7671719	7671811	7674654	7674780	4144	253242	20,21	183194330	40,51,26	2992	149	0.00928316	0.0275847	0.386,0.365	0.186,0.159,0.387	0.132
	evm.model.LG09.167-gene	evm.model.LG09.167-gene	LG09	+	2295714	2296239	2295714	2295906	2296003	2296239	4150	22,8	60,33	14,5,2	54,48,56	246	149	0.00476941	0.0158033	0.182,0.128	0.136,0.059,0.021	0.083
	evm.model.LG02.1123-gene	evm.model.LG02.1123-gene	LG02	-	24569985	24570318	24569985	24570096	24570180	24570318	4151	36,18	98,61	9,21,23	130104113	233	149	0.000707519	0.00312196	0.19,0.159	0.042,0.114,0.115	0.084
	evm.model.LG02.648-gene	evm.model.LG02.648-gene	LG02	-	15076522	15081263	15076522	15078090	15078929	15081263	4154	857527	1,16	484616508	30,21,36	988	149	2.41287e-06	2.33502e-05	0.992,0.832	0.709,0.816,0.68	0.177
	evm.model.LG02.648-gene	evm.model.LG02.648-gene	LG02	-	15082666	15085388	15082666	15082850	15085254	15085388	4155	23971688	433420	107116601381	314454488	2553	149	0.000428416	0.00204181	0.244,0.19	0.166,0.176,0.142	0.056
	evm.model.LG02.648-gene	evm.model.LG02.648-gene	LG02	-	15082666	15085388	15082666	15083137	15085254	15085388	4157	21801488	183,75	97015301287	48,66,47	2266	149	0.0167832	0.045205	0.439,0.566	0.571,0.604,0.643	-0.104
	evm.model.LG02.648-gene	evm.model.LG02.648-gene	LG02	-	15092362	15096045	15092362	15094778	15095487	15096045	4158	20821049	92,62	1031875964	40,37,17	858	149	0.0102557	0.0298855	0.797,0.746	0.817,0.804,0.908	-0.071
	evm.model.LG02.2707-gene	evm.model.LG02.2707-gene	LG02	-	60507480	60507992	60507480	60507555	60507764	60507992	4161	103196	36,42	77,140,82	100174118	358	149	3.33067e-15	2.09686e-13	0.544,0.66	0.243,0.251,0.224	0.363
	evm.model.LG01.1834-gene	evm.model.LG01.1834-gene	LG01	-	44774314	44776142	44774314	44774708	44776016	44776142	4162	111,76	6,8	276280192	86,52,58	1457	149	0.000180044	0.000958475	0.654,0.493	0.247,0.355,0.253	0.289
	evm.model.LG06.1304-gene	evm.model.LG06.1304-gene	LG06	+	35289083	35290230	35289083	35289225	35290046	35290230	4164	118123	164120	101,68,106	151164152	970	149	0.0109281	0.0315718	0.1,0.136	0.093,0.06,0.097	0.035
	evm.model.LG09.1393-gene	evm.model.LG09.1393-gene	LG09	-	16998342	16999373	16998342	16998414	16999149	16999373	4166	48,22	33,28	0,3,24	33,4,107	884	149	2.59386e-10	5.99203e-09	0.197,0.117	0.0,0.112,0.036	0.108
	evm.model.LG17.1033-gene	evm.model.LG17.1033-gene	LG17	+	20459940	20460710	20459940	20460378	20460485	20460710	4167	309237	11531288	250461250	7641521885	256	149	0.00503173	0.0165197	0.135,0.097	0.16,0.15,0.141	-0.034
	evm.model.LG17.1033-gene	evm.model.LG17.1033-gene	LG17	+	20459940	20461310	20459940	20460710	20460803	20461310	4168	158116	851769	147234135	4991033471	242	149	0.000258372	0.00130645	0.103,0.085	0.154,0.122,0.15	-0.048
	evm.model.LG13.424-gene	evm.model.LG13.424-gene	LG13	-	21417370	21417677	21417370	21417452	21417606	21417677	4169	74,83	111,52	160135126	46,46,32	303	149	6.36002e-06	5.42211e-05	0.247,0.44	0.631,0.591,0.659	-0.283
	evm.model.LG03.90-gene	evm.model.LG03.90-gene	LG03	-	1207720	1209044	1207720	1207768	1208951	1209044	4173	128128	83106	197153235	216226172	1332	149	0.0149536	0.0409314	0.147,0.119	0.093,0.07,0.133	0.034
	evm.model.LG03.90-gene	evm.model.LG03.90-gene	LG03	-	1221774	1222589	1221774	1221875	1222475	1222589	4176	57,38	101,54	60,55,76	184196156	749	149	0.00325209	0.0114583	0.101,0.123	0.061,0.053,0.088	0.045
	evm.model.LG07.383-gene	evm.model.LG07.383-gene	LG07	-	4597945	4598410	4597945	4598049	4598155	4598410	4178	110138	0,0	160101348	42,52,0	255	149	6.21126e-08	8.4323e-07	1.0,1.0	0.69,0.532,1.0	0.259
	evm.model.LG07.383-gene	evm.model.LG07.383-gene	LG07	-	4597945	4598410	4597945	4598049	4598283	4598410	4179	159176	21,21	233182478	10,22,23	383	149	0.00825131	0.0250779	0.747,0.765	0.901,0.763,0.89	-0.095
	evm.model.LG11.603-gene	evm.model.LG11.603-gene	LG11	+	7737869	7738525	7737869	7738219	7738243	7738525	4180	828756	1,1	173204313	83,82,1	173	149	0	0	0.999,0.998	0.642,0.682,0.996	0.225
	evm.model.LG11.603-gene	evm.model.LG11.603-gene	LG11	+	7740290	7744101	7740290	7740750	7744045	7744101	4182	16772024	587456	140619511951	88120128	3444	149	0	0	0.11,0.161	0.409,0.413,0.397	-0.271
	evm.model.LG04.817-gene	evm.model.LG04.817-gene	LG04	+	29570774	29571376	29570774	29570927	29571266	29571376	4185	77125	528364	68,53,136	11089021830	488	149	0	0	0.043,0.095	0.018,0.018,0.022	0.05
	evm.model.LG15.707-gene	evm.model.LG15.707-gene	LG15	-	22349585	22350765	22349585	22349851	22350042	22350765	4190	100,90	11811061	76,105,76	255783499	340	149	1.54744e-07	1.97006e-06	0.036,0.036	0.116,0.056,0.063	-0.042
	evm.model.LG11.573-gene	evm.model.LG11.573-gene	LG11	-	7331594	7331882	7331594	7331648	7331732	7331882	4192	8,2	7,14	2,0,7	35,53,86	233	149	0.000740632	0.0032514	0.422,0.084	0.035,0.0,0.049	0.225
	evm.model.LG02.2568-gene	evm.model.LG02.2568-gene	LG02	+	58586020	58589072	58586020	58586109	58588933	58589072	4201	575395	87,56	315268447	103,81,86	2973	149	4.83112e-05	0.0003106	0.249,0.261	0.133,0.142,0.207	0.094
	evm.model.LG05.393-gene	evm.model.LG05.393-gene	LG05	+	7090965	7091409	7090965	7091050	7091191	7091409	4205	135,98	166170	40,38,56	136220100	290	149	6.57151e-06	5.55312e-05	0.295,0.229	0.131,0.082,0.223	0.117
	evm.model.LG13.506-gene	evm.model.LG13.506-gene	LG13	-	22703112	22703396	22703112	22703187	22703333	22703396	4214	109,70	93,55	66,63,99	102,131,96	295	149	0.00328976	0.0115626	0.372,0.391	0.246,0.195,0.342	0.12
	evm.model.LG04.1930-gene	evm.model.LG04.1930-gene	LG04	+	48176322	48177119	48176322	48176475	48176898	48177119	4215	409240	165149	274102118	125130130	572	149	0.0117671	0.0335542	0.392,0.296	0.363,0.17,0.191	0.103
	evm.model.LG09.1615-gene	evm.model.LG09.1615-gene	LG09	+	21425192	21425375	21425192	21425206	21425290	21425375	4221	30,18	4,61	16,35,27	0,2,1	233	149	5.32892e-05	0.000337342	0.827,0.159	1.0,0.918,0.945	-0.461
	evm.model.LG17.75-gene	evm.model.LG17.75-gene	LG17	+	4888286	4890090	4888286	4888349	4889980	4890090	4222	722616	83,58	294351331	67,123,85	1780	149	6.95388e-12	2.35732e-10	0.421,0.471	0.269,0.193,0.246	0.21
	evm.model.LG14.31-gene	evm.model.LG14.31-gene	LG14	-	461795	462277	461795	461980	462201	462277	4235	47,18	537320	21,17,3	447344326	370	149	0.00083382	0.00359819	0.034,0.022	0.019,0.02,0.004	0.014
	evm.model.LG14.31-gene	evm.model.LG14.31-gene	LG14	-	462201	465312	462201	462605	465166	465312	4236	334163	0,0	153,156,95	6,0,0	2710	149	0.00570772	0.0183295	1.0,1.0	0.584,1.0,1.0	0.139
	evm.model.LG04.820-gene	evm.model.LG04.820-gene	LG04	+	29690795	29691597	29690795	29690977	29691073	29691597	4237	177107	150119	192307229	92,94,123	245	149	1.55478e-06	1.5518e-05	0.418,0.354	0.559,0.665,0.531	-0.199
	evm.model.LG04.820-gene	evm.model.LG04.820-gene	LG04	+	29691073	29691597	29691073	29691238	29691319	29691597	4238	190134	24,9	175173233	5,6,18	230	149	0.0093584	0.0277506	0.837,0.906	0.958,0.949,0.893	-0.062
	evm.model.LG04.1005-gene	evm.model.LG04.1005-gene	LG04	-	33731643	33733390	33731643	33731968	33733142	33733390	4240	105,89	8,18	10553331091	390179410	1323	149	0.000916712	0.00387876	0.596,0.358	0.234,0.173,0.231	0.264
	evm.model.LG12.550-gene	evm.model.LG12.550-gene	LG12	-	9649789	9651377	9649789	9649881	9651339	9651377	4241	335425	40,46	230227361	102,68,113	1607	149	9.34475e-13	3.85151e-11	0.437,0.461	0.173,0.236,0.229	0.236
	evm.model.LG02.2668-gene	evm.model.LG02.2668-gene	LG02	+	59993669	59996803	59993669	59994956	59995837	59996803	4242	924793	269237	505960598	31138100	1030	149	3.23526e-05	0.000218313	0.332,0.326	0.702,0.502,0.464	-0.227
	evm.model.LG02.2668-gene	evm.model.LG02.2668-gene	LG02	+	59993669	59996803	59993669	59996357	59996469	59996803	4243	487504	55,36	129444217	20,75,57	261	149	2.70046e-05	0.00018867	0.835,0.889	0.786,0.772,0.685	0.114
	evm.model.LG05.1085-gene	evm.model.LG05.1085-gene	LG05	+	26201262	26201647	26201262	26201496	26201562	26201647	4244	26,24	121160	23,28,9	29,89,36	215	149	0.00537401	0.0175229	0.13,0.094	0.355,0.179,0.148	-0.115
	evm.model.LG05.1085-gene	evm.model.LG05.1085-gene	LG05	+	26201562	26201830	26201562	26201647	26201762	26201830	4245	12,13	170172	9,80,11	26,62,32	264	149	6.90916e-10	1.46061e-08	0.038,0.041	0.163,0.421,0.162	-0.209
	evm.model.LG02.2335-gene	evm.model.LG02.2335-gene	LG02	+	55214644	55216126	55214644	55214880	55216055	55216126	4246	179115	14,20	185158221	8,2,11	1324	149	0.00171016	0.00657112	0.59,0.393	0.722,0.899,0.693	-0.28
	evm.model.LG02.2144-gene	evm.model.LG02.2144-gene	LG02	+	52161631	52170601	52161631	52161671	52170451	52170601	4260	39663159	62,73	428730563782	40,52,25	8929	149	0.00978834	0.0288051	0.516,0.419	0.641,0.495,0.716	-0.15
	evm.model.LG06.971-gene	evm.model.LG06.971-gene	LG06	+	31009014	31009721	31009014	31009077	31009670	31009721	4262	206164	332266	145184119	706673669	742	149	0	0	0.111,0.11	0.04,0.052,0.034	0.069
	evm.model.LG14.192-gene	evm.model.LG14.192-gene	LG14	-	2461258	2461558	2461258	2461339	2461372	2461558	4265	73,0	39,62	316,164,0	0,0,132	182	149	0.00370284	0.0127409	0.605,0.0	1.0,1.0,0.0	-0.364
	evm.model.LG13.205-gene	evm.model.LG13.205-gene	LG13	-	16828690	16829064	16828690	16828789	16828871	16829064	4266	131,70	100,95	78,99,65	18,18,15	231	149	4.64487e-11	1.30444e-09	0.458,0.322	0.737,0.78,0.737	-0.361
	evm.model.LG12.285-gene	evm.model.LG12.285-gene	LG12	-	3640723	3641278	3640723	3641030	3641128	3641278	4267	94100	0,0	46,86,61	0,9,0	247	149	0.0039457	0.0134633	1.0,1.0	1.0,0.852,1.0	0.049
	evm.model.LG11.940-gene	evm.model.LG11.940-gene	LG11	-	18466769	18467627	18466769	18466893	18467459	18467627	4270	279116	115,64	183188122	68,45,40	715	149	0.0187101	0.0495792	0.336,0.274	0.359,0.465,0.389	-0.099
	Novel.13046	NA	LG04	+	43326735	43327080	43326735	43326830	43327012	43327080	4272	11,20	1,0	30,58,58	24,19,5	331	149	7.69771e-05	0.000458422	0.832,1.0	0.36,0.579,0.839	0.323
	evm.model.LG09.598-gene	evm.model.LG09.598-gene	LG09	+	7277729	7280170	7277729	7277819	7279693	7280170	4273	113,89	48,32	84,76,105	127,70,50	2023	149	6.87654e-06	5.78497e-05	0.148,0.17	0.046,0.074,0.134	0.074
	evm.model.LG04.1425-gene	evm.model.LG04.1425-gene	LG04	-	40570608	40571412	40570608	40570751	40571325	40571412	4276	134122	146103	285223188	350383336	723	149	0.000706578	0.00312104	0.159,0.196	0.144,0.107,0.103	0.059
	evm.model.LG05.1309-gene	evm.model.LG05.1309-gene	LG05	+	29613492	29613953	29613492	29613720	29613808	29613953	4278	9,8	12,0	15,22,6	2,0,0	237	149	0.0028673	0.0102796	0.32,1.0	0.825,1.0,1.0	-0.282
	evm.model.LG08.599-gene	evm.model.LG08.599-gene	LG08	+	7391874	7392441	7391874	7391960	7392335	7392441	4291	304232	550844	22,37,53	16,64,13	524	149	0.000302501	0.00149786	0.136,0.072	0.281,0.141,0.537	-0.216
	evm.model.LG16.437-gene	evm.model.LG16.437-gene	LG16	+	14428543	14430022	14428543	14428831	14429932	14430022	4293	37,56	42,37	15,17,42	61,58,68	1250	149	6.84616e-07	7.49936e-06	0.095,0.153	0.028,0.034,0.069	0.08
	evm.model.LG05.1456-gene	evm.model.LG05.1456-gene	LG05	-	31581796	31583735	31581796	31581870	31581987	31583735	4296	24,10	21,14	46,45,37	21,11,20	266	149	0.00471249	0.0156328	0.39,0.286	0.551,0.696,0.509	-0.247
	evm.model.LG02.1342-gene	evm.model.LG02.1342-gene	LG02	-	28639427	28642802	28639427	28639485	28642702	28642802	4299	358360	24,43	348110783	62,75,70	3366	149	0.0028545	0.0102401	0.398,0.27	0.199,0.061,0.331	0.137
	Novel.9016	NA	LG02	+	59447238	59448612	59447238	59447322	59448573	59448612	4308	881906	79,59	290358342	12,20,7	1400	149	0.00341828	0.0119483	0.543,0.62	0.72,0.656,0.839	-0.157
	evm.model.LG08.1541-gene	evm.model.LG08.1541-gene	LG08	-	32543131	32543474	32543131	32543219	32543357	32543474	4309	14,9	204152	0,9,14	458593590	287	149	8.06476e-05	0.000474455	0.034,0.03	0.0,0.008,0.012	0.025
	evm.model.LG03.29-gene	evm.model.LG03.29-gene	LG03	+	414364	415178	414364	414465	415054	415178	4310	191,73	96,25	604395428	16,75,7	738	149	8.3099e-09	1.41215e-07	0.287,0.371	0.884,0.515,0.925	-0.446
	evm.model.LG10.1515-gene	evm.model.LG10.1515-gene	LG10	+	28597477	28597767	28597477	28597621	28597717	28597767	4316	9,17	108,90	0,1,12	105,76,91	245	149	0.00165765	0.00639962	0.048,0.103	0.0,0.008,0.074	0.048
	evm.model.LG10.1515-gene	evm.model.LG10.1515-gene	LG10	+	28597717	28599868	28597717	28597767	28599807	28599868	4317	236216	112,80	551439295	73,72,90	2189	149	5.52741e-06	4.76906e-05	0.125,0.155	0.339,0.293,0.182	-0.131
	Novel.32407	NA	LG16	+	17709435	17709834	17709435	17709521	17709726	17709834	4318	9,12	59,9	5,6,3	112,59,74	354	149	7.35029e-05	0.00044199	0.06,0.359	0.018,0.041,0.017	0.184
	Novel.32407	NA	LG16	+	17710129	17710563	17710129	17710217	17710511	17710563	4319	4,7	3,12	28,12,18	0,5,0	443	149	1.00915e-05	8.11998e-05	0.31,0.164	1.0,0.447,1.0	-0.579
	evm.model.LG12.933-gene	evm.model.LG12.933-gene	LG12	-	21130421	21131563	21130421	21130590	21130979	21131563	4325	79,42	37,31	70,41,44	85,53,52	538	149	0.000622485	0.00281692	0.372,0.273	0.186,0.176,0.19	0.138
	evm.model.LG04.1626-gene	evm.model.LG04.1626-gene	LG04	+	43601883	43602799	43601883	43601981	43602476	43602799	4326	52,55	272173	80,70,89	72,144,41	644	149	8.80352e-10	1.83401e-08	0.042,0.069	0.205,0.101,0.334	-0.158
	evm.model.LG04.1626-gene	evm.model.LG04.1626-gene	LG04	+	43602476	43602799	43602476	43602563	43602701	43602799	4327	64,55	391276	47,61,97	98,176,71	287	149	2.06202e-06	2.00907e-05	0.078,0.094	0.199,0.152,0.415	-0.169
	evm.model.LG07.16-gene	evm.model.LG07.16-gene	LG07	+	245173	245721	245173	245257	245628	245721	4332	20,27	99,96	38,30,27	59,73,77	520	149	0.00390141	0.013344	0.055,0.075	0.156,0.105,0.091	-0.052
	evm.model.LG07.16-gene	evm.model.LG07.16-gene	LG07	+	246803	247268	246803	246935	247165	247268	4333	21,6	77,65	4,5,7	67,43,71	379	149	0.0151612	0.0414007	0.097,0.035	0.023,0.044,0.037	0.031
	evm.model.LG17.831-gene	evm.model.LG17.831-gene	LG17	-	18097223	18097569	18097223	18097370	18097463	18097569	4337	12,25	80,36	45,61,35	389593338	242	149	0.00091065	0.00386167	0.085,0.3	0.066,0.06,0.06	0.131
	evm.model.LG14.444-gene	evm.model.LG14.444-gene	LG14	-	6366227	6369438	6366227	6366330	6369409	6369438	4338	304288	15,0	274276257	11,32,17	3228	149	0.017628	0.0471039	0.483,1.0	0.535,0.285,0.411	0.331
	evm.model.LG09.703-gene	evm.model.LG09.703-gene	LG09	-	8326369	8328444	8326369	8327608	8328384	8328444	4342	148137	18,18	145,83,133	46,48,27	925	149	0.000233515	0.00120198	0.57,0.551	0.337,0.218,0.442	0.228
	evm.model.LG02.1064-gene	evm.model.LG02.1064-gene	LG02	+	23467803	23468162	23467803	23467915	23467993	23468162	4349	58,41	253277	33,42,35	340350439	227	149	0.000207091	0.00108182	0.131,0.089	0.06,0.073,0.05	0.049
	evm.model.LG09.379-gene	evm.model.LG09.379-gene	LG09	-	4829741	4830190	4829741	4829900	4829984	4830190	4350	197,77	208,80	75,61,25	27,26,21	233	149	0.00144275	0.00566906	0.377,0.381	0.64,0.6,0.432	-0.178
	evm.model.LG18.217-gene	evm.model.LG18.217-gene	LG18	-	11279302	11280687	11279302	11279453	11280617	11280687	4357	26552792	15,26	110910171492	61,40,62	1313	149	0	0	0.953,0.924	0.674,0.743,0.732	0.222
	evm.model.LG18.217-gene	evm.model.LG18.217-gene	LG18	-	11279302	11281495	11279302	11280687	11281414	11281495	4358	11471348	94,82	413402493	117,95,132	876	149	0	0	0.675,0.737	0.375,0.419,0.388	0.312
	evm.model.LG18.217-gene	evm.model.LG18.217-gene	LG18	-	11279302	11289312	11279302	11281495	11285736	11289312	4359	14022071	2,8	12599131375	33,14,32	4390	149	3.19655e-12	1.16644e-10	0.96,0.898	0.564,0.689,0.593	0.314
	evm.model.LG02.350-gene	evm.model.LG02.350-gene	LG02	-	7596345	7598175	7596345	7596438	7598076	7598175	4361	278169	88,41	217158158	107,96,72	1787	149	0.000123601	0.000691514	0.208,0.256	0.145,0.121,0.155	0.092
	evm.model.LG15.388-gene	evm.model.LG15.388-gene	LG15	-	17971212	17973477	17971212	17971380	17973424	17973477	4366	181,85	0,0	315297215	3,15,6	2193	149	4.44529e-06	3.93618e-05	1.0,1.0	0.877,0.574,0.709	0.28
	evm.model.LG05.1838-gene	evm.model.LG05.1838-gene	LG05	+	37027955	37028448	37027955	37028224	37028407	37028448	4376	35,33	11,3	60,43,29	0,0,3	332	149	2.34833e-05	0.000167125	0.588,0.832	1.0,1.0,0.813	-0.228
	evm.model.LG11.674-gene	evm.model.LG11.674-gene	LG11	+	8688416	8691773	8688416	8688528	8691650	8691773	4378	716528	1214804	272483442	86914101071	3271	149	9.87325e-08	1.29141e-06	0.026,0.029	0.014,0.015,0.018	0.012
	evm.model.LG07.523-gene	evm.model.LG07.523-gene	LG07	-	6711549	6711811	6711549	6711636	6711709	6711811	4379	144121	113101	229153254	58,58,56	222	149	1.21901e-10	3.04965e-09	0.461,0.446	0.726,0.639,0.753	-0.252
	evm.model.LG14.382-gene	evm.model.LG14.382-gene	LG14	-	5154447	5160039	5154447	5154552	5159866	5160039	4385	12691283	50,61	7688001090	97,63,72	5463	149	1.41691e-05	0.000108523	0.409,0.365	0.178,0.257,0.292	0.145
	evm.model.LG13.111-gene	evm.model.LG13.111-gene	LG13	+	12129125	12129893	12129125	12129746	12129821	12129893	4389	68,51	136129	11,43,21	65,74,155	224	149	0.0162394	0.0438861	0.25,0.208	0.101,0.279,0.083	0.075
	evm.model.LG06.1337-gene	evm.model.LG06.1337-gene	LG06	+	35889513	35889873	35889513	35889651	35889785	35889873	4392	46,34	166134	58,43,49	62,92,84	283	149	2.01499e-05	0.000146311	0.127,0.118	0.33,0.197,0.235	-0.132
	Novel.18359	NA	LG07	-	12877294	12878532	12877294	12877474	12878233	12878532	4393	109,85	4,2	364115240	47,15,25	908	149	8.50356e-05	0.000496605	0.817,0.875	0.56,0.557,0.612	0.27
	evm.model.LG06.603-gene	evm.model.LG06.603-gene	LG06	+	24545587	24546007	24545587	24545732	24545813	24546007	4399	26,7	388337	20,16,11	60113100	230	149	5.03796e-07	5.7495e-06	0.042,0.013	0.178,0.084,0.067	-0.082
	evm.model.LG15.808-gene	evm.model.LG15.808-gene	LG15	+	23576497	23576865	23576497	23576630	23576703	23576865	4400	0,0	15,26	4,4,5	28,26,62	222	149	0.0020028	0.00755865	0.0,0.0	0.087,0.094,0.051	-0.077
	evm.model.LG04.1704-gene	evm.model.LG04.1704-gene	LG04	+	44703933	44706562	44703933	44705725	44705801	44706562	4403	15,2	0,0	9,12,3	0,1,4	225	149	0.0145955	0.0402009	1.0,1.0	1.0,0.888,0.332	0.26
	evm.model.LG03.256-gene	evm.model.LG03.256-gene	LG03	-	4237623	4237980	4237623	4237710	4237791	4237980	4406	268280	79,55	119108181	0,23,14	230	149	7.50159e-05	0.000450017	0.687,0.767	1.0,0.753,0.893	-0.155
	evm.model.LG14.498-gene	evm.model.LG14.498-gene	LG14	+	7355759	7356035	7355759	7355820	7355979	7356035	4409	5,3	0,3	3,0,0	0,1,3	308	149	0.00991721	0.0290617	1.0,0.326	1.0,0.0,0.0	0.33
	evm.model.LG14.773-gene	evm.model.LG14.773-gene	LG14	+	24538393	24546980	24538393	24538896	24546863	24546980	4410	1334981	271239	697788704	282397263	8116	149	4.03172e-09	7.40312e-08	0.083,0.07	0.043,0.035,0.047	0.035
	evm.model.LG02.889-gene	evm.model.LG02.889-gene	LG02	+	20315038	20316297	20315038	20315136	20316182	20316297	4414	16631026	34,11	397727476	7,24,25	1195	149	0.00430576	0.014533	0.859,0.921	0.876,0.791,0.704	0.1
	evm.model.LG02.889-gene	evm.model.LG02.889-gene	LG02	+	20382675	20383487	20382675	20382921	20383372	20383487	4416	205108	325320	80,112,44	27,50,84	600	149	5.7753e-05	0.00036003	0.135,0.077	0.424,0.357,0.115	-0.193
	evm.model.LG12.1578-gene	evm.model.LG12.1578-gene	LG12	-	29754480	29756332	29754480	29754750	29756227	29756332	4419	139141	134119	172109117	495621335	1626	149	0	0	0.087,0.098	0.031,0.016,0.031	0.067
	evm.model.LG10.762-gene	evm.model.LG10.762-gene	LG10	+	18821601	18822885	18821601	18821758	18822667	18822885	4423	167,8	313281	316,52,164	521181353	1058	149	1.5559e-05	0.000116825	0.07,0.004	0.079,0.039,0.061	-0.023
	evm.model.LG10.762-gene	evm.model.LG10.762-gene	LG10	+	18824395	18827283	18824395	18824976	18826460	18827283	4424	1575685	206,77	961370994	363116220	1633	149	1.06039e-11	3.45167e-10	0.411,0.448	0.195,0.225,0.292	0.192
	evm.model.LG16.225-gene	evm.model.LG16.225-gene	LG16	+	9916576	9918446	9916576	9916682	9918333	9918446	4428	14781514	110,90	309826213419	101,143,49	1800	149	0.000306854	0.00151418	0.527,0.582	0.717,0.603,0.852	-0.169
	evm.model.LG06.1248-gene	evm.model.LG06.1248-gene	LG06	+	34588594	34588855	34588594	34588667	34588762	34588855	4430	24,17	167273	2,18,2	13,29,5	244	149	0.000217322	0.00112673	0.081,0.037	0.086,0.275,0.196	-0.127
	evm.model.LG06.1248-gene	evm.model.LG06.1248-gene	LG06	+	34588594	34588855	34588594	34588667	34588766	34588855	4431	46,23	22,20	3,18,2	0,3,0	248	149	0.000270545	0.00135604	0.557,0.409	1.0,0.783,1.0	-0.445
	evm.model.LG16.997-gene	evm.model.LG16.997-gene	LG16	+	21138213	21140865	21138213	21138354	21140706	21140865	4432	363329	98,78	913852677	141173130	2501	149	0.0128777	0.0362358	0.181,0.201	0.278,0.227,0.237	-0.056
	evm.model.LG16.997-gene	evm.model.LG16.997-gene	LG16	+	21157942	21158633	21157942	21158013	21158549	21158633	4433	121103	74,71	483443291	61,59,98	685	149	2.32031e-07	2.84647e-06	0.262,0.24	0.633,0.62,0.392	-0.297
	evm.model.LG07.287-gene	evm.model.LG07.287-gene	LG07	+	3408764	3409396	3408764	3409005	3409249	3409396	4436	69,36	148122	17,28,29	109152191	393	149	6.54029e-06	5.55299e-05	0.15,0.101	0.056,0.065,0.054	0.067
	Novel.22288	NA	LG09	-	16603168	16606661	16603168	16603249	16605989	16606661	4437	745592	15,24	303619936	0,0,23	2889	149	0.00111269	0.00456304	0.719,0.56	1.0,1.0,0.677	-0.253
	Novel.22288	NA	LG09	-	16603168	16606661	16603168	16603258	16606443	16606661	4438	1041828	0,0	3647511355	2,39,3	3334	149	2.72234e-06	2.60372e-05	1.0,1.0	0.891,0.463,0.953	0.231
	Novel.22288	NA	LG09	-	16610206	16611687	16610206	16610367	16611460	16611687	4441	383266	124,89	89131390	112157112	1242	149	0.000167528	0.000899503	0.27,0.264	0.087,0.091,0.295	0.109
	evm.model.LG07.516-gene	evm.model.LG07.516-gene	LG07	-	6618030	6618651	6618030	6618210	6618416	6618651	4449	68,48	503369	20,12,11	296184174	355	149	0.000237543	0.00121943	0.054,0.052	0.028,0.027,0.026	0.026
	evm.model.LG07.516-gene	evm.model.LG07.516-gene	LG07	-	6627596	6627907	6627596	6627682	6627790	6627907	4450	43,40	233107	54,17,39	101,76,53	257	149	0.011225	0.0322709	0.097,0.178	0.237,0.115,0.299	-0.079
	evm.model.LG02.172-gene	evm.model.LG02.172-gene	LG02	-	3444187	3444554	3444187	3444213	3444339	3444554	4452	232,78	3,5	87,84,49	0,0,1	275	149	0.0114579	0.032854	0.977,0.894	1.0,1.0,0.964	-0.052
	evm.model.LG02.172-gene	evm.model.LG02.172-gene	LG02	-	3444339	3444769	3444339	3444554	3444638	3444769	4455	10,3	58,27	15,7,6	32,14,2	233	149	0.00345936	0.0120551	0.099,0.066	0.231,0.242,0.657	-0.294
	evm.model.LG11.448-gene	evm.model.LG11.448-gene	LG11	-	5630899	5631904	5630899	5631091	5631747	5631904	4457	227183	227124	72,122,76	167252171	805	149	2.784e-12	1.03568e-10	0.156,0.215	0.074,0.082,0.076	0.108
	evm.model.LG11.448-gene	evm.model.LG11.448-gene	LG11	-	5632403	5633001	5632403	5632491	5632922	5633001	4458	346228	86,45	195252155	100,155,59	580	149	4.87989e-07	5.62681e-06	0.508,0.566	0.334,0.295,0.403	0.193
	evm.model.LG06.1007-gene	evm.model.LG06.1007-gene	LG06	-	31458104	31459437	31458104	31458229	31459366	31459437	4461	22371817	128132	10403059963	129239161	1286	149	0.000745067	0.00326837	0.669,0.615	0.483,0.597,0.409	0.146
	evm.model.LG09.790-gene	evm.model.LG09.790-gene	LG09	+	9351398	9353383	9351398	9351585	9353290	9353383	4466	472363	411369	409416357	691645789	1854	149	4.6112e-09	8.35998e-08	0.084,0.073	0.045,0.049,0.035	0.035
	evm.model.LG01.1883-gene	evm.model.LG01.1883-gene	LG01	-	46440251	46444495	46440251	46440402	46444406	46444495	4472	34128	1,38	62,71,52	0,2,0	4153	149	2.25413e-05	0.000161626	0.55,0.108	1.0,0.56,1.0	-0.524
	evm.model.LG02.762-gene	evm.model.LG02.762-gene	LG02	-	17663625	17664758	17663625	17664252	17664438	17664758	4481	2,3	23,40	25,10,6	13,37,15	335	149	3.94516e-05	0.00026039	0.037,0.032	0.461,0.107,0.151	-0.205
	evm.model.LG09.1653-gene	evm.model.LG09.1653-gene	LG09	-	22043367	22044769	22043367	22043695	22044229	22044769	4483	87113	116135	212364281	478649427	683	149	0.00946968	0.0280516	0.141,0.154	0.088,0.109,0.126	0.04
	evm.model.LG01.1578-gene	evm.model.LG01.1578-gene	LG01	-	39331323	39332077	39331323	39331610	39331764	39332077	4489	129104	236202	79,90,41	276338262	303	149	2.02055e-08	3.07865e-07	0.212,0.202	0.123,0.116,0.071	0.104
	evm.model.LG01.1655-gene	evm.model.LG01.1655-gene	LG01	+	41019527	41021800	41019527	41019656	41021712	41021800	4490	167180	122,74	159212192	125190189	2205	149	0.00115256	0.00467635	0.085,0.141	0.079,0.07,0.064	0.042
	evm.model.LG06.888-gene	evm.model.LG06.888-gene	LG06	+	30078006	30079340	30078006	30078131	30078220	30079340	4498	12,10	112105	1,2,1	37,91,58	238	149	8.74777e-05	0.000509309	0.063,0.056	0.017,0.014,0.011	0.045
	evm.model.LG06.888-gene	evm.model.LG06.888-gene	LG06	+	30078220	30081132	30078220	30079340	30079517	30081132	4499	277182	12,0	161125113	3,17,6	326	149	0.0173644	0.0464427	0.913,1.0	0.961,0.771,0.896	0.081
	evm.model.LG01.110-gene	evm.model.LG01.110-gene	LG01	-	3625171	3627390	3625171	3625252	3625704	3627390	4504	11,31	7,15	68,18,26	4,6,6	601	149	0.0105137	0.030575	0.28,0.339	0.808,0.427,0.518	-0.275
	evm.model.LG02.2252-gene	evm.model.LG02.2252-gene	LG02	+	54041292	54041912	54041292	54041436	54041777	54041912	4507	41,24	13,15	26,41,55	0,5,10	490	149	0.00221442	0.00821658	0.49,0.327	1.0,0.714,0.626	-0.371
	evm.model.LG09.849-gene	evm.model.LG09.849-gene	LG09	-	9920304	9920871	9920304	9920481	9920789	9920871	4514	18,19	39,46	48,32,50	30,34,47	457	149	7.52244e-05	0.000450795	0.131,0.119	0.343,0.235,0.258	-0.154
	evm.model.LG02.1617-gene	evm.model.LG02.1617-gene	LG02	-	34978650	34978933	34978650	34978751	34978839	34978933	4518	36,72	84,96	16,10,35	100115207	237	149	2.52735e-10	5.86201e-09	0.212,0.32	0.091,0.052,0.096	0.186
	evm.model.LG04.1283-gene	evm.model.LG04.1283-gene	LG04	-	38318164	38319356	38318164	38318380	38319268	38319356	4520	684262	693472	458732517	75614491238	1037	149	9.64065e-05	0.000555088	0.124,0.074	0.08,0.068,0.057	0.031
	evm.model.LG02.1354-gene	evm.model.LG02.1354-gene	LG02	-	28771417	28773894	28771417	28773664	28773712	28773894	4524	23,41	0,0	34,5,24	0,39,0	197	149	0.00621702	0.0196889	1.0,1.0	1.0,0.088,1.0	0.304
	evm.model.LG02.1354-gene	evm.model.LG02.1354-gene	LG02	-	28776971	28777419	28776971	28777051	28777344	28777419	4525	242262	131159	153,124,75	166202189	442	149	6.88138e-12	2.34663e-10	0.384,0.357	0.237,0.171,0.118	0.195
	evm.model.LG02.1354-gene	evm.model.LG02.1354-gene	LG02	-	28777500	28779603	28777500	28777602	28779481	28779603	4526	14331259	92110	17297461359	120186215	2028	149	0.012433	0.0352093	0.534,0.457	0.514,0.228,0.317	0.143
	evm.model.LG04.497-gene	evm.model.LG04.497-gene	LG04	+	21653470	21661511	21653470	21653587	21661259	21661511	4530	12051061	81,53	106711191526	222208132	7821	149	5.21787e-11	1.4303e-09	0.221,0.276	0.084,0.093,0.18	0.13
	evm.model.LG16.277-gene	evm.model.LG16.277-gene	LG16	+	11305872	11306983	11305872	11305980	11306839	11306983	4531	14,10	30,46	20,6,11	163,54,42	1008	149	0.0170996	0.0458632	0.065,0.031	0.018,0.016,0.037	0.024
	evm.model.LG01.1641-gene	evm.model.LG01.1641-gene	LG01	-	40900555	40901059	40900555	40900583	40900811	40901059	4537	104127910	0,0	300902422725841	1234,302,0	377	149	0	0	1.0,1.0	0.906,0.969,1.0	0.042
	evm.model.LG17.828-gene	evm.model.LG17.828-gene	LG17	+	18073683	18080619	18073683	18074841	18077644	18080619	4539	313280	139108	205207255	89133186	2952	149	0.00573858	0.0183975	0.102,0.116	0.104,0.073,0.065	0.028
	evm.model.LG17.154-gene	evm.model.LG17.154-gene	LG17	-	7370257	7372171	7370257	7371336	7371417	7372171	4545	306226	19,0	230230231	0,0,1	230	149	8.11139e-06	6.69599e-05	0.913,1.0	1.0,1.0,0.993	-0.041
	evm.model.LG12.1129-gene	evm.model.LG12.1129-gene	LG12	-	24199502	24201608	24199502	24199759	24201037	24201608	4556	280303	27,19	319377220	62,42,54	1427	149	0.00137094	0.00543912	0.52,0.625	0.349,0.484,0.298	0.196
	evm.model.LG11.308-gene	evm.model.LG11.308-gene	LG11	+	3843058	3844577	3843058	3843254	3844452	3844577	4558	235240	55,52	181192141	51,86,52	1347	149	0.0033286	0.0116705	0.321,0.338	0.282,0.198,0.231	0.093
	evm.model.LG09.508-gene	evm.model.LG09.508-gene	LG09	+	6294110	6294622	6294110	6294262	6294492	6294622	4559	21,72	89126	13,10,16	149142151	379	149	4.52083e-11	1.27585e-09	0.085,0.183	0.033,0.027,0.04	0.101
	evm.model.LG01.309-gene	evm.model.LG01.309-gene	LG01	-	10789763	10791539	10789763	10790655	10791142	10791539	4562	461334	314244	289329238	362487352	636	149	2.8338e-09	5.41161e-08	0.256,0.243	0.158,0.137,0.137	0.105
	evm.model.LG09.1194-gene	evm.model.LG09.1194-gene	LG09	+	13795878	13796188	13795878	13795973	13796071	13796188	4569	18,11	50,40	42,14,16	5,18,32	247	149	0.00765043	0.0234632	0.178,0.142	0.835,0.319,0.232	-0.302
	evm.model.LG02.1360-gene	evm.model.LG02.1360-gene	LG02	-	28882624	28883198	28882624	28882798	28882974	28883198	4574	60,60	167203	41,22,37	162206192	325	149	0.000578504	0.00264928	0.141,0.119	0.104,0.047,0.081	0.053
	evm.model.LG02.1360-gene	evm.model.LG02.1360-gene	LG02	-	28891024	28893542	28891024	28891181	28893269	28893542	4575	150,98	69,77	84,52,87	104,130,85	2237	149	6.56939e-08	8.87642e-07	0.126,0.078	0.051,0.026,0.064	0.055
	Novel.9324	NA	LG03	+	3194453	3195342	3194453	3195145	3195231	3195342	4579	30,12	1,6	58,35,60	0,0,0	235	149	6.99324e-05	0.00042531	0.95,0.559	1.0,1.0,1.0	-0.246
	evm.model.LG10.390-gene	evm.model.LG10.390-gene	LG10	+	7107381	7107720	7107381	7107484	7107633	7107720	4580	32,39	579438	13,23,21	672335355	298	149	0.0128335	0.0361293	0.027,0.043	0.01,0.033,0.029	0.011
	evm.model.LG10.390-gene	evm.model.LG10.390-gene	LG10	+	7107633	7107922	7107633	7107720	7107819	7107922	4581	16,31	475455	391,9,22	252281310	248	149	0.00572293	0.0183576	0.02,0.039	0.482,0.019,0.041	-0.151
	evm.model.LG17.999-gene	evm.model.LG17.999-gene	LG17	+	20032887	20033240	20032887	20033025	20033102	20033240	4583	177,99	385249	169180181	139227256	226	149	5.01515e-06	4.40672e-05	0.233,0.208	0.445,0.343,0.318	-0.148
	evm.model.LG12.1010-gene	evm.model.LG12.1010-gene	LG12	+	22431243	22436206	22431243	22431312	22435612	22436206	4585	480437	88,42	290274413	141108160	4449	149	5.59969e-11	1.52765e-09	0.154,0.258	0.064,0.078,0.08	0.132
	evm.model.LG04.244-gene	evm.model.LG04.244-gene	LG04	-	15687526	15688660	15687526	15687737	15688183	15688660	4593	103,93	39,27	58,61,55	45,51,41	595	149	2.12282e-05	0.000153169	0.398,0.463	0.244,0.23,0.251	0.189
	evm.model.LG03.840-gene	evm.model.LG03.840-gene	LG03	-	43580160	43581033	43580160	43580246	43580905	43581033	4596	71,41	11,5	103,55,80	27,30,24	808	149	0.00445138	0.0149396	0.543,0.602	0.413,0.253,0.381	0.224
	evm.model.LG05.1117-gene	evm.model.LG05.1117-gene	LG05	-	26702366	26706012	26702366	26702479	26705825	26706012	4598	28,2	1,0	12,23,62	1,2,10	3495	149	0.00746875	0.0229675	0.544,1.0	0.338,0.329,0.209	0.48
	evm.model.LG02.14-gene	evm.model.LG02.14-gene	LG02	+	250810	251901	250810	251242	251764	251901	4599	174397	774584	155118178	994960931	671	149	4.86611e-13	2.11196e-11	0.048,0.131	0.033,0.027,0.041	0.056
	evm.model.LG12.337-gene	evm.model.LG12.337-gene	LG12	+	4522747	4527112	4522747	4522842	4523601	4527112	4603	100103	4,3	70,30,111	0,0,0	908	149	5.82915e-05	0.000362991	0.804,0.849	1.0,1.0,1.0	-0.173
	evm.model.LG04.937-gene	evm.model.LG04.937-gene	LG04	-	32721446	32724514	32721446	32721567	32724463	32724514	4605	1012498	142,96	3503451040	115169163	3045	149	0.000267007	0.001343	0.259,0.202	0.13,0.091,0.238	0.078
	evm.model.LG04.937-gene	evm.model.LG04.937-gene	LG04	-	32721446	32727637	32721446	32724514	32727535	32727637	4607	1377868	119,79	4815871360	104150147	3170	149	1.78306e-05	0.000131469	0.352,0.341	0.179,0.155,0.303	0.134
	evm.model.LG02.909-gene	evm.model.LG02.909-gene	LG02	+	20708226	20709006	20708226	20708382	20708911	20709006	4609	275178	350235	108136106	626633620	678	149	0	0	0.147,0.143	0.037,0.045,0.036	0.106
	evm.model.LG12.334-gene	evm.model.LG12.334-gene	LG12	-	4487876	4491148	4487876	4487987	4491088	4491148	4611	393319	23,27	179232400	69,27,54	3250	149	4.43697e-05	0.000287225	0.439,0.351	0.106,0.283,0.254	0.181
	evm.model.LG14.471-gene	evm.model.LG14.471-gene	LG14	+	6831671	6832186	6831671	6831825	6831930	6832186	4614	52,38	78,35	105,102,62	55,78,45	254	149	0.00553794	0.017932	0.281,0.389	0.528,0.434,0.447	-0.135
	evm.model.LG14.471-gene	evm.model.LG14.471-gene	LG14	+	6831671	6832587	6831671	6832186	6832495	6832587	4618	228169	181,82	311386267	103124113	458	149	0.000650628	0.00291891	0.291,0.401	0.496,0.503,0.435	-0.132
	evm.model.LG03.1348-gene	evm.model.LG03.1348-gene	LG03	+	49592936	49598521	49592936	49594296	49598226	49598521	4621	771614	4,9	279445493	10,14,32	4079	149	1.33347e-05	0.000102543	0.876,0.714	0.505,0.537,0.36	0.328
	evm.model.LG13.674-gene	evm.model.LG13.674-gene	LG13	-	24870592	24871882	24870592	24870670	24871827	24871882	4630	157125	121,76	98,71,97	147122213	1306	149	2.47037e-10	5.75315e-09	0.129,0.158	0.071,0.062,0.049	0.083
	evm.model.LG13.674-gene	evm.model.LG13.674-gene	LG13	-	24873801	24874037	24873801	24873851	24873976	24874037	4631	112,65	68,39	151127160	27,51,58	274	149	0.00203739	0.00766036	0.472,0.475	0.753,0.575,0.6	-0.169
	evm.model.LG13.674-gene	evm.model.LG13.674-gene	LG13	-	24873976	24874220	24873976	24874037	24874139	24874220	4632	31,30	159,71	60,60,60	108,86,101	251	149	0.000114099	0.000646563	0.104,0.201	0.248,0.293,0.261	-0.115
	evm.model.LG08.1012-gene	evm.model.LG08.1012-gene	LG08	+	15329680	15330399	15329680	15329826	15329921	15330399	4633	155152	23,21	109,79,139	30,84,21	244	149	0.0173127	0.0463262	0.805,0.815	0.689,0.365,0.802	0.191
	evm.model.LG08.1012-gene	evm.model.LG08.1012-gene	LG08	+	15339713	15340618	15339713	15339968	15340097	15340618	4637	104,83	19,17	72,108,89	40,43,33	278	149	0.000387841	0.00187032	0.746,0.724	0.491,0.574,0.591	0.183
	evm.model.LG13.709-gene	evm.model.LG13.709-gene	LG13	+	25246105	25249720	25246105	25246578	25249566	25249720	4638	439363	405265	300347257	282390399	3137	149	0.00192777	0.00732375	0.049,0.061	0.048,0.041,0.03	0.015
	evm.model.LG10.1434-gene	evm.model.LG10.1434-gene	LG10	-	27616761	27619840	27616761	27617148	27618847	27619840	4639	4506	0,3	8297740	0,16,34	1848	149	0.000229034	0.00118104	1.0,0.932	1.0,0.599,0.637	0.221
	evm.model.LG12.191-gene	evm.model.LG12.191-gene	LG12	-	2251238	2251498	2251238	2251306	2251419	2251498	4641	10,23	73,52	21,20,36	38,54,52	262	149	0.0135913	0.0379271	0.072,0.201	0.239,0.174,0.282	-0.095
	evm.model.LG02.1975-gene	evm.model.LG02.1975-gene	LG02	-	48890701	48892701	48890701	48890919	48892382	48892701	4644	65,29	93,79	129,47,13	42,53,25	1612	149	0.000220502	0.00114012	0.061,0.033	0.221,0.076,0.046	-0.067
	evm.model.LG12.1410-gene	evm.model.LG12.1410-gene	LG12	-	27692955	27694171	27692955	27693417	27694070	27694171	4646	24,13	75100	3,4,8	168143152	802	149	6.00619e-08	8.21184e-07	0.056,0.024	0.003,0.005,0.01	0.034
	evm.model.LG09.1579-gene	evm.model.LG09.1579-gene	LG09	+	20639881	20640111	20639881	20639953	20640039	20640111	4655	68,43	52,37	0,36,65	73,47,73	235	149	0.000507249	0.00236071	0.453,0.424	0.0,0.327,0.361	0.209
	evm.model.LG06.314-gene	evm.model.LG06.314-gene	LG06	+	6108215	6110095	6108215	6108262	6108429	6110095	4658	408385	13,5	578439509	154,71,0	316	149	0.000393868	0.00189779	0.937,0.973	0.639,0.745,1.0	0.16
	evm.model.LG06.314-gene	evm.model.LG06.314-gene	LG06	+	6108429	6110095	6108429	6108495	6108744	6110095	4659	816622	8,0	1168797806	17,37,0	398	149	0.000138724	0.000756186	0.974,1.0	0.963,0.89,1.0	0.036
	evm.model.LG02.1915-gene	evm.model.LG02.1915-gene	LG02	-	47515925	47516192	47515925	47515992	47516062	47516192	4660	25,18	0,0	62,68,36	12,0,0	219	149	0.0025487	0.0092708	1.0,1.0	0.779,1.0,1.0	0.074
	evm.model.LG04.862-gene	evm.model.LG04.862-gene	LG04	-	30744368	30744605	30744368	30744400	30744595	30744605	4668	29,36	53100	29,48,32	29,17,57	344	149	0.00471814	0.0156425	0.192,0.135	0.302,0.55,0.196	-0.186
	evm.model.LG18.3-gene	evm.model.LG18.3-gene	LG18	-	117878	118226	117878	118023	118129	118226	4671	62,51	0,1	66,22,53	19,0,11	255	149	1.63815e-06	1.6237e-05	1.0,0.968	0.67,1.0,0.738	0.181
	evm.model.LG04.1237-gene	evm.model.LG04.1237-gene	LG04	-	37512005	37512727	37512005	37512449	37512526	37512727	4673	143,72	120,85	502255379	580394609	226	149	0.015262	0.0416092	0.44,0.358	0.363,0.299,0.291	0.081
	Novel.15790	NA	LG06	-	2167035	2171031	2167035	2170303	2170933	2171031	4676	155,95	26,17	54,49,48	3,3,5	779	149	0.0084271	0.0254635	0.533,0.517	0.775,0.758,0.647	-0.202
	Novel.15790	NA	LG06	-	2171257	2171818	2171257	2171337	2171742	2171818	4677	206158	62102	43,54,48	28,76,57	554	149	0.00083479	0.00359858	0.472,0.294	0.292,0.16,0.185	0.171
	evm.model.LG05.1801-gene	evm.model.LG05.1801-gene	LG05	+	36493872	36494924	36493872	36494296	36494536	36494924	4678	214261	0,0	113144398	27,57,0	389	149	1.27387e-08	2.06159e-07	1.0,1.0	0.616,0.492,1.0	0.297
	evm.model.LG05.1020-gene	evm.model.LG05.1020-gene	LG05	+	25387998	25391462	25387998	25388070	25391264	25391462	4680	24922734	6,3	102121291543	13,1,10	3343	149	0.00470851	0.0156287	0.949,0.976	0.778,0.99,0.873	0.082
	evm.model.LG11.347-gene	evm.model.LG11.347-gene	LG11	+	4324903	4326996	4324903	4325234	4326879	4326996	4688	317341	7,14	332425495	43,103,56	1794	149	1.30796e-08	2.10486e-07	0.79,0.669	0.391,0.255,0.423	0.373
	evm.model.LG01.657-gene	evm.model.LG01.657-gene	LG01	-	20296210	20297424	20296210	20296313	20297376	20297424	4689	35692168	1409711242	1334986854	691353617103	1212	149	0.0012928	0.0051685	0.03,0.023	0.023,0.022,0.015	0.006
	evm.model.LG03.1274-gene	evm.model.LG03.1274-gene	LG03	-	48709072	48710014	48709072	48709154	48709636	48710014	4698	128,72	80,45	57,31,49	49,55,48	631	149	0.00228348	0.00845641	0.274,0.274	0.215,0.117,0.194	0.099
	evm.model.LG03.1274-gene	evm.model.LG03.1274-gene	LG03	-	48709636	48710014	48709636	48709791	48709868	48710014	4700	28,23	40,35	2,9,3	29,10,30	226	149	0.00299052	0.0106679	0.316,0.302	0.043,0.372,0.062	0.15
	evm.model.LG09.323-gene	evm.model.LG09.323-gene	LG09	-	4224665	4225222	4224665	4224931	4225009	4225222	4703	141109	0,0	187289234	2,9,9	227	149	0.00134792	0.00536265	1.0,1.0	0.984,0.955,0.945	0.039
	Novel.8728	NA	LG02	+	54833850	54834401	54833850	54833931	54834187	54834401	4704	141,93	10,9	211177144	0,0,1	405	149	9.61684e-11	2.48175e-09	0.838,0.792	1.0,1.0,0.981	-0.179
	evm.model.LG05.598-gene	evm.model.LG05.598-gene	LG05	-	13738840	13739115	13738840	13738956	13739028	13739115	4706	79,62	75,94	19,15,30	83,83,62	221	149	3.81399e-06	3.4683e-05	0.415,0.308	0.134,0.109,0.246	0.198
	evm.model.LG14.457-gene	evm.model.LG14.457-gene	LG14	+	6543257	6545080	6543257	6543381	6544996	6545080	4710	19851592	203213	7689061194	262173262	1764	149	1.39502e-08	2.23242e-07	0.452,0.387	0.198,0.307,0.278	0.158
	evm.model.LG17.832-gene	evm.model.LG17.832-gene	LG17	+	18111829	18115221	18111829	18111897	18115019	18115221	4714	245259	7,5	352232270	17,27,14	3271	149	0.00246267	0.00900933	0.615,0.702	0.485,0.281,0.468	0.247
	evm.model.LG03.875-gene	evm.model.LG03.875-gene	LG03	+	43980247	43981053	43980247	43980466	43980944	43981053	4718	288258	656648	147255173	654991714	627	149	1.89919e-06	1.8599e-05	0.094,0.086	0.051,0.058,0.054	0.036
	evm.model.LG03.875-gene	evm.model.LG03.875-gene	LG03	+	43984136	43986039	43984136	43984280	43985609	43986039	4719	23371862	110,88	188121222195	267277258	1478	149	0	0	0.682,0.681	0.415,0.436,0.462	0.244
	evm.model.LG03.875-gene	evm.model.LG03.875-gene	LG03	+	43984136	43986039	43984136	43984280	43985937	43986039	4720	30852554	356347	294232493128	70,190,52	1806	149	2.35579e-11	7.06615e-10	0.417,0.378	0.776,0.585,0.832	-0.334
	evm.model.LG03.1283-gene	evm.model.LG03.1283-gene	LG03	+	48806844	48809110	48806844	48806931	48808966	48809110	4721	667496	6,0	860846995	1,0,0	2184	149	0.0108259	0.0313557	0.884,1.0	0.983,1.0,1.0	-0.052
	Novel.29881	NA	LG14	+	10589329	10589531	10589329	10589370	10589449	10589531	4729	19,8	0,0	2,5,14	3,6,7	228	149	1.91604e-08	2.94289e-07	1.0,1.0	0.303,0.353,0.567	0.592
	evm.model.LG17.836-gene	evm.model.LG17.836-gene	LG17	+	18148311	18149808	18148311	18149236	18149272	18149808	4732	90,63	0,0	27,90,171	5,67,0	185	149	2.8495e-06	2.69939e-05	1.0,1.0	0.813,0.52,1.0	0.222
	Novel.26203	NA	LG11	-	30524736	30525240	30524736	30524958	30525033	30525240	4744	7,8	23,17	0,3,3	25,19,17	224	149	0.00194947	0.0073866	0.168,0.238	0.0,0.095,0.105	0.136
	evm.model.LG10.935-gene	evm.model.LG10.935-gene	LG10	-	21250055	21250546	21250055	21250354	21250460	21250546	4747	30,31	85,42	7,3,31	81,88,64	255	149	0.000253616	0.00128581	0.171,0.301	0.048,0.02,0.221	0.14
	evm.model.LG09.656-gene	evm.model.LG09.656-gene	LG09	+	7844125	7846652	7844125	7844205	7844327	7846652	4750	123,72	0,0	206,178,85	0,2,18	271	149	0.000395864	0.0019042	1.0,1.0	1.0,0.98,0.722	0.099
	evm.model.LG04.608-gene	evm.model.LG04.608-gene	LG04	-	23817653	23817976	23817653	23817693	23817714	23817976	4754	7,10	243124	70,2,18	35,79,33	170	149	0.000120976	0.000679485	0.025,0.066	0.637,0.022,0.323	-0.282
	evm.model.LG05.830-gene	evm.model.LG05.830-gene	LG05	+	22092273	22095932	22092273	22092856	22095608	22095932	4757	8751193	222205	115410731293	366327265	2901	149	0.0185285	0.0492116	0.168,0.23	0.139,0.144,0.2	0.038
	evm.model.LG09.225-gene	evm.model.LG09.225-gene	LG09	-	2991004	2995193	2991004	2991214	2994829	2995193	4762	807735	131,99	363414502	120166140	3764	149	2.3318e-10	5.45261e-09	0.196,0.227	0.107,0.09,0.124	0.105
	evm.model.LG09.225-gene	evm.model.LG09.225-gene	LG09	-	2995622	2996348	2995622	2995728	2996225	2996348	4763	125116	245152	58,46,76	229202185	646	149	4.42194e-07	5.15952e-06	0.105,0.15	0.055,0.05,0.087	0.064
	Novel.8785	NA	LG02	+	55907966	55908649	55907966	55908430	55908528	55908649	4765	32,32	101121	36,68,33	14,38,10	247	149	0	0	0.16,0.138	0.608,0.519,0.666	-0.449
	evm.model.LG02.44-gene	evm.model.LG02.44-gene	LG02	+	791339	791976	791339	791418	791640	791976	4766	43,33	61,50	12,23,36	67,70,66	371	149	0.00255233	0.00927222	0.221,0.21	0.067,0.117,0.18	0.094
	evm.model.LG02.44-gene	evm.model.LG02.44-gene	LG02	+	808374	810214	808374	808667	809124	810214	4769	72,87	63,32	37,31,77	86,50,47	606	149	0.00797616	0.024332	0.219,0.401	0.096,0.132,0.287	0.138
	evm.model.LG12.1059-gene	evm.model.LG12.1059-gene	LG12	-	23192795	23193590	23192795	23193093	23193532	23193590	4771	159169	1,1	495360606	23,6,9	588	149	0.00082248	0.00355353	0.976,0.977	0.845,0.938,0.945	0.067
	evm.model.LG03.1322-gene	evm.model.LG03.1322-gene	LG03	-	49257430	49259629	49257430	49257783	49259309	49259629	4772	190106	125,73	212236165	187195196	1675	149	0.0170013	0.0456422	0.119,0.114	0.092,0.097,0.07	0.03
	evm.model.LG15.196-gene	evm.model.LG15.196-gene	LG15	-	14362918	14364543	14362918	14363076	14364310	14364543	4774	278117	0,3	38,73,166	6,2,15	1383	149	4.95608e-05	0.000317083	1.0,0.808	0.406,0.797,0.544	0.322
	evm.model.LG17.909-gene	evm.model.LG17.909-gene	LG17	-	18952814	18953996	18952814	18952911	18953924	18953996	4779	871973	306239	84810531374	16,117,23	1162	149	4.02538e-11	1.14733e-09	0.267,0.343	0.872,0.536,0.885	-0.459
	evm.model.LG13.308-gene	evm.model.LG13.308-gene	LG13	-	19539738	19541844	19539738	19539815	19541573	19541844	4782	355247	5,7	130121205	0,0,2	1907	149	0.000132188	0.000727476	0.847,0.734	1.0,1.0,0.889	-0.173
	evm.model.LG05.1565-gene	evm.model.LG05.1565-gene	LG05	+	33010344	33013478	33010344	33010442	33013327	33013478	4784	666427	54,35	452712690	22,36,38	3034	149	0.0103872	0.030238	0.377,0.375	0.502,0.493,0.471	-0.113
	evm.model.LG01.2881-gene	evm.model.LG01.2881-gene	LG01	+	75389196	75391449	75389196	75389543	75389675	75391449	4785	95,87	143,58	18,140,40	108140121	281	149	0.00699965	0.0217822	0.26,0.443	0.081,0.347,0.149	0.159
	evm.model.LG09.763-gene	evm.model.LG09.763-gene	LG09	+	9090623	9091735	9090623	9090796	9091625	9091735	4790	146119	125,72	117,116,93	307351266	978	149	0	0	0.151,0.201	0.055,0.048,0.051	0.125
	evm.model.LG17.56-gene	evm.model.LG17.56-gene	LG17	-	4001997	4002828	4001997	4002096	4002735	4002828	4791	67,55	1,90	0,6,3	28,2,6	788	149	0.00355277	0.0123261	0.927,0.104	0.0,0.362,0.086	0.366
	Novel.33472	NA	LG17	-	12969717	12970497	12969717	12969732	12969884	12970497	4792	61,94	0,0	399267335	0,41,0	301	149	0.00124917	0.00501692	1.0,1.0	1.0,0.763,1.0	0.079
	evm.model.LG01.2627-gene	evm.model.LG01.2627-gene	LG01	-	71258568	71259213	71258568	71258712	71259016	71259213	4798	555453	21,13	246404239	6,2,0	453	149	3.99123e-05	0.000262222	0.897,0.92	0.931,0.985,1.0	-0.063
	evm.model.LG01.444-gene	evm.model.LG01.444-gene	LG01	+	14557754	14559224	14557754	14557861	14559143	14559224	4811	6981762	16,64	314929483	23,43,24	1431	149	0.009538	0.0282239	0.82,0.741	0.587,0.692,0.677	0.128
	evm.model.LG01.444-gene	evm.model.LG01.444-gene	LG01	+	14557754	14559419	14557754	14559224	14559342	14559419	4813	30153	126412	21,96,69	58163109	267	149	0.00219412	0.00815182	0.117,0.172	0.168,0.247,0.261	-0.081
	evm.model.LG05.1885-gene	evm.model.LG05.1885-gene	LG05	+	37713474	37716434	37713474	37713514	37716321	37716434	4817	178173	46,61	111104160	123,191,72	2956	149	3.81917e-14	1.97117e-12	0.163,0.125	0.044,0.027,0.101	0.087
	evm.model.LG17.699-gene	evm.model.LG17.699-gene	LG17	-	16701101	16702297	16701101	16701235	16701512	16702297	4824	43,53	219234	32,25,24	241233301	426	149	0.000129188	0.00071717	0.064,0.073	0.044,0.036,0.027	0.033
	evm.model.LG05.1601-gene	evm.model.LG05.1601-gene	LG05	+	33521032	33521346	33521032	33521102	33521304	33521346	4828	15,14	291207	4,2,0	106139111	351	149	0.00266373	0.00963415	0.021,0.028	0.016,0.006,0.0	0.017
	evm.model.LG17.667-gene	evm.model.LG17.667-gene	LG17	-	16285475	16286227	16285475	16285665	16285826	16286227	4831	8,8	26,11	1,4,6	36,17,23	310	149	0.00996347	0.0291824	0.129,0.259	0.013,0.102,0.111	0.119
	evm.model.LG09.513-gene	evm.model.LG09.513-gene	LG09	+	6364303	6364580	6364303	6364348	6364473	6364580	4832	269181	141,67	97,120,88	65,69,89	274	149	0.00954262	0.0282239	0.509,0.595	0.448,0.486,0.35	0.124
	evm.model.LG08.391-gene	evm.model.LG08.391-gene	LG08	+	4978190	4979409	4978190	4978577	4979046	4979409	4834	55,40	53,26	43,44,26	128116109	618	149	2.29065e-10	5.37833e-09	0.2,0.271	0.075,0.084,0.054	0.165
	evm.model.LG10.1076-gene	evm.model.LG10.1076-gene	LG10	-	23123931	23124810	23123931	23124381	23124699	23124810	4839	77,50	141119	39,12,23	87,113,75	467	149	0.00169232	0.00650692	0.148,0.118	0.125,0.033,0.089	0.051
	evm.model.LG10.1076-gene	evm.model.LG10.1076-gene	LG10	-	23125224	23127016	23125224	23125284	23125848	23127016	4840	62,71	110,84	33,25,30	60,87,72	713	149	0.0039638	0.013517	0.105,0.15	0.103,0.057,0.08	0.048
	evm.model.LG10.1076-gene	evm.model.LG10.1076-gene	LG10	-	23125848	23127016	23125848	23126157	23126867	23127016	4841	53,22	44,44	54,31,36	36,19,25	859	149	0.0148588	0.0407107	0.173,0.08	0.206,0.221,0.2	-0.082
	evm.model.LG08.1160-gene	evm.model.LG08.1160-gene	LG08	-	24413301	24413739	24413301	24413376	24413684	24413739	4849	122130	55,51	24,63,25	4,12,7	457	149	0.0083964	0.025411	0.42,0.454	0.662,0.631,0.538	-0.173
	evm.model.LG08.565-gene	evm.model.LG08.565-gene	LG08	-	6997325	7002200	6997325	7000210	7000422	7002200	4853	57,50	331356	16,38,10	115331247	361	149	0.00390873	0.013361	0.066,0.055	0.054,0.045,0.016	0.022
	evm.model.LG02.2320-gene	evm.model.LG02.2320-gene	LG02	-	55028084	55028348	55028084	55028174	55028264	55028348	4855	36,16	146104	24,11,12	132147144	239	149	0.00709449	0.0219818	0.133,0.088	0.102,0.045,0.049	0.045
	evm.model.LG10.1541-gene	evm.model.LG10.1541-gene	LG10	-	29002473	29002932	29002473	29002583	29002767	29002932	4856	61,40	144103	74,24,58	306157220	333	149	0.000813948	0.00351933	0.159,0.148	0.098,0.064,0.106	0.064
	evm.model.LG12.1068-gene	evm.model.LG12.1068-gene	LG12	+	23330868	23331521	23330868	23331052	23331453	23331521	4858	338251	230188	35,37,29	52,68,69	550	149	1.67759e-09	3.32558e-08	0.285,0.266	0.154,0.128,0.102	0.147
	evm.model.LG12.1068-gene	evm.model.LG12.1068-gene	LG12	+	23330868	23331709	23330868	23331521	23331595	23331709	4860	213114	209206	14,38,17	55,62,41	223	149	0.0139853	0.0387998	0.405,0.27	0.145,0.291,0.217	0.12
	evm.model.LG15.84-gene	evm.model.LG15.84-gene	LG15	-	9265871	9266600	9265871	9266108	9266389	9266600	4863	209151	18,9	223248257	43,75,38	430	149	2.58022e-05	0.000180931	0.801,0.853	0.642,0.534,0.701	0.201
	evm.model.LG15.84-gene	evm.model.LG15.84-gene	LG15	-	9271405	9274934	9271405	9271657	9274305	9274934	4864	1078632	34,25	618621706	103,87,102	2797	149	0	0	0.628,0.574	0.242,0.275,0.269	0.339
	evm.model.LG02.877-gene	evm.model.LG02.877-gene	LG02	-	20064999	20065476	20064999	20065206	20065365	20065476	4865	7,5	118,79	5,15,9	60,60,71	308	149	0.00990215	0.0290465	0.028,0.03	0.039,0.108,0.058	-0.039
	evm.model.LG16.204-gene	evm.model.LG16.204-gene	LG16	-	9124657	9125503	9124657	9124897	9124976	9125503	4866	30,24	36,48	1,29,10	0,11,0	228	149	9.3914e-05	0.000543468	0.353,0.246	1.0,0.633,1.0	-0.578
	evm.model.LG10.1272-gene	evm.model.LG10.1272-gene	LG10	+	25716949	25719005	25716949	25717055	25718304	25719005	4867	2372625433	1956220549	283542335948435	376142494356737	1398	149	5.21085e-05	0.000330597	0.114,0.117	0.074,0.091,0.083	0.033
	evm.model.LG02.2745-gene	evm.model.LG02.2745-gene	LG02	-	61028699	61029295	61028699	61029059	61029141	61029295	4868	25,17	66,25	7,5,14	47,58,61	231	149	0.000192754	0.00101557	0.196,0.305	0.088,0.053,0.129	0.16
	evm.model.Contig42.10-gene	evm.model.Contig42.10-gene	Contig42	+	383076	383250	383076	383100	383176	383250	4869	124110	8,8	90152104	46,18,26	225	149	7.99245e-05	0.000471563	0.911,0.901	0.564,0.848,0.726	0.193
	evm.model.LG14.811-gene	evm.model.LG14.811-gene	LG14	-	26099953	26101583	26099953	26100030	26100847	26101583	4870	97,94	83,92	113109120	205256290	966	149	1.83392e-08	2.84729e-07	0.153,0.136	0.078,0.062,0.06	0.078
	evm.model.LG04.1015-gene	evm.model.LG04.1015-gene	LG04	+	33919433	33919682	33919433	33919502	33919598	33919682	4877	0,1	212250	10,9,14	305292358	245	149	0.00586675	0.0187559	0.0,0.002	0.02,0.018,0.023	-0.019
	evm.model.LG12.182-gene	evm.model.LG12.182-gene	LG12	-	2131498	2132103	2131498	2131717	2131988	2132103	4887	562367	233233	534525571	137204169	420	149	0.00162911	0.0063115	0.461,0.358	0.58,0.477,0.545	-0.124
	evm.model.LG12.182-gene	evm.model.LG12.182-gene	LG12	-	2131988	2132246	2131988	2132103	2132197	2132246	4888	264186	159153	227232199	108108101	243	149	0.00979211	0.0288051	0.504,0.427	0.563,0.568,0.547	-0.094
	evm.model.LG12.182-gene	evm.model.LG12.182-gene	LG12	-	2131988	2132513	2131988	2132246	2132359	2132513	4890	167114	168134	161156160	134,102,90	262	149	0.00184841	0.00705028	0.361,0.326	0.406,0.465,0.503	-0.114
	evm.model.LG09.1530-gene	evm.model.LG09.1530-gene	LG09	-	19520023	19525538	19520023	19520158	19525456	19525538	4894	573502	38,35	263281512	41,40,48	5447	149	0.000604747	0.00274968	0.292,0.282	0.149,0.161,0.226	0.108
	evm.model.LG09.59-gene	evm.model.LG09.59-gene	LG09	+	937959	939275	937959	937999	938094	939275	4896	96110	179145	38,47,61	205205232	244	149	7.09323e-11	1.88135e-09	0.247,0.317	0.102,0.123,0.138	0.161
	evm.model.LG10.677-gene	evm.model.LG10.677-gene	LG10	+	17315265	17315723	17315265	17315375	17315630	17315723	4901	78,58	81,55	69,97,93	108163146	404	149	0.00588376	0.0187998	0.262,0.28	0.191,0.18,0.19	0.084
	evm.model.LG10.677-gene	evm.model.LG10.677-gene	LG10	+	17315630	17315935	17315630	17315723	17315842	17315935	4902	78,66	106106	75,83,54	182208228	268	149	2.8534e-05	0.000197191	0.29,0.257	0.186,0.182,0.116	0.112
	evm.model.LG04.1823-gene	evm.model.LG04.1823-gene	LG04	+	46392099	46394964	46392099	46392151	46394807	46394964	4907	1384693	301229	361507677	21113104	2805	149	0.00627518	0.0198184	0.196,0.138	0.477,0.192,0.257	-0.142
	evm.model.LG16.361-gene	evm.model.LG16.361-gene	LG16	+	13102557	13103082	13102557	13102635	13103007	13103082	4908	310372	406278	79,80,130	124184220	521	149	5.63328e-05	0.000352845	0.179,0.277	0.154,0.111,0.145	0.091
	evm.model.LG05.780-gene	evm.model.LG05.780-gene	LG05	-	21203697	21204021	21203697	21203838	21203921	21204021	4911	60,38	216144	27,47,25	161208236	232	149	0.00490065	0.0161446	0.151,0.145	0.097,0.127,0.064	0.052
	evm.model.LG05.780-gene	evm.model.LG05.780-gene	LG05	-	21206869	21210277	21206869	21206994	21207136	21210277	4912	34,31	9,9	30,42,38	0,2,10	291	149	0.0145087	0.0400386	0.659,0.638	1.0,0.915,0.661	-0.21
	evm.model.LG05.780-gene	evm.model.LG05.780-gene	LG05	-	21206869	21210277	21206869	21206994	21210199	21210277	4913	13681121	54,55	708761863	88,84,99	3354	149	1.92029e-11	5.88306e-10	0.53,0.475	0.263,0.287,0.279	0.226
	evm.model.LG05.780-gene	evm.model.LG05.780-gene	LG05	-	21211909	21213157	21211909	21212009	21213069	21213157	4915	1203716	52,43	521700546	35,58,68	1209	149	0.00205109	0.00770538	0.74,0.672	0.647,0.598,0.497	0.125
	evm.model.LG01.2317-gene	evm.model.LG01.2317-gene	LG01	-	65554219	65554832	65554219	65554321	65554613	65554832	4918	47,22	77,70	24,22,27	78140105	441	149	0.00123545	0.00497042	0.171,0.096	0.094,0.05,0.08	0.059
	evm.model.LG05.344-gene	evm.model.LG05.344-gene	LG05	+	5999400	5999847	5999400	5999495	5999760	5999847	4920	51,30	60,44	78,73,39	32,32,50	414	149	0.00912885	0.0271967	0.234,0.197	0.467,0.451,0.219	-0.163
	evm.model.LG05.344-gene	evm.model.LG05.344-gene	LG05	+	6006883	6008964	6006883	6007012	6008895	6008964	4923	1137973	44,47	92910771129	53,69,76	2032	149	0.0157933	0.0428409	0.655,0.603	0.562,0.534,0.521	0.09
	evm.model.LG09.1374-gene	evm.model.LG09.1374-gene	LG09	+	16635696	16639385	16635696	16635884	16636826	16639385	4925	198178	0,0	397264280	22,0,34	1091	149	9.23115e-07	9.77547e-06	1.0,1.0	0.711,1.0,0.529	0.253
	evm.model.LG15.533-gene	evm.model.LG15.533-gene	LG15	+	20185202	20186632	20185202	20185290	20186598	20186632	4931	351343	454237	395543389	314308124	1457	149	3.00609e-05	0.00020625	0.073,0.129	0.114,0.153,0.243	-0.069
	evm.model.LG09.1845-gene	evm.model.LG09.1845-gene	LG09	+	29806489	29808414	29806489	29806524	29808105	29808414	4932	345225	467247	162204107	139150124	1730	149	0.0108022	0.0313029	0.06,0.073	0.091,0.105,0.069	-0.022
	evm.model.LG04.962-gene	evm.model.LG04.962-gene	LG04	-	33147997	33148862	33147997	33148246	33148543	33148862	4933	73,54	241182	38,45,38	291214207	446	149	0.000745819	0.00326916	0.092,0.09	0.042,0.066,0.058	0.036
	evm.model.LG04.1484-gene	evm.model.LG04.1484-gene	LG04	-	41456950	41458071	41456950	41457227	41457793	41458071	4939	111,81	248148	85,113,53	262327179	715	149	0.00567158	0.0182518	0.085,0.102	0.063,0.067,0.058	0.031
	evm.model.LG08.2-gene	evm.model.LG08.2-gene	LG08	+	57133	58794	57133	57248	57727	58794	4942	179,86	71,69	57,62,58	89147129	628	149	3.25377e-09	6.11176e-08	0.374,0.228	0.132,0.091,0.096	0.195
	evm.model.LG17.879-gene	evm.model.LG17.879-gene	LG17	-	18628457	18628777	18628457	18628590	18628676	18628777	4943	1,5	188120	9,3,9	80,96,87	235	149	0.00100452	0.00416721	0.003,0.026	0.067,0.019,0.062	-0.035
	evm.model.LG04.1004-gene	evm.model.LG04.1004-gene	LG04	-	33720859	33724788	33720859	33721068	33724724	33724788	4945	933641	334221	524450781	90,89,221	3805	149	8.88857e-05	0.000516981	0.099,0.102	0.186,0.165,0.122	-0.057
	evm.model.LG04.1004-gene	evm.model.LG04.1004-gene	LG04	-	33724724	33725181	33724724	33724788	33725008	33725181	4946	3,2	316237	16,22,28	60,71,221	369	149	0	0	0.004,0.003	0.097,0.111,0.049	-0.082
	evm.model.LG11.25-gene	evm.model.LG11.25-gene	LG11	+	494364	495587	494364	494457	495523	495587	4947	290220	358173	175167230	261260318	1215	149	0.00235665	0.00867132	0.09,0.135	0.076,0.073,0.081	0.036
	evm.model.LG09.808-gene	evm.model.LG09.808-gene	LG09	-	9509339	9509961	9509339	9509403	9509811	9509961	4949	461425	22,9	700925926	0,0,14	557	149	4.92396e-09	8.78797e-08	0.849,0.927	1.0,1.0,0.947	-0.094
	evm.model.LG09.808-gene	evm.model.LG09.808-gene	LG09	-	9509339	9509961	9509339	9509650	9509811	9509961	4950	148176	104,88	263225256	188256279	310	149	0.00331777	0.0116468	0.406,0.49	0.402,0.297,0.306	0.113
	evm.model.LG09.808-gene	evm.model.LG09.808-gene	LG09	-	9509811	9510512	9509811	9509961	9510400	9510512	4953	261235	65,44	358447387	14,13,18	588	149	0	0	0.504,0.575	0.866,0.897,0.845	-0.33
	Novel.3735	NA	LG01	+	29276631	29277300	29276631	29276858	29276988	29277300	4956	26,2	2,0	1,1,21	0,5,29	279	149	0.000558038	0.00256375	0.874,1.0	1.0,0.097,0.279	0.478
	evm.model.LG08.337-gene	evm.model.LG08.337-gene	LG08	-	4083091	4087749	4083091	4084067	4087591	4087749	4964	16301443	61,58	7561359999	68,82,62	3673	149	0.000189238	0.00100013	0.52,0.502	0.311,0.402,0.395	0.142
	evm.model.LG17.574-gene	evm.model.LG17.574-gene	LG17	-	15150229	15153859	15150229	15150264	15153786	15153859	4969	21171826	670699	157517481839	287464329	3671	149	3.72424e-07	4.4266e-06	0.114,0.096	0.182,0.133,0.185	-0.062
	evm.model.LG03.268-gene	evm.model.LG03.268-gene	LG03	-	4509792	4510245	4509792	4509978	4510094	4510245	4971	6,16	60123	9,4,13	158177162	265	149	0.0112264	0.0322709	0.053,0.068	0.031,0.013,0.043	0.032
	evm.model.LG03.268-gene	evm.model.LG03.268-gene	LG03	-	4510094	4510532	4510094	4510245	4510335	4510532	4972	14,10	83,93	6,6,12	112121145	239	149	0.0148115	0.0406006	0.095,0.063	0.032,0.03,0.049	0.042
	evm.model.LG14.17-gene	evm.model.LG14.17-gene	LG14	+	311892	312567	311892	312227	312461	312567	4982	121,96	209227	36,98,36	161211173	383	149	0.00107447	0.00442853	0.184,0.141	0.08,0.153,0.075	0.06
	evm.model.LG14.17-gene	evm.model.LG14.17-gene	LG14	+	312461	312925	312461	312567	312708	312925	4983	120,99	111150	71142100	50,96,52	290	149	0.00058519	0.00267562	0.357,0.253	0.422,0.432,0.497	-0.145
	evm.model.LG14.17-gene	evm.model.LG14.17-gene	LG14	+	312708	313161	312708	312925	313042	313161	4984	228214	370409	177296132	217319201	266	149	0.00432048	0.0145686	0.257,0.227	0.314,0.342,0.269	-0.066
	evm.model.LG06.1219-gene	evm.model.LG06.1219-gene	LG06	+	34134758	34135086	34134758	34134796	34134902	34135086	4985	19,21	34,22	29,17,50	0,18,21	255	149	0.00551234	0.0178722	0.246,0.358	1.0,0.356,0.582	-0.344
	evm.model.LG12.145-gene	evm.model.LG12.145-gene	LG12	+	1769285	1770941	1769285	1769532	1770663	1770941	4989	276150	136,86	460425252	399187317	1280	149	0.00905732	0.0271104	0.191,0.169	0.118,0.209,0.085	0.043
	evm.model.LG17.937-gene	evm.model.LG17.937-gene	LG17	-	19282855	19284504	19282855	19283076	19284356	19284504	4990	191198	23,25	114106166	56,33,91	1429	149	2.50635e-11	7.47858e-10	0.464,0.452	0.175,0.251,0.16	0.263
	evm.model.LG01.2927-gene	evm.model.LG01.2927-gene	LG01	+	76142607	76144580	76142607	76143002	76143722	76144580	4995	26,83	0,0	48,284,9	0,49,0	869	149	0.000333921	0.00163647	1.0,1.0	1.0,0.498,1.0	0.167
	evm.model.LG01.693-gene	evm.model.LG01.693-gene	LG01	+	21178226	21180480	21178226	21178511	21180374	21180480	5000	473363	48,28	491428371	99,98,109	2012	149	1.79666e-09	3.54933e-08	0.422,0.49	0.269,0.244,0.201	0.218
	evm.model.LG06.1130-gene	evm.model.LG06.1130-gene	LG06	-	33023322	33025100	33023322	33024572	33024966	33025100	5004	74,49	13,0	36,55,53	0,0,0	543	149	1.50303e-05	0.00011345	0.61,1.0	1.0,1.0,1.0	-0.195
	evm.model.LG08.126-gene	evm.model.LG08.126-gene	LG08	-	1586487	1586937	1586487	1586612	1586700	1586937	5009	26,22	186149	75,124,54	234179238	237	149	1.43159e-05	0.000109354	0.081,0.085	0.168,0.303,0.125	-0.116
	evm.model.LG13.643-gene	evm.model.LG13.643-gene	LG13	+	24478724	24479382	24478724	24478834	24478964	24479382	5010	13,10	22,13	4,13,14	52,58,18	279	149	0.0176836	0.0472305	0.24,0.291	0.039,0.107,0.293	0.119
	evm.model.LG10.1572-gene	evm.model.LG10.1572-gene	LG10	+	29423386	29423751	29423386	29423594	29423686	29423751	5015	100120	99,87	141176182	448430446	241	149	5.4512e-14	2.7562e-12	0.384,0.46	0.163,0.202,0.201	0.233
	evm.model.LG10.1572-gene	evm.model.LG10.1572-gene	LG10	+	29423386	29426953	29423386	29426310	29426423	29426953	5017	85,90	0,0	225187218	14,0,0	262	149	0.0115834	0.0331309	1.0,1.0	0.901,1.0,1.0	0.033
	evm.model.LG10.1572-gene	evm.model.LG10.1572-gene	LG10	+	29423386	29426953	29423386	29423751	29426873	29426953	5019	916958	109,84	217319212162	379398366	3271	149	3.09914e-06	2.89169e-05	0.277,0.342	0.207,0.18,0.212	0.11
	evm.model.LG10.1572-gene	evm.model.LG10.1572-gene	LG10	+	29427189	29427412	29427189	29427245	29427348	29427412	5020	30,31	98148	53,28,97	451425483	252	149	0.000791604	0.00343256	0.153,0.11	0.065,0.037,0.106	0.062
	evm.model.LG10.1572-gene	evm.model.LG10.1572-gene	LG10	+	29427189	29430090	29427189	29427412	29427760	29430090	5021	80,69	96131	85118127	369404481	497	149	3.15985e-09	5.95485e-08	0.2,0.136	0.065,0.081,0.073	0.095
	evm.model.LG10.1121-gene	evm.model.LG10.1121-gene	LG10	+	23798090	23802853	23798090	23798145	23798282	23802853	5025	139118	45,51	81,65,75	0,7,8	286	149	5.51364e-09	9.63038e-08	0.617,0.547	1.0,0.829,0.83	-0.304
	evm.model.LG02.1779-gene	evm.model.LG02.1779-gene	LG02	-	41650716	41657067	41650716	41651060	41657006	41657067	5034	5611176	15,25	139232125	14,9,19	6095	149	9.63656e-06	7.81981e-05	0.478,0.535	0.195,0.387,0.139	0.266
	evm.model.LG05.1432-gene	evm.model.LG05.1432-gene	LG05	+	31269202	31269542	31269202	31269352	31269489	31269542	5037	8,22	47,50	14,8,1	51,70,44	286	149	0.0140202	0.0388512	0.081,0.186	0.125,0.056,0.012	0.069
	Novel.25012	NA	LG11	+	1950544	1951000	1950544	1950725	1950833	1951000	5039	21,29	0,0	19,63,22	9,14,14	257	149	5.26843e-09	9.34453e-08	1.0,1.0	0.55,0.723,0.477	0.417
	evm.model.LG05.1585-gene	evm.model.LG05.1585-gene	LG05	-	33280566	33281543	33280566	33280782	33281327	33281543	5042	49,22	30,34	37,18,47	38,72,75	694	149	0.0177405	0.0473382	0.26,0.122	0.173,0.051,0.119	0.077
	evm.model.LG10.1552-gene	evm.model.LG10.1552-gene	LG10	+	29122749	29123689	29122749	29122832	29123074	29123689	5045	26,20	39,37	19,12,19	88,77,73	391	149	5.0348e-05	0.000320849	0.203,0.171	0.076,0.056,0.09	0.113
	evm.model.LG10.673-gene	evm.model.LG10.673-gene	LG10	+	17165281	17167045	17165281	17165400	17166920	17167045	5050	190157	13,14	193159172	36,43,19	1669	149	0.00177703	0.00681891	0.566,0.5	0.324,0.248,0.447	0.193
	evm.model.LG12.755-gene	evm.model.LG12.755-gene	LG12	+	17920085	17920316	17920085	17920157	17920256	17920316	5057	42,29	43,22	86,66,57	18,38,27	248	149	0.0036345	0.012551	0.37,0.442	0.742,0.511,0.559	-0.198
	evm.model.LG12.755-gene	evm.model.LG12.755-gene	LG12	+	17920085	17920790	17920085	17920157	17920692	17920790	5058	131107	1,3	240206183	18,23,8	684	149	0.000191527	0.00101037	0.966,0.886	0.744,0.661,0.833	0.18
	evm.model.LG12.755-gene	evm.model.LG12.755-gene	LG12	+	17920085	17920790	17920085	17920316	17920692	17920790	5059	103,93	71,44	190167146	37,53,52	525	149	0.000651847	0.00292209	0.292,0.375	0.593,0.472,0.443	-0.169
	evm.model.LG16.763-gene	evm.model.LG16.763-gene	LG16	-	18438726	18442762	18438726	18440746	18441528	18442762	5065	110,54	0,0	372318252	11,8,4	931	149	0.000111137	0.000632279	1.0,1.0	0.844,0.864,0.91	0.127
	evm.model.LG16.763-gene	evm.model.LG16.763-gene	LG16	-	18445117	18445666	18445117	18445390	18445565	18445666	5067	96,32	11,4	304302186	66,72,49	324	149	0.00757355	0.0232523	0.801,0.786	0.679,0.659,0.636	0.136
	evm.model.LG11.186-gene	evm.model.LG11.186-gene	LG11	+	2323609	2324501	2323609	2323717	2324329	2324501	5070	59,43	47,45	65,86,50	37,26,29	761	149	0.00429551	0.01451	0.197,0.158	0.256,0.393,0.252	-0.123
	evm.model.LG01.2561-gene	evm.model.LG01.2561-gene	LG01	+	70065142	70066853	70065142	70065271	70066376	70066853	5073	204154	47,27	315191127	9,27,16	1254	149	0.00986438	0.0289514	0.34,0.404	0.806,0.457,0.485	-0.211
	evm.model.LG10.270-gene	evm.model.LG10.270-gene	LG10	-	4440124	4443825	4440124	4440368	4443737	4443825	5076	665636	111112	364421437	138126185	3518	149	3.4239e-09	6.34807e-08	0.202,0.194	0.1,0.124,0.091	0.093
	evm.model.LG10.270-gene	evm.model.LG10.270-gene	LG10	-	4440124	4444288	4440124	4443825	4444218	4444288	5077	78,90	111,83	37,34,34	165144186	542	149	7.77156e-16	5.30039e-14	0.162,0.23	0.058,0.061,0.048	0.14
	evm.model.LG10.270-gene	evm.model.LG10.270-gene	LG10	-	4444635	4446169	4444635	4444713	4446049	4446169	5078	231183	94,79	91,77,163	80,113,99	1485	149	3.96746e-07	4.67687e-06	0.198,0.189	0.102,0.064,0.142	0.091
	evm.model.LG03.1161-gene	evm.model.LG03.1161-gene	LG03	+	47429060	47429468	47429060	47429184	47429282	47429468	5085	6,4	5,23	0,0,0	12,31,2	247	149	5.23256e-06	4.56972e-05	0.42,0.095	0.0,0.0,0.0	0.258
	evm.model.LG18.169-gene	evm.model.LG18.169-gene	LG18	-	10045388	10046658	10045388	10045583	10046181	10046658	5086	34,74	815517	55,82,13	159551235	747	149	6.11478e-05	0.000378311	0.008,0.028	0.065,0.029,0.011	-0.017
	evm.model.LG05.1870-gene	evm.model.LG05.1870-gene	LG05	-	37462701	37463019	37462701	37462719	37462820	37463019	5087	8,15	42,19	9,6,8	78,58,35	250	149	0.00907784	0.0271577	0.102,0.32	0.064,0.058,0.12	0.13
	evm.model.LG07.727-gene	evm.model.LG07.727-gene	LG07	+	10021623	10021933	10021623	10021707	10021856	10021933	5091	5,16	76114	20,12,19	34,57,90	298	149	0.00114382	0.00465079	0.032,0.066	0.227,0.095,0.095	-0.09
	evm.model.LG13.479-gene	evm.model.LG13.479-gene	LG13	+	22293835	22294166	22293835	22293925	22294033	22294166	5098	24,22	107,67	11,25,29	177143120	257	149	0.0149346	0.0408988	0.115,0.16	0.035,0.092,0.123	0.054
	evm.model.LG13.479-gene	evm.model.LG13.479-gene	LG13	+	22294033	22295659	22294033	22294166	22295579	22295659	5099	942631	59,64	679786619	146126112	1562	149	2.90779e-06	2.74443e-05	0.604,0.485	0.307,0.373,0.345	0.203
	evm.model.LG13.479-gene	evm.model.LG13.479-gene	LG13	+	22295579	22295825	22295579	22295659	22295746	22295825	5100	15,33	161123	4,9,21	185200119	236	149	0.000403917	0.00193644	0.056,0.145	0.013,0.028,0.1	0.053
	evm.model.LG10.1072-gene	evm.model.LG10.1072-gene	LG10	-	23072263	23073463	23072263	23072377	23073151	23073463	5102	43,49	56,89	41,18,19	64,90,105	923	149	0.000241696	0.00123731	0.11,0.082	0.094,0.031,0.028	0.045
	evm.model.LG01.1390-gene	evm.model.LG01.1390-gene	LG01	+	35519715	35519992	35519715	35519823	35519942	35519992	5103	254186	322243	87,107,79	65,72,78	268	149	0.00119477	0.00482843	0.305,0.299	0.427,0.452,0.36	-0.111
	evm.model.LG01.1390-gene	evm.model.LG01.1390-gene	LG01	+	35525740	35525987	35525740	35525819	35525899	35525987	5105	8,8	247192	47,39,6	23,71,103	229	149	2.76698e-07	3.36561e-06	0.021,0.026	0.571,0.263,0.037	-0.267
	evm.model.LG01.1390-gene	evm.model.LG01.1390-gene	LG01	+	35525740	35525987	35525740	35525823	35525899	35525987	5106	8,8	0,0	47,39,5	8,18,0	225	149	7.4043e-05	0.000444646	1.0,1.0	0.796,0.589,1.0	0.205
	evm.model.LG02.1784-gene	evm.model.LG02.1784-gene	LG02	+	42460965	42465113	42460965	42461033	42465026	42465113	5108	289298	26,30	653396464	3,10,15	4142	149	5.46186e-06	4.72674e-05	0.286,0.263	0.887,0.588,0.527	-0.393
	evm.model.LG01.1099-gene	evm.model.LG01.1099-gene	LG01	+	29824028	29825864	29824028	29824497	29825792	29825864	5110	51,74	75,51	344252135	71192147	1444	149	0.0183383	0.048797	0.066,0.13	0.333,0.119,0.087	-0.082
	evm.model.LG01.1099-gene	evm.model.LG01.1099-gene	LG01	+	29841654	29844545	29841654	29841767	29844397	29844545	5111	584494	48,33	303425827	152166153	2779	149	0	0	0.395,0.445	0.097,0.121,0.225	0.272
	evm.model.LG05.430-gene	evm.model.LG05.430-gene	LG05	+	8035013	8035835	8035013	8035165	8035735	8035835	5115	44,35	111142	8,37,74	23395257	719	149	0.00447039	0.0149946	0.076,0.049	0.067,0.019,0.056	0.015
	evm.model.LG10.895-gene	evm.model.LG10.895-gene	LG10	-	20680880	20681808	20680880	20681231	20681437	20681808	5119	98,53	278240	31,39,25	134298205	355	149	0.000102875	0.000589958	0.129,0.085	0.089,0.052,0.049	0.044
	evm.model.LG04.816-gene	evm.model.LG04.816-gene	LG04	-	29547851	29549144	29547851	29548097	29548940	29549144	5122	76,90	40,53	46,58,51	59,50,95	992	149	7.27311e-06	6.05768e-05	0.222,0.203	0.105,0.148,0.075	0.103
	evm.model.LG04.816-gene	evm.model.LG04.816-gene	LG04	-	29556151	29559343	29556151	29557489	29558704	29559343	5124	149101	19,15	200131116	41,32,83	1364	149	0.000851446	0.00365662	0.461,0.424	0.348,0.309,0.132	0.179
	evm.model.LG06.611-gene	evm.model.LG06.611-gene	LG06	+	24863444	24863733	24863444	24863482	24863609	24863733	5125	9,5	62,23	4,3,0	51,55,71	276	149	0.000999651	0.00415301	0.073,0.105	0.041,0.029,0.0	0.066
	evm.model.LG06.611-gene	evm.model.LG06.611-gene	LG06	+	24863609	24868020	24863609	24863733	24867963	24868020	5126	298211	33,21	448376253	106,78,61	4379	149	2.39782e-05	0.000170225	0.235,0.255	0.126,0.141,0.124	0.115
	evm.model.LG12.293-gene	evm.model.LG12.293-gene	LG12	+	3752886	3753730	3752886	3753438	3753538	3753730	5128	92104	366293	143,88,113	576685538	249	149	0.00115694	0.0046908	0.131,0.175	0.129,0.071,0.112	0.049
	evm.model.LG12.586-gene	evm.model.LG12.586-gene	LG12	+	11084628	11084980	11084628	11084744	11084915	11084980	5132	23,18	3,8	16,8,17	15,20,10	320	149	0.00490341	0.0161446	0.781,0.512	0.332,0.157,0.442	0.336
	evm.model.LG12.586-gene	evm.model.LG12.586-gene	LG12	+	11084628	11084980	11084628	11084744	11084920	11084980	5133	23,18	41,21	16,8,17	38,53,52	325	149	0.00340066	0.011894	0.205,0.282	0.162,0.065,0.13	0.124
	evm.model.LG17.277-gene	evm.model.LG17.277-gene	LG17	-	10536677	10537532	10536677	10536933	10537167	10537532	5134	14902479	0,1	5131027524	7,30,0	383	149	1.60945e-09	3.21272e-08	1.0,0.999	0.966,0.93,1.0	0.034
	evm.model.LG14.231-gene	evm.model.LG14.231-gene	LG14	+	2902799	2903254	2902799	2902938	2903020	2903254	5138	15,9	42,34	23,7,37	266125238	231	149	0.000519224	0.00241448	0.187,0.146	0.053,0.035,0.091	0.107
	evm.model.LG10.795-gene	evm.model.LG10.795-gene	LG10	+	19396674	19397393	19396674	19396787	19397012	19397393	5139	139,90	25,33	101,82,127	130,82,114	374	149	2.79984e-08	4.12346e-07	0.689,0.521	0.236,0.285,0.307	0.329
	evm.model.LG10.297-gene	evm.model.LG10.297-gene	LG10	+	4999899	5003432	4999899	5000086	5003318	5003432	5140	330106	10,9	1544764863	21,19,16	3381	149	0.0138898	0.0386097	0.593,0.342	0.764,0.639,0.704	-0.235
	evm.model.LG10.297-gene	evm.model.LG10.297-gene	LG10	+	5003518	5003865	5003518	5003587	5003706	5003865	5142	49,25	38,19	156127181	42,24,38	268	149	6.09942e-08	8.30013e-07	0.418,0.422	0.674,0.746,0.726	-0.295
	evm.model.LG10.297-gene	evm.model.LG10.297-gene	LG10	+	5003518	5003865	5003518	5003587	5003812	5003865	5143	70,31	0,0	227195300	24,12,16	374	149	4.34242e-06	3.85104e-05	1.0,1.0	0.79,0.866,0.882	0.154
	evm.model.LG10.297-gene	evm.model.LG10.297-gene	LG10	+	5003706	5003865	5003706	5003726	5003812	5003865	5144	39,20	44,18	138118214	30,21,14	235	149	3.4639e-14	1.80406e-12	0.36,0.413	0.745,0.781,0.906	-0.424
	evm.model.LG01.1237-gene	evm.model.LG01.1237-gene	LG01	+	32625745	32627985	32625745	32626225	32627818	32627985	5147	13721114	29,12	16761492865	9,20,4	1742	149	0.00649012	0.0204296	0.802,0.888	0.941,0.865,0.949	-0.073
	evm.model.LG01.1237-gene	evm.model.LG01.1237-gene	LG01	+	32627818	32629249	32627818	32627985	32628436	32629249	5150	313240	29,14	421260377	11,10,9	600	149	0.000108256	0.000616501	0.728,0.81	0.905,0.866,0.912	-0.125
	evm.model.LG01.2275-gene	evm.model.LG01.2275-gene	LG01	+	64605561	64606806	64605561	64605672	64606737	64606806	5154	443268	260143	259444235	74,60,114	1214	149	0.00189463	0.00720739	0.173,0.187	0.3,0.476,0.202	-0.146
	evm.model.LG03.1343-gene	evm.model.LG03.1343-gene	LG03	-	49487916	49488535	49487916	49488313	49488408	49488535	5155	18,14	379308	8,17,7	569558413	244	149	0.00300319	0.0107001	0.028,0.027	0.009,0.018,0.01	0.015
	evm.model.LG01.2408-gene	evm.model.LG01.2408-gene	LG01	+	67238007	67240579	67238007	67239251	67240429	67240579	5158	40,32	20,8	25,34,56	37,50,33	1327	149	0.000883702	0.00378663	0.183,0.31	0.071,0.071,0.16	0.146
	evm.model.LG11.383-gene	evm.model.LG11.383-gene	LG11	-	4807643	4808033	4807643	4807720	4807828	4808033	5159	14,20	36,23	2,4,7	8,6,52	257	149	0.00978933	0.0288051	0.184,0.335	0.127,0.279,0.072	0.1
	evm.model.LG01.2100-gene	evm.model.LG01.2100-gene	LG01	-	61126300	61128785	61126300	61127393	61127426	61128785	5169	5,6	0,0	23,4,14	0,38,0	182	149	0.0063424	0.0200086	1.0,1.0	1.0,0.079,1.0	0.307
	evm.model.LG01.2844-gene	evm.model.LG01.2844-gene	LG01	-	74798485	74800298	74798485	74798572	74799361	74800298	5175	133104	29,16	269218312	77,98,91	938	149	0.00763894	0.0234406	0.421,0.508	0.357,0.261,0.353	0.141
	evm.model.LG10.1238-gene	evm.model.LG10.1238-gene	LG10	-	25291712	25294987	25291712	25291801	25294889	25294987	5181	27572559	14,5	224817181851	24,20,15	3237	149	5.18989e-05	0.000329633	0.901,0.959	0.812,0.798,0.85	0.11
	evm.model.LG10.1238-gene	evm.model.LG10.1238-gene	LG10	-	25294581	25294987	25294581	25294651	25294889	25294987	5182	247292	83,51	297207166	36,24,24	387	149	0.00388647	0.0133008	0.534,0.688	0.761,0.769,0.727	-0.141
	evm.model.Contig56.4-gene	evm.model.Contig56.4-gene	Contig56	+	92667	93384	92667	92820	93159	93384	5184	2,6	0,0	20,8,6	6,4,0	488	149	1.76893e-05	0.000130595	1.0,1.0	0.504,0.379,1.0	0.372
	evm.model.LG01.2155-gene	evm.model.LG01.2155-gene	LG01	-	62037383	62038300	62037383	62037449	62038192	62038300	5189	48,15	413214	9,38,15	459689583	892	149	0.00828328	0.0251617	0.019,0.012	0.003,0.009,0.004	0.01
	evm.model.LG09.1627-gene	evm.model.LG09.1627-gene	LG09	+	21668843	21670044	21668843	21668986	21669934	21670044	5197	283224	55,48	424161198	19,27,8	1097	149	0.00111807	0.00457745	0.411,0.388	0.752,0.447,0.771	-0.257
	evm.model.LG02.851-gene	evm.model.LG02.851-gene	LG02	-	19404802	19407989	19404802	19405124	19407690	19407989	5206	64,88	2,3	28,49,61	0,0,2	2715	149	0.00312183	0.011064	0.637,0.617	1.0,1.0,0.626	-0.248
	evm.model.LG01.2374-gene	evm.model.LG01.2374-gene	LG01	+	66754862	66755419	66754862	66755132	66755317	66755419	5209	73,48	94,87	31,31,27	74,80,58	334	149	0.0151372	0.0413549	0.257,0.198	0.157,0.147,0.172	0.069
	evm.model.LG01.2374-gene	evm.model.LG01.2374-gene	LG01	+	66754862	66755419	66754862	66755135	66755317	66755419	5210	73,48	7,8	31,31,27	7,8,13	331	149	0.0147366	0.0404424	0.824,0.73	0.666,0.636,0.483	0.182
	evm.model.LG11.482-gene	evm.model.LG11.482-gene	LG11	+	6011936	6012407	6011936	6012144	6012252	6012407	5211	10,12	591402	19,25,12	488506365	257	149	0.0178806	0.0476679	0.01,0.017	0.022,0.028,0.019	-0.01
	evm.model.LG03.812-gene	evm.model.LG03.812-gene	LG03	+	43137846	43138349	43137846	43137973	43138073	43138349	5214	54,28	79,97	23,36,22	109129102	249	149	0.00789114	0.024124	0.29,0.147	0.112,0.143,0.114	0.095
	evm.model.LG09.1163-gene	evm.model.LG09.1163-gene	LG09	+	13388794	13389254	13388794	13388850	13389139	13389254	5216	49,40	79116	14,9,20	231195240	438	149	0	0	0.174,0.105	0.02,0.015,0.028	0.118
	evm.model.LG09.1163-gene	evm.model.LG09.1163-gene	LG09	+	13389597	13389914	13389597	13389785	13389854	13389914	5218	53,47	118102	26,39,32	157177185	218	149	1.79881e-06	1.76462e-05	0.235,0.24	0.102,0.131,0.106	0.124
	evm.model.LG09.1163-gene	evm.model.LG09.1163-gene	LG09	+	13389854	13390162	13389854	13389914	13390002	13390162	5219	58,50	99,78	52,53,37	140156162	237	149	0.000170957	0.000917055	0.269,0.287	0.189,0.176,0.126	0.114
	evm.model.LG09.1163-gene	evm.model.LG09.1163-gene	LG09	+	13390002	13390300	13390002	13390162	13390231	13390300	5220	51,81	79,51	59,42,83	152,99,118	218	149	0.0161441	0.0437097	0.306,0.521	0.21,0.225,0.325	0.16
	evm.model.LG03.149-gene	evm.model.LG03.149-gene	LG03	-	2066335	2066970	2066335	2066594	2066892	2066970	5226	391432	0,5	386446328	11,0,18	447	149	0.000458177	0.00215686	1.0,0.966	0.921,1.0,0.859	0.056
	evm.model.LG16.1182-gene	evm.model.LG16.1182-gene	LG16	-	23295987	23296577	23295987	23296207	23296326	23296577	5227	93,45	76,70	35,73,28	91,132,66	268	149	0.00358935	0.0124175	0.405,0.263	0.176,0.235,0.191	0.133
	evm.model.LG05.401-gene	evm.model.LG05.401-gene	LG05	+	7289826	7292893	7289826	7290166	7292810	7292893	5231	160206	2,6	286240240	19,10,25	2793	149	0.00432482	0.0145746	0.81,0.647	0.445,0.561,0.339	0.28
	evm.model.LG05.401-gene	evm.model.LG05.401-gene	LG05	+	7289826	7292893	7289826	7292730	7292810	7292893	5232	15,15	0,0	21,34,14	11,0,3	229	149	0.000127955	0.000712394	1.0,1.0	0.554,1.0,0.752	0.231
	evm.model.LG05.401-gene	evm.model.LG05.401-gene	LG05	+	7292583	7292893	7292583	7292666	7292810	7292893	5233	29,46	3,2	39,58,37	10,12,7	293	149	0.00453641	0.0151363	0.831,0.921	0.665,0.711,0.729	0.174
	evm.model.LG09.461-gene	evm.model.LG09.461-gene	LG09	-	5789091	5789431	5789091	5789236	5789327	5789431	5241	16,8	32,19	12,4,5	35,33,42	240	149	0.00968338	0.0285812	0.237,0.207	0.176,0.07,0.069	0.117
	evm.model.LG16.959-gene	evm.model.LG16.959-gene	LG16	+	20609987	20610792	20609987	20610142	20610740	20610792	5251	94,71	197149	85,90,66	91,109,89	747	149	0.000441329	0.00209302	0.087,0.087	0.157,0.141,0.129	-0.055
	evm.model.LG12.105-gene	evm.model.LG12.105-gene	LG12	+	1250480	1251863	1250480	1251681	1251708	1251863	5252	29140	41,0	20,58,37	0,0,0	176	149	0.000487464	0.00227602	0.375,1.0	1.0,1.0,1.0	-0.313
	evm.model.LG08.216-gene	evm.model.LG08.216-gene	LG08	-	2642384	2642671	2642384	2642540	2642620	2642671	5256	36,64	3,1	37,36,44	27,8,6	229	149	4.09437e-05	0.00026869	0.886,0.977	0.471,0.745,0.827	0.25
	evm.model.LG01.232-gene	evm.model.LG01.232-gene	LG01	+	8599056	8599379	8599056	8599134	8599247	8599379	5263	1,12	131122	1,3,0	61159102	262	149	0.0145847	0.0401919	0.004,0.053	0.009,0.011,0.0	0.022
	evm.model.LG06.1341-gene	evm.model.LG06.1341-gene	LG06	-	35923360	35923726	35923360	35923542	35923674	35923726	5269	384305	77,93	65,205,91	40,62,38	281	149	0.0159462	0.0432146	0.726,0.635	0.463,0.637,0.559	0.127
	evm.model.LG16.644-gene	evm.model.LG16.644-gene	LG16	+	17077372	17080254	17077372	17077483	17080203	17080254	5271	8861011	35,34	249623941141	192,128,66	2869	149	0.000791356	0.00343256	0.568,0.607	0.403,0.493,0.473	0.131
	evm.model.LG16.644-gene	evm.model.LG16.644-gene	LG16	+	17077372	17080254	17077372	17078057	17080203	17080254	5272	703787	19,20	199817931013	0,15,0	2295	149	8.884e-13	3.68815e-11	0.706,0.719	1.0,0.886,1.0	-0.25
	evm.model.LG16.644-gene	evm.model.LG16.644-gene	LG16	+	17082603	17083708	17082603	17082711	17083634	17083708	5273	376335	20,61	788903307	239,182,72	1072	149	0.0140797	0.0389625	0.723,0.433	0.314,0.408,0.372	0.213
	evm.model.LG16.857-gene	evm.model.LG16.857-gene	LG16	+	19469730	19471142	19469730	19469795	19471095	19471142	5275	207193	720554	186151186	296391300	1449	149	1.76418e-05	0.000130413	0.029,0.035	0.061,0.038,0.06	-0.021
	evm.model.LG03.218-gene	evm.model.LG03.218-gene	LG03	+	3338843	3339987	3338843	3339034	3339119	3339987	5279	92124	105114	114236127	39,109,33	234	149	4.85509e-09	8.69213e-08	0.358,0.409	0.651,0.58,0.71	-0.263
	evm.model.LG10.313-gene	evm.model.LG10.313-gene	LG10	-	5381826	5382292	5381826	5381948	5382080	5382292	5281	82,38	12,19	55,78,64	8,1,0	281	149	8.72041e-05	0.000508232	0.784,0.515	0.785,0.976,1.0	-0.271
	evm.model.LG04.1912-gene	evm.model.LG04.1912-gene	LG04	+	47974856	47975448	47974856	47975020	47975324	47975448	5284	25,25	10,0	25,27,40	0,0,0	453	149	0.000101564	0.000583027	0.451,1.0	1.0,1.0,1.0	-0.274
	evm.model.LG14.100-gene	evm.model.LG14.100-gene	LG14	+	1355629	1356011	1355629	1355760	1355897	1356011	5288	79120	112200	14,39,27	112112109	286	149	2.09333e-08	3.16429e-07	0.269,0.238	0.061,0.154,0.114	0.144
	evm.model.LG14.100-gene	evm.model.LG14.100-gene	LG14	+	1356537	1357242	1356537	1356721	1356806	1357242	5289	20,25	45,85	10,4,12	77,31,38	234	149	0.0140241	0.0388512	0.221,0.158	0.076,0.076,0.167	0.083
	evm.model.LG02.1674-gene	evm.model.LG02.1674-gene	LG02	-	36646366	36647055	36646366	36646657	36646838	36647055	5294	61,57	0,10	18,46,18	0,0,0	330	149	5.65367e-05	0.000353601	1.0,0.72	1.0,1.0,1.0	-0.14
	evm.model.LG10.465-gene	evm.model.LG10.465-gene	LG10	-	9336011	9337969	9336011	9336821	9337808	9337969	5303	87,60	125,70	61,33,39	121122121	1136	149	2.29665e-05	0.000164469	0.084,0.101	0.062,0.034,0.041	0.047
	evm.model.LG11.159-gene	evm.model.LG11.159-gene	LG11	-	2061478	2063217	2061478	2062544	2062571	2063217	5304	70110	0,17	151,97,111	0,5,0	176	149	4.47473e-05	0.000289343	1.0,0.846	1.0,0.943,1.0	-0.058
	evm.model.LG13.474-gene	evm.model.LG13.474-gene	LG13	+	22172860	22173605	22172860	22172978	22173227	22173605	5305	188169	294242	325214288	134,90,111	398	149	0	0	0.193,0.207	0.476,0.471,0.493	-0.28
	evm.model.LG13.474-gene	evm.model.LG13.474-gene	LG13	+	22173227	22173605	22173227	22173384	22173524	22173605	5307	459309	54,56	417309367	5,16,10	289	149	1.29896e-14	7.29583e-13	0.814,0.74	0.977,0.909,0.95	-0.168
	evm.model.LG05.1178-gene	evm.model.LG05.1178-gene	LG05	+	27622842	27623124	27622842	27622956	27623046	27623124	5308	6,2	216161	8,16,6	216169167	239	149	0.00905598	0.0271104	0.017,0.008	0.023,0.056,0.022	-0.021
	evm.model.LG05.1328-gene	evm.model.LG05.1328-gene	LG05	+	29883731	29884322	29883731	29884008	29884101	29884322	5311	12,16	28,53	5,16,12	26,105,83	242	149	0.00834054	0.0252553	0.209,0.157	0.106,0.086,0.082	0.092
	evm.model.LG05.1328-gene	evm.model.LG05.1328-gene	LG05	+	29886445	29887356	29886445	29886818	29886924	29887356	5312	15,18	31,48	2,9,20	21,81,57	255	149	0.0108651	0.0314533	0.22,0.18	0.053,0.061,0.17	0.105
	evm.model.LG01.923-gene	evm.model.LG01.923-gene	LG01	-	26102905	26103764	26102905	26103010	26103128	26103764	5314	12,24	13,17	12,33,31	1,5,12	267	149	0.00115215	0.00467635	0.34,0.441	0.87,0.786,0.59	-0.358
	evm.model.LG02.2408-gene	evm.model.LG02.2408-gene	LG02	+	56388328	56389426	56388328	56388442	56389182	56389426	5315	640384	1121010719	201829331	108729241382	889	149	0	0	0.009,0.006	0.03,0.045,0.039	-0.03
	evm.model.LG05.1343-gene	evm.model.LG05.1343-gene	LG05	-	30070434	30072754	30070434	30070602	30072674	30072754	5321	484426	38,23	296346392	112,47,39	2221	149	0.000240466	0.00123223	0.461,0.554	0.151,0.331,0.403	0.213
	evm.model.LG10.1626-gene	evm.model.LG10.1626-gene	LG10	+	30163716	30166650	30163716	30163865	30166281	30166650	5327	287218	0,0	172279342	6,20,7	2565	149	2.99079e-09	5.67359e-08	1.0,1.0	0.625,0.448,0.739	0.396
	evm.model.LG06.447-gene	evm.model.LG06.447-gene	LG06	-	15912185	15912665	15912185	15912443	15912551	15912665	5328	5,6	136,87	19,17,13	157141152	257	149	0.0099893	0.0292223	0.021,0.038	0.066,0.065,0.047	-0.03
	evm.model.LG09.40-gene	evm.model.LG09.40-gene	LG09	+	654117	655231	654117	654181	654582	655231	5335	46,2	36,1	23,48,82	8,23,14	550	149	0.00935577	0.0277506	0.257,0.351	0.438,0.361,0.613	-0.167
	evm.model.LG01.1440-gene	evm.model.LG01.1440-gene	LG01	+	36399375	36399930	36399375	36399508	36399607	36399930	5341	35,26	75,94	80,46,40	410299397	248	149	2.32147e-05	0.000165419	0.219,0.142	0.105,0.085,0.057	0.098
	evm.model.LG01.1440-gene	evm.model.LG01.1440-gene	LG01	+	36399607	36401596	36399607	36399930	36400966	36401596	5342	296310	117168	557521501	621444541	1185	149	2.1945e-10	5.19516e-09	0.241,0.188	0.101,0.129,0.104	0.103
	evm.model.LG07.1110-gene	evm.model.LG07.1110-gene	LG07	-	19719407	19720795	19719407	19719618	19720599	19720795	5343	159128	302227	114,74,36	338414112	1130	149	1.82284e-07	2.27518e-06	0.065,0.069	0.043,0.023,0.041	0.031
	evm.model.LG01.1801-gene	evm.model.LG01.1801-gene	LG01	+	44167539	44167994	44167539	44167671	44167752	44167994	5345	253240	0,0	164162245	83,107,0	230	149	2.99865e-10	6.81717e-09	1.0,1.0	0.561,0.495,1.0	0.315
	evm.model.LG10.1035-gene	evm.model.LG10.1035-gene	LG10	-	22571085	22576716	22571085	22571186	22576508	22576716	5348	1480659	34,16	207221422385	2,9,2	5471	149	0	0	0.542,0.529	0.966,0.866,0.97	-0.398
	evm.model.LG09.1440-gene	evm.model.LG09.1440-gene	LG09	-	17682714	17683208	17682714	17683010	17683105	17683208	5349	16,24	58,73	5,11,15	79105120	244	149	5.0028e-05	0.000319521	0.144,0.167	0.037,0.06,0.071	0.1
	evm.model.LG17.2-gene	evm.model.LG17.2-gene	LG17	+	158170	160104	158170	158512	158644	160104	5352	44,31	50,36	47,30,40	76,76,77	281	149	0.0129409	0.0363779	0.318,0.313	0.247,0.173,0.216	0.104
	evm.model.LG16.974-gene	evm.model.LG16.974-gene	LG16	+	20818099	20818670	20818099	20818336	20818520	20818670	5355	18,28	78,53	50,58,36	66,69,67	333	149	0.00245104	0.00897251	0.094,0.191	0.253,0.273,0.194	-0.097
	evm.model.LG16.116-gene	evm.model.LG16.116-gene	LG16	-	3603117	3603801	3603117	3603241	3603563	3603801	5360	71,84	2,5	143,39,148	0,0,0	471	149	0.000136472	0.000746036	0.918,0.842	1.0,1.0,1.0	-0.12
	evm.model.LG03.280-gene	evm.model.LG03.280-gene	LG03	-	5248596	5249179	5248596	5248721	5249065	5249179	5363	113115	16,19	85,69,94	3,2,0	493	149	3.6113e-08	5.18525e-07	0.681,0.647	0.895,0.912,1.0	-0.272
	evm.model.Contig36.2-gene	evm.model.Contig36.2-gene	Contig36	+	24778	25281	24778	25068	25159	25281	5364	36,22	99,52	16,7,12	96,96,78	240	149	7.86369e-06	6.51027e-05	0.184,0.208	0.094,0.043,0.087	0.121
	evm.model.Contig36.2-gene	evm.model.Contig36.2-gene	Contig36	+	25430	26518	25430	25521	26388	26518	5365	175,84	191121	65,107,87	232222151	1016	149	9.41765e-06	7.66388e-05	0.118,0.092	0.039,0.066,0.078	0.044
	evm.model.Contig36.2-gene	evm.model.Contig36.2-gene	Contig36	+	26606	32089	26606	26680	31617	32089	5366	772461	219119	266325371	198230186	5086	149	2.17992e-12	8.38173e-11	0.094,0.102	0.038,0.04,0.055	0.054
	evm.model.LG14.356-gene	evm.model.LG14.356-gene	LG14	+	4727438	4729085	4727438	4727541	4728857	4729085	5367	124,63	112,65	52,40,74	146,53,96	1465	149	0.000325165	0.00159903	0.101,0.09	0.035,0.071,0.073	0.036
	evm.model.LG03.721-gene	evm.model.LG03.721-gene	LG03	+	41682588	41683102	41682588	41682695	41682780	41683102	5369	24,20	91,77	12,29,19	147148116	234	149	0.0150531	0.0411642	0.144,0.142	0.049,0.111,0.094	0.058
	evm.model.LG04.1451-gene	evm.model.LG04.1451-gene	LG04	+	40932943	40935057	40932943	40933228	40934968	40935057	5373	354283	0,0	262344242	0,7,0	1889	149	0.00909035	0.0271667	1.0,1.0	1.0,0.795,1.0	0.068
	evm.model.LG16.489-gene	evm.model.LG16.489-gene	LG16	+	15304364	15305405	15304364	15304559	15304934	15305405	5377	21,38	158126	11,0,9	115175182	524	149	7.08477e-10	1.49223e-08	0.036,0.079	0.026,0.0,0.014	0.044
	evm.model.LG04.1130-gene	evm.model.LG04.1130-gene	LG04	-	35857595	35859658	35857595	35857736	35859548	35859658	5378	651476	1,0	571476654	8,7,7	1961	149	3.32081e-06	3.07847e-05	0.98,1.0	0.844,0.838,0.877	0.137
	evm.model.LG05.1451-gene	evm.model.LG05.1451-gene	LG05	-	31499234	31499939	31499234	31499306	31499875	31499939	5380	306230	1,0	305380368	31,7,21	718	149	1.22878e-09	2.48752e-08	0.984,1.0	0.671,0.918,0.784	0.201
	evm.model.LG05.1451-gene	evm.model.LG05.1451-gene	LG05	-	31499234	31499939	31499234	31499319	31499875	31499939	5381	264200	132,72	229332309	455138267	705	149	0.000931543	0.00391836	0.297,0.37	0.096,0.337,0.197	0.123
	evm.model.LG07.266-gene	evm.model.LG07.266-gene	LG07	+	3148880	3149555	3148880	3148922	3148946	3149555	5382	50,33	0,0	25,57,47	23,0,0	173	149	0.00358067	0.012398	1.0,1.0	0.484,1.0,1.0	0.172
	evm.model.LG03.800-gene	evm.model.LG03.800-gene	LG03	-	42880863	42881164	42880863	42880955	42881112	42881164	5383	42,20	50,49	18,40,16	8,12,9	306	149	1.07399e-05	8.57995e-05	0.29,0.166	0.523,0.619,0.464	-0.307
	evm.model.LG02.1934-gene	evm.model.LG02.1934-gene	LG02	-	48067457	48068248	48067457	48067787	48068106	48068248	5385	91,59	30,6	45,54,37	60,37,27	468	149	0.000130379	0.000722383	0.491,0.758	0.193,0.317,0.304	0.353
	evm.model.LG09.1015-gene	evm.model.LG09.1015-gene	LG09	-	11676806	11678351	11676806	11676967	11678234	11678351	5388	94133	12,12	271,208,51	63,40,31	1416	149	0.000807779	0.00349529	0.452,0.538	0.312,0.354,0.148	0.224
	evm.model.LG13.700-gene	evm.model.LG13.700-gene	LG13	+	25140310	25140689	25140310	25140501	25140608	25140689	5391	6,20	36,38	6,8,9	92,117,76	256	149	6.99016e-05	0.00042531	0.088,0.234	0.037,0.038,0.064	0.115
	evm.model.LG13.247-gene	evm.model.LG13.247-gene	LG13	+	18211075	18211340	18211075	18211147	18211263	18211340	5392	763288	153784866	94119142	253833784752	265	149	2.57143e-05	0.000180536	0.027,0.032	0.02,0.019,0.017	0.011
	evm.model.LG13.247-gene	evm.model.LG13.247-gene	LG13	+	18211263	18211691	18211263	18211340	18211429	18211691	5393	664225	45541537	95109166	108613491635	238	149	1.92205e-05	0.000140811	0.084,0.084	0.052,0.048,0.06	0.031
	evm.model.LG05.172-gene	evm.model.LG05.172-gene	LG05	-	2713669	2714568	2713669	2713801	2714481	2714568	5396	105129	184156	720781898	432761890	829	149	2.4928e-05	0.000176094	0.093,0.129	0.231,0.156,0.154	-0.069
	evm.model.LG02.1361-gene	evm.model.LG02.1361-gene	LG02	-	28929703	28930897	28929703	28929802	28930771	28930897	5397	307246	24,22	154135177	26,21,20	1118	149	0.0142015	0.0392477	0.63,0.598	0.441,0.461,0.541	0.133
	evm.model.LG02.656-gene	evm.model.LG02.656-gene	LG02	+	15274378	15274924	15274378	15274645	15274790	15274924	5404	85,37	95,53	4,14,12	36,64,36	294	149	2.5951e-08	3.85164e-07	0.312,0.261	0.053,0.1,0.145	0.187
	evm.model.LG01.269-gene	evm.model.LG01.269-gene	LG01	-	9587200	9588519	9587200	9587929	9588142	9588519	5413	45,28	6,6	44,50,41	7,50,29	362	149	0.0140168	0.0388512	0.755,0.658	0.721,0.292,0.368	0.246
	evm.model.LG01.269-gene	evm.model.LG01.269-gene	LG01	-	9587200	9589296	9587200	9588699	9589206	9589296	5415	47,71	0,0	92,84,27	22,55,3	656	149	6.52349e-11	1.75461e-09	1.0,1.0	0.487,0.258,0.672	0.528
	evm.model.LG03.7-gene	evm.model.LG03.7-gene	LG03	-	140277	140690	140277	140334	140514	140690	5416	18,11	65,56	5,15,10	90,74,172	329	149	0.00114132	0.0046439	0.111,0.082	0.025,0.084,0.026	0.051
	evm.model.LG02.609-gene	evm.model.LG02.609-gene	LG02	-	14211080	14215656	14211080	14212388	14212808	14215656	5425	88,76	29,36	152191117	94109156	569	149	0.00276279	0.00994848	0.443,0.356	0.297,0.315,0.164	0.141
	evm.model.LG04.1232-gene	evm.model.LG04.1232-gene	LG04	+	37380715	37381550	37380715	37380926	37381429	37381550	5432	253213	107156	466281321	101,99,99	652	149	0.000286429	0.00142444	0.351,0.238	0.513,0.393,0.426	-0.15
	evm.model.LG10.1028-gene	evm.model.LG10.1028-gene	LG10	-	22489074	22489409	22489074	22489150	22489344	22489409	5437	81,37	154,81	2,49,14	59,132,78	343	149	9.68484e-05	0.000557073	0.186,0.166	0.015,0.139,0.072	0.101
	evm.model.LG13.291-gene	evm.model.LG13.291-gene	LG13	-	19231165	19231937	19231165	19231736	19231875	19231937	5443	61,77	220190	35,27,15	211156226	288	149	6.0202e-08	8.21184e-07	0.125,0.173	0.079,0.082,0.033	0.084
	evm.model.LG03.663-gene	evm.model.LG03.663-gene	LG03	-	40512725	40517382	40512725	40512830	40517312	40517382	5445	16591058	2,11	464029483482	37,54,32	4631	149	0.0168684	0.0453917	0.964,0.756	0.801,0.637,0.778	0.121
	evm.model.LG03.663-gene	evm.model.LG03.663-gene	LG03	-	40517957	40518217	40517957	40517982	40518180	40518217	5446	156115	83,64	254270284	272319349	347	149	1.55801e-07	1.97912e-06	0.447,0.436	0.286,0.267,0.259	0.171
	evm.model.LG03.663-gene	evm.model.LG03.663-gene	LG03	-	40520679	40521223	40520679	40521077	40521158	40521223	5447	235164	136,89	168132443	390552449	230	149	5.49833e-09	9.63038e-08	0.528,0.544	0.218,0.134,0.39	0.289
	evm.model.LG08.469-gene	evm.model.LG08.469-gene	LG08	+	5948210	5948814	5948210	5948330	5948667	5948814	5452	9,6	61,47	9,9,5	218132140	486	149	0.00739583	0.0227799	0.043,0.038	0.012,0.02,0.011	0.026
	evm.model.LG06.503-gene	evm.model.LG06.503-gene	LG06	+	19879924	19894712	19879924	19880227	19894258	19894712	5454	28732238	256100	69810461506	95,195,86	14180	149	0.000107958	0.000615416	0.105,0.19	0.072,0.053,0.155	0.054
	evm.model.LG10.146-gene	evm.model.LG10.146-gene	LG10	-	2260034	2261224	2260034	2260212	2261020	2261224	5462	257228	843543	144211157	153192249	957	149	3.66596e-13	1.61556e-11	0.045,0.061	0.128,0.146,0.089	-0.068
	evm.model.LG01.992-gene	evm.model.LG01.992-gene	LG01	+	27615311	27616402	27615311	27615556	27616077	27616402	5479	27,20	0,0	12,33,17	0,15,0	670	149	0.00363328	0.012551	1.0,1.0	1.0,0.329,1.0	0.224
	evm.model.LG01.992-gene	evm.model.LG01.992-gene	LG01	+	27683629	27684404	27683629	27683874	27684316	27684404	5482	366286	457342	256270276	186305233	591	149	0.00765577	0.0234671	0.168,0.174	0.258,0.182,0.23	-0.052
	evm.model.LG17.726-gene	evm.model.LG17.726-gene	LG17	-	17034493	17036295	17034493	17034553	17036097	17036295	5486	602351	5,1	250569257	105,25,139	1693	149	3.21846e-11	9.40742e-10	0.914,0.969	0.173,0.667,0.14	0.615
	evm.model.LG17.726-gene	evm.model.LG17.726-gene	LG17	-	17034493	17036589	17034493	17034553	17036404	17036589	5487	706398	41,32	345704345	0,0,0	2000	149	0	0	0.562,0.481	1.0,1.0,1.0	-0.478
	evm.model.LG17.726-gene	evm.model.LG17.726-gene	LG17	-	17034493	17036589	17034493	17036295	17036404	17036589	5488	83,47	25,0	50,96,33	137153257	258	149	1.74241e-11	5.42513e-10	0.657,1.0	0.174,0.266,0.069	0.659
	evm.model.LG02.120-gene	evm.model.LG02.120-gene	LG02	-	2185952	2188771	2185952	2186280	2186599	2188771	5489	47,11	0,6	23,26,4	0,0,0	468	149	0.00154029	0.00599479	1.0,0.369	1.0,1.0,1.0	-0.316
	evm.model.LG05.1787-gene	evm.model.LG05.1787-gene	LG05	+	36219445	36219719	36219445	36219526	36219652	36219719	5499	41,31	46,31	63,68,82	31,41,39	275	149	0.000975233	0.00407552	0.326,0.351	0.524,0.473,0.533	-0.171
	evm.model.LG07.1096-gene	evm.model.LG07.1096-gene	LG07	+	19281279	19282327	19281279	19281658	19282169	19282327	5500	126,75	4,0	35,61,73	9,2,5	660	149	0.00455812	0.0151989	0.877,1.0	0.468,0.873,0.767	0.236
	evm.model.LG14.506-gene	evm.model.LG14.506-gene	LG14	-	7511164	7512065	7511164	7511764	7511997	7512065	5502	236177	213,93	206201146	251232192	382	149	0.0018626	0.00709498	0.302,0.426	0.242,0.253,0.229	0.123
	Novel.4497	NA	LG01	-	43471337	43471765	43471337	43471421	43471707	43471765	5505	44,44	12,19	30,28,105	1,3,2	435	149	7.21804e-08	9.66172e-07	0.557,0.442	0.911,0.762,0.947	-0.374
	Novel.4497	NA	LG01	-	43471337	43471765	43471337	43471421	43471713	43471765	5506	47,46	8,9	31,28,106	2,4,5	441	149	0.0135765	0.0379045	0.665,0.633	0.84,0.703,0.877	-0.158
	Novel.17774	NA	LG07	-	3171218	3172023	3171218	3171857	3171950	3172023	5511	89105	43,30	126142139	22,19,23	242	149	0.00027264	0.00136415	0.56,0.683	0.779,0.821,0.788	-0.174
	Novel.17774	NA	LG07	-	3180522	3182934	3180522	3180649	3182483	3182934	5512	213229	0,0	362209405	7,0,6	1983	149	0.000129345	0.000717343	1.0,1.0	0.795,1.0,0.835	0.123
	Novel.17774	NA	LG07	-	3180522	3182934	3180522	3180649	3182487	3182934	5513	213230	4,0	365209405	6,9,18	1987	149	0.00444721	0.0149368	0.8,1.0	0.82,0.635,0.628	0.206
	evm.model.LG01.624-gene	evm.model.LG01.624-gene	LG01	+	19565651	19566693	19565651	19565987	19566618	19566693	5519	188169	91,60	72,161,45	86,59,64	780	149	0.0040024	0.0136324	0.283,0.35	0.138,0.343,0.118	0.117
	evm.model.LG01.624-gene	evm.model.LG01.624-gene	LG01	+	19574814	19575858	19574814	19574933	19575772	19575858	5520	293210	45,41	112147134	25,52,53	988	149	0.00110182	0.00452496	0.495,0.436	0.403,0.299,0.276	0.14
	evm.model.LG02.2681-gene	evm.model.LG02.2681-gene	LG02	+	60167967	60169163	60167967	60168099	60168255	60169163	5523	85,51	157146	34,39,24	130100131	305	149	0.003929	0.0134143	0.209,0.146	0.113,0.16,0.082	0.059
	evm.model.LG13.43-gene	evm.model.LG13.43-gene	LG13	+	3999510	4000667	3999510	3999586	4000583	4000667	5532	51,31	182103	34,51,98	113159123	1146	149	0.0100102	0.0292445	0.035,0.038	0.038,0.04,0.094	-0.021
	evm.model.LG01.2833-gene	evm.model.LG01.2833-gene	LG01	+	74611709	74615222	74611709	74612037	74615114	74615222	5534	446428	0,0	496382464	4,17,17	3226	149	3.36617e-09	6.2817e-08	1.0,1.0	0.851,0.509,0.558	0.361
	evm.model.LG14.259-gene	evm.model.LG14.259-gene	LG14	-	3190460	3190911	3190460	3190716	3190795	3190911	5537	72,54	87,95	29,33,16	96111141	228	149	4.26087e-08	5.99767e-07	0.351,0.271	0.165,0.163,0.069	0.179
	evm.model.LG07.1067-gene	evm.model.LG07.1067-gene	LG07	-	18820327	18820764	18820327	18820429	18820590	18820764	5538	29,21	68,60	12,4,3	71,32,60	310	149	1.30301e-05	0.00010047	0.17,0.144	0.075,0.057,0.023	0.105
	evm.model.LG01.318-gene	evm.model.LG01.318-gene	LG01	+	11002839	11004037	11002839	11003020	11003885	11004037	5539	177161	51,59	64,82,59	63,74,40	1014	149	1.84339e-08	2.85426e-07	0.338,0.286	0.13,0.14,0.178	0.163
	evm.model.LG01.318-gene	evm.model.LG01.318-gene	LG01	+	11005721	11006076	11005721	11005814	11005974	11006076	5542	33,39	44,60	14,5,5	80,99,31	309	149	2.69929e-12	1.01073e-10	0.266,0.239	0.078,0.024,0.072	0.195
	evm.model.LG01.318-gene	evm.model.LG01.318-gene	LG01	+	11005974	11006812	11005974	11006076	11006389	11006812	5543	55,58	94,97	47,32,19	136,73,50	462	149	0.0183248	0.0487837	0.159,0.162	0.1,0.124,0.109	0.05
	evm.model.LG02.993-gene	evm.model.LG02.993-gene	LG02	+	22212382	22213941	22212382	22212678	22213033	22213941	5547	42,37	35,23	30,23,25	29,39,42	504	149	0.00747819	0.0229842	0.262,0.322	0.234,0.148,0.15	0.115
	evm.model.LG01.2946-gene	evm.model.LG01.2946-gene	LG01	-	76455684	76456022	76455684	76455732	76455911	76456022	5549	120,76	244145	44,62,60	124199153	328	149	0.0164561	0.0443865	0.183,0.192	0.139,0.124,0.151	0.049
	evm.model.LG06.1246-gene	evm.model.LG06.1246-gene	LG06	+	34575003	34575352	34575003	34575122	34575230	34575352	5553	693371	415176	1354824869	1318851797	257	149	7.33907e-08	9.75534e-07	0.492,0.55	0.373,0.36,0.387	0.148
	evm.model.LG01.1435-gene	evm.model.LG01.1435-gene	LG01	+	36353769	36355376	36353769	36354255	36355160	36355376	5563	146137	79,56	63,73,96	42,45,97	1054	149	0.00319748	0.0113146	0.207,0.257	0.175,0.187,0.123	0.07
	evm.model.LG18.605-gene	evm.model.LG18.605-gene	LG18	+	17349833	17350691	17349833	17349975	17350103	17350691	5564	111,71	195131	76,68,44	236318252	277	149	1.30659e-08	2.10486e-07	0.234,0.226	0.148,0.103,0.086	0.118
	Novel.8481	NA	LG02	-	50147334	50149268	50147334	50147463	50149074	50149268	5573	346201	0,0	13981128436	8,38,0	1760	149	5.02997e-05	0.000320849	1.0,1.0	0.937,0.715,1.0	0.116
	evm.model.LG04.857-gene	evm.model.LG04.857-gene	LG04	-	30677145	30678049	30677145	30677250	30677944	30678049	5577	98,88	0,5	112112138	5,20,25	843	149	0.00203777	0.00766036	1.0,0.757	0.798,0.497,0.494	0.282
	evm.model.LG01.2156-gene	evm.model.LG01.2156-gene	LG01	+	62053226	62053605	62053226	62053481	62053548	62053605	5581	98,75	14,14	75,123,93	66,114,75	216	149	6.55032e-15	3.82926e-13	0.828,0.787	0.439,0.427,0.461	0.365
[truncated: 7,727 more rows]

## Sheet: exon skipping.significant
Supplementary Table S5. Identfied alternative splicing events in this study.
[truncated: 8,032 more rows]

[truncated: 3 more sheets: A5SS.significant, A3SS.significant, MXE.significant]
