# Supplementary material for: Salt Stress Modulates the Landscape of Transcriptome and Alternative Splicing in Date Palm (Phoenix dactylifera L.)
Source: Front Plant Sci. 2022 Jan 20;12:807739. doi: 10.3389/fpls.2021.807739 (PMC8810534; doi:10.3389/fpls.2021.807739)
Supplement: Supplementary file 6 [file Table_6.XLSX]

## Sheet: 0d_TCP_vs_S_1d_T.DEG.Annotation
Supplementary Table S6. Differentially expressed genes were identified in this study.
GeneID	0d_TCP_readcount	S_1d_T_readcount	log2FoldChange	pval	padj	KeggOrtholog	BiologicalProcess	CellularComponent	MolecularFunction
evm.model.LG07.521-gene	1070.07	1884.65	0.81625	0.00043382	0.0038674	-	-	-	GO:0005515(protein binding)
evm.model.LG02.2692-gene	1810.51	985.61	-0.87725	0.00060037	0.0050393	K03969 pspA; phage shock protein A	-	-	-
evm.model.LG09.811-gene	2427.36	4202.8	0.79185	0.0051256	0.029267	-	-	-	GO:0005515(protein binding)
evm.model.LG01.778-gene	3120.77	4627.83	0.56832	0.0074026	0.039202	-	-	-	GO:0003924(GTPase activity),GO:0005525(GTP binding)
evm.model.LG06.739-gene	87.153	350.575	2.01	0.0022792	0.015282	K01087 otsB; trehalose 6-phosphate phosphatase [EC:3.1.3.12]	GO:0005992(trehalose biosynthetic process)	-	GO:0003824(catalytic activity)
evm.model.LG01.942-gene	271.692	73.956	-1.8779	8.1411e-07	1.7677e-05	-	-	-	-
evm.model.LG01.1560-gene	548.635	894.072	0.70421	0.0019883	0.013645	-	-	-	-
evm.model.LG10.1566-gene	1202.55	2222.45	0.886	0.0083512	0.042972	K12811 DDX46, PRP5; ATP-dependent RNA helicase DDX46/PRP5 [EC:3.6.4.13]	-	-	GO:0003676(nucleic acid binding),GO:0005524(ATP binding)
evm.model.LG05.1744-gene	794.871	69.6829	-3.5132	3.6958e-08	1.1358e-06	K19355 MAN; mannan endo-1,4-beta-mannosidase [EC:3.2.1.78]	GO:0005975(carbohydrate metabolic process)	-	GO:0004553(hydrolase activity, hydrolyzing O-glycosyl compounds)
evm.model.LG16.957-gene	181.66	82.5185	-1.1379	0.0044614	0.026239	-	-	-	GO:0005515(protein binding)
evm.model.LG05.1420-gene	343.831	604.954	0.81474	0.0029561	0.018851	-	-	-	GO:0005515(protein binding)
evm.model.LG06.1244-gene	954.049	2003.18	1.0701	9.9741e-06	0.00015694	-	-	-	GO:0005515(protein binding)
evm.model.LG07.69-gene	226.074	56.8403	-1.9926	0.0056015	0.031437	K04733 IRAK4; interleukin-1 receptor-associated kinase 4 [EC:2.7.11.1]	GO:0006468(protein phosphorylation)	-	GO:0004672(protein kinase activity),GO:0005524(ATP binding)
evm.model.LG05.1865-gene	3767.45	1051.07	-1.8416	1.815e-06	3.5766e-05	-	GO:0005975(carbohydrate metabolic process)	-	GO:0004553(hydrolase activity, hydrolyzing O-glycosyl compounds),GO:0030246(carbohydrate binding)
evm.model.LG15.935-gene	5.13844	46.0297	3.1543	5.5961e-05	0.0006851	-	GO:0006355(regulation of transcription, DNA-templated)	-	GO:0003700(DNA-binding transcription factor activity)
evm.model.LG06.22-gene	1113.49	2008.73	0.85094	0.0028988	0.018578	-	-	-	-
evm.model.Contig77.3-gene	839.773	290.016	-1.5337	6.8819e-08	1.9665e-06	K02874 RP-L14, MRPL14, rplN; large subunit ribosomal protein L14	GO:0006412(translation)	GO:0005840(ribosome),GO:0015934(large ribosomal subunit)	GO:0003735(structural constituent of ribosome)
evm.model.LG01.89-gene	135.004	37.5274	-1.846	0.0029635	0.018886	-	GO:0006468(protein phosphorylation)	-	GO:0004672(protein kinase activity),GO:0005524(ATP binding)
evm.model.LG09.230-gene	14108.4	6468.51	-1.125	0.0035257	0.02169	-	GO:0006468(protein phosphorylation)	-	GO:0004672(protein kinase activity),GO:0005524(ATP binding)
evm.model.LG02.1641-gene	8219.09	3296.83	-1.3179	3.0096e-06	5.5944e-05	K08472 MLO; mlo protein	GO:0006952(defense response)	GO:0016021(integral component of membrane)	-
evm.model.LG01.683-gene	811.795	435.582	-0.89843	0.00014468	0.001533	-	-	GO:0016020(membrane)	GO:0005524(ATP binding),GO:0016887(ATPase activity)
evm.model.LG14.431-gene	367.473	655.091	0.83337	0.0029552	0.01885	-	-	-	GO:0005515(protein binding)
evm.model.LG14.448-gene	356.166	848.983	1.2524	1.0293e-07	2.7898e-06	K01598 PPCDC, coaC; phosphopantothenoylcysteine decarboxylase [EC:4.1.1.36]	-	-	GO:0003824(catalytic activity)
evm.model.LG03.665-gene	1373.99	722.59	-0.92743	0.00039648	0.0036002	K00939 adk, AK; adenylate kinase [EC:2.7.4.3]	GO:0006139(nucleobase-containing compound metabolic process)	-	GO:0004017(adenylate kinase activity),GO:0005524(ATP binding),GO:0016776(phosphotransferase activity, phosphate group as acceptor),GO:0019205(nucleobase-containing compound kinase activity)
evm.model.LG01.2792-gene	126.036	1080.32	3.101	1.186e-12	9.4526e-11	-	-	-	GO:0005515(protein binding)
evm.model.LG08.1436-gene	3910.86	974.158	-2.0051	0.00029181	0.0027676	-	-	GO:0009512(cytochrome b6f complex)	-
evm.model.LG10.289-gene	335.473	1453.79	2.1164	5.1835e-10	2.413e-08	-	-	-	-
evm.model.Contig74.6-gene	24734.8	41668.8	0.75244	0.00050663	0.0043933	K01358 clpP, CLPP; ATP-dependent Clp protease, protease subunit [EC:3.4.21.92]	-	-	-
evm.model.LG02.2117-gene	88.6359	192.795	1.1209	0.003751	0.022786	K16732 PRC1; protein regulator of cytokinesis 1	-	-	-
evm.model.Contig9.4-gene	971.698	393.297	-1.3048	8.4635e-09	3.007e-07	K04382 PPP2C; serine/threonine-protein phosphatase 2A catalytic subunit [EC:3.1.3.16]	-	-	GO:0016787(hydrolase activity)
evm.model.LG12.1100-gene	3370.31	5526.47	0.71348	0.0012111	0.0090188	-	-	GO:0005634(nucleus)	GO:0003682(chromatin binding)
evm.model.LG04.503-gene	4.55396	167.711	5.2209	7.512e-05	0.00087995	-	-	-	-
evm.model.LG16.1220-gene	2344.78	6167.13	1.3952	1.2034e-09	5.1305e-08	-	-	-	-
evm.model.LG17.888-gene	942.384	1732.28	0.87782	0.00087591	0.0069136	-	GO:0006468(protein phosphorylation)	-	GO:0004672(protein kinase activity),GO:0005524(ATP binding)
evm.model.LG16.570-gene	123.253	486.096	1.9814	0.00021207	0.0021151	-	GO:0055114(oxidation-reduction process)	-	GO:0016705(oxidoreductase activity, acting on paired donors, with incorporation or reduction of molecular oxygen),GO:0005506(iron ion binding),GO:0020037(heme binding)
evm.model.LG01.2722-gene	2496.99	617.68	-2.0155	8.4854e-22	2.1301e-19	K19788 OLA1; obg-like ATPase 1	-	-	GO:0005525(GTP binding)
evm.model.LG02.1002-gene	711.26	1533.14	1.1081	1.2899e-05	0.00019563	K01647 CS, gltA; citrate synthase [EC:2.3.3.1]	GO:0006101(citrate metabolic process),GO:0006099(tricarboxylic acid cycle)	-	GO:0046912(transferase activity, transferring acyl groups, acyl groups converted into alkyl on transfer),GO:0004108(citrate (Si)-synthase activity)
evm.model.LG16.1084-gene	546.435	48.3628	-3.4993	0.00059515	0.0050065	K01728 pel; pectate lyase [EC:4.2.2.2]	-	-	-
evm.model.LG07.948-gene	1215.73	2123.06	0.80452	1.7604e-05	0.00025381	K13431 SRPR; signal recognition particle receptor subunit alpha	GO:0006886(intracellular protein transport),GO:0006614(SRP-dependent cotranslational protein targeting to membrane)	GO:0005785(signal recognition particle receptor complex)	GO:0003924(GTPase activity),GO:0005047(signal recognition particle binding),GO:0005525(GTP binding)
evm.model.LG02.1957-gene	194.563	63.6345	-1.6119	8.1509e-05	0.00093882	-	-	-	-
evm.model.LG16.1137-gene	633.694	104.951	-2.5935	1.7998e-12	1.3812e-10	-	-	-	-
evm.model.LG13.704-gene	2276.25	4266.75	0.90647	0.0028367	0.018271	K12829 SF3B2, SAP145, CUS1; splicing factor 3B subunit 2	-	GO:0005634(nucleus)	-
evm.model.LG09.210-gene	583.916	258.877	-1.1735	0.0090358	0.045715	-	GO:0006355(regulation of transcription, DNA-templated)	-	GO:0003677(DNA binding)
evm.model.LG03.467-gene	279.369	118.276	-1.2396	9.5993e-05	0.0010811	-	GO:0006468(protein phosphorylation)	-	GO:0004672(protein kinase activity),GO:0005524(ATP binding),GO:0004674(protein serine/threonine kinase activity)
evm.model.LG03.1249-gene	3066.35	1095.87	-1.4844	3.5792e-14	3.6835e-12	-	-	-	-
evm.model.LG12.973-gene	37.3475	106.607	1.5125	0.00049918	0.004335	K14495 GID2, SLY1; F-box protein GID2	-	-	GO:0005515(protein binding)
evm.model.LG08.656-gene	305.533	803.955	1.3966	0.00041843	0.0037517	K12261 HACL1; 2-hydroxyacyl-CoA lyase 1 [EC:4.1.-.-]	-	-	GO:0000287(magnesium ion binding),GO:0030976(thiamine pyrophosphate binding),GO:0003824(catalytic activity)
evm.model.Contig109.6-gene	367.542	116.71	-1.6546	0.00066079	0.0054696	-	GO:0006694(steroid biosynthetic process),GO:0055114(oxidation-reduction process)	-	GO:0003854(3-beta-hydroxy-delta5-steroid dehydrogenase activity),GO:0016616(oxidoreductase activity, acting on the CH-OH group of donors, NAD or NADP as acceptor)
evm.model.LG01.152-gene	1779.7	7714	2.116	2.7157e-06	5.1117e-05	-	-	-	-
evm.model.LG12.613-gene	428.707	180.868	-1.2446	0.0004957	0.0043103	-	-	-	-
evm.model.LG11.328-gene	6162.61	497.661	-3.6303	0.0029197	0.018686	K00487 CYP73A; trans-cinnamate 4-monooxygenase [EC:1.14.14.91]	GO:0055114(oxidation-reduction process)	-	GO:0005506(iron ion binding),GO:0016705(oxidoreductase activity, acting on paired donors, with incorporation or reduction of molecular oxygen),GO:0020037(heme binding)
evm.model.LG15.565-gene	563.772	160.164	-1.8162	2.496e-05	0.00034067	-	-	-	GO:0009055(electron transfer activity)
evm.model.LG08.108-gene	595.91	338.49	-0.81635	0.0040386	0.024254	K12309 GLB1, ELNR1; beta-galactosidase [EC:3.2.1.23]	GO:0005975(carbohydrate metabolic process)	-	GO:0004553(hydrolase activity, hydrolyzing O-glycosyl compounds),GO:0004565(beta-galactosidase activity)
evm.model.LG07.882-gene	508.277	20.4376	-4.6381	6.0635e-10	2.7936e-08	K08235 E2.4.1.207; xyloglucan:xyloglucosyl transferase [EC:2.4.1.207]	GO:0010411(xyloglucan metabolic process),GO:0042546(cell wall biogenesis),GO:0005975(carbohydrate metabolic process),GO:0006073(cellular glucan metabolic process)	GO:0005618(cell wall),GO:0048046(apoplast)	GO:0016762(xyloglucan:xyloglucosyl transferase activity),GO:0004553(hydrolase activity, hydrolyzing O-glycosyl compounds)
evm.model.LG15.857-gene	2222.88	800.498	-1.4735	2.0742e-15	2.5556e-13	-	-	-	GO:0005515(protein binding)
evm.model.Contig36.17-gene	688.194	1384.67	1.0089	6.2782e-07	1.4123e-05	K14491 ARR-B; two-component response regulator ARR-B family	GO:0007165(signal transduction),GO:0000160(phosphorelay signal transduction system)	-	GO:0003677(DNA binding),GO:0003700(DNA-binding transcription factor activity)
evm.model.LG15.234-gene	401.758	226.447	-0.82775	0.0094823	0.047497	K13140 INTS3; integrator complex subunit 3	-	-	-
evm.model.LG10.1441-gene	1533.27	3269.32	1.0923	0.0001625	0.0016951	K01647 CS, gltA; citrate synthase [EC:2.3.3.1]	-	-	GO:0046912(transferase activity, transferring acyl groups, acyl groups converted into alkyl on transfer)
evm.model.LG17.989-gene	615.671	405.736	-0.60172	0.0071805	0.038343	-	-	-	GO:0005515(protein binding)
evm.model.LG15.329-gene	2645.1	1135.96	-1.2195	1.2541e-05	0.0001913	K05280 CYP75B1; flavonoid 3'-monooxygenase [EC:1.14.14.82]	GO:0055114(oxidation-reduction process)	-	GO:0005506(iron ion binding),GO:0016705(oxidoreductase activity, acting on paired donors, with incorporation or reduction of molecular oxygen),GO:0020037(heme binding)
evm.model.LG06.1353-gene	698.13	1092.46	0.64584	0.0015076	0.01083	K01404 GP63; leishmanolysin [EC:3.4.24.36]	GO:0006508(proteolysis),GO:0007155(cell adhesion)	GO:0016020(membrane)	GO:0004222(metalloendopeptidase activity)
evm.model.LG02.1219-gene	1379.79	2237.48	0.69743	7.7276e-05	0.00089971	K12391 AP1G1; AP-1 complex subunit gamma-1	GO:0006886(intracellular protein transport),GO:0016192(vesicle-mediated transport)	GO:0030117(membrane coat),GO:0005794(Golgi apparatus),GO:0030121(AP-1 adaptor complex)	-
evm.model.LG09.512-gene	546.437	65.7045	-3.0548	1.8876e-09	7.6014e-08	K10869 RAD51L1, RAD51B; RAD51-like protein 1	GO:0006281(DNA repair)	-	GO:0003677(DNA binding),GO:0005524(ATP binding),GO:0008094(DNA-dependent ATPase activity)
evm.model.LG04.645-gene	25.3346	1.00262	-4.6494	0.002764	0.017889	-	GO:0006468(protein phosphorylation)	-	GO:0004672(protein kinase activity),GO:0005524(ATP binding)
evm.model.LG15.221-gene	1281.12	2332.69	0.86446	0.0015424	0.011048	K18667 ASCC2; activating signal cointegrator complex subunit 2	-	-	GO:0005515(protein binding)
evm.model.LG06.353-gene	9953.94	6708.84	-0.56916	0.0037809	0.022934	K00465 CCD1; carotenoid 9,10(9',10')-cleavage dioxygenase 1 [EC:1.13.11.-]	GO:0055114(oxidation-reduction process)	-	GO:0016702(oxidoreductase activity, acting on single donors with incorporation of molecular oxygen, incorporation of two atoms of oxygen)
evm.model.LG02.1052-gene	214.619	359.867	0.74553	0.0094578	0.047439	-	GO:0006468(protein phosphorylation)	-	GO:0004672(protein kinase activity),GO:0005524(ATP binding)
evm.model.LG05.1966-gene	63192	31283.9	-1.0143	0.0017448	0.012226	K12124 GI; GIGANTEA	GO:2000028(regulation of photoperiodism, flowering)	-	-
evm.model.LG01.2381-gene	26.0586	153.315	2.5567	0.0010249	0.0078881	K14484 IAA; auxin-responsive protein IAA	-	-	GO:0005515(protein binding)
evm.model.LG14.192-gene	1110.15	2792.93	1.331	9.9206e-06	0.00015621	-	-	-	-
evm.model.LG15.806-gene	61.1727	266.875	2.1216	1.758e-05	0.00025362	-	-	-	-
evm.model.LG08.1119-gene	1989.62	3299.05	0.7294	0.00048888	0.0042634	K20553 XRN4; 5'-3' exoribonuclease 4 [EC:3.1.13.-]	GO:0006139(nucleobase-containing compound metabolic process)	GO:0005634(nucleus)	GO:0003676(nucleic acid binding),GO:0008270(zinc ion binding),GO:0004527(exonuclease activity),GO:0004534(5'-3' exoribonuclease activity)
evm.model.LG05.911-gene	361.942	82.9249	-2.1248	4.7653e-10	2.2299e-08	-	GO:0006788(heme oxidation),GO:0055114(oxidation-reduction process)	-	GO:0004392(heme oxygenase (decyclizing) activity)
evm.model.LG07.1101-gene	2777.77	1099.17	-1.3377	6.8307e-05	0.00081435	K05928 E2.1.1.95; tocopherol O-methyltransferase [EC:2.1.1.95]	GO:0032259(methylation)	-	GO:0008168(methyltransferase activity)
evm.model.LG01.1155-gene	510.372	805.914	0.65868	0.0049236	0.028331	K15631 ABA3; molybdenum cofactor sulfurtransferase [EC:2.8.1.9]	-	-	GO:0003824(catalytic activity)
evm.model.LG12.624-gene	464.265	175.676	-1.402	1.5486e-06	3.111e-05	-	-	-	GO:0005515(protein binding)
evm.model.LG04.1593-gene	3137.88	8167.34	1.38	0.0028884	0.018538	K05658 ABCB1, CD243; ATP-binding cassette, subfamily B (MDR/TAP), member 1 [EC:7.6.2.2]	GO:0055085(transmembrane transport)	GO:0016021(integral component of membrane)	GO:0005524(ATP binding),GO:0016887(ATPase activity),GO:0042626(ATPase activity, coupled to transmembrane movement of substances)
evm.model.LG04.1449-gene	605.29	318.668	-0.92501	0.0062364	0.034333	-	-	-	GO:0071949(FAD binding)
evm.model.LG15.895-gene	2331.98	5496.3	1.2368	3.7926e-06	6.783e-05	K13343 PEX14; peroxin-14	-	-	-
evm.model.LG03.262-gene	119.737	433.25	1.8571	1.1858e-10	6.282e-09	-	-	-	-
evm.model.LG14.122-gene	155.252	298.795	0.94381	0.0065132	0.035536	K08331 ATG13; autophagy-related protein 13	GO:0006914(autophagy)	GO:1990316(Atg1/ULK1 kinase complex)	-
evm.model.LG05.401-gene	691.125	1609.1	1.2196	4.2011e-05	0.00053418	-	-	-	GO:0003682(chromatin binding)
evm.model.LG04.252-gene	2415.84	3638.68	0.59084	0.001579	0.011259	-	-	-	GO:0005515(protein binding)
evm.model.LG17.601-gene	154.851	374.446	1.2734	2.6135e-05	0.00035472	K14376 PAP; poly(A) polymerase [EC:2.7.7.19]	GO:0043631(RNA polyadenylation),GO:0031123(RNA 3'-end processing)	GO:0005634(nucleus)	GO:0004652(polynucleotide adenylyltransferase activity),GO:0003723(RNA binding),GO:0016779(nucleotidyltransferase activity)
evm.model.LG06.158-gene	1397.53	2196.96	0.65252	0.00030248	0.0028546	K09595 HM13; minor histocompatibility antigen H13 [EC:3.4.23.-]	-	GO:0016021(integral component of membrane)	GO:0004190(aspartic-type endopeptidase activity)
evm.model.LG17.373-gene	6084.92	1370.36	-2.1507	2.0602e-08	6.7732e-07	K00705 malQ; 4-alpha-glucanotransferase [EC:2.4.1.25]	GO:0005975(carbohydrate metabolic process)	-	GO:2001070(starch binding),GO:0004134(4-alpha-glucanotransferase activity),GO:0030246(carbohydrate binding)
evm.model.LG03.223-gene	6283.95	3183.72	-0.98094	0.00012222	0.0013211	K16054 DEP1; methylthioribulose 1-phosphate dehydratase / enolase-phosphatase E1 [EC:4.2.1.109 3.1.3.77]	GO:0019509(L-methionine salvage from methylthioadenosine)	GO:0005737(cytoplasm)	GO:0046872(metal ion binding),GO:0000287(magnesium ion binding),GO:0043874(acireductone synthase activity)
evm.model.LG13.698-gene	56.9155	247.417	2.1212	0.00036907	0.0033879	-	-	-	-
evm.model.LG08.1376-gene	20.1961	220.394	3.4512	0.0021687	0.014669	K13449 PR1; pathogenesis-related protein 1	-	-	-
evm.model.LG09.1688-gene	197.197	52.4484	-1.9122	0.00010044	0.0011222	K01188 E3.2.1.21; beta-glucosidase [EC:3.2.1.21]	GO:0005975(carbohydrate metabolic process)	-	GO:0004553(hydrolase activity, hydrolyzing O-glycosyl compounds)
evm.model.LG02.994-gene	760.246	1669.77	1.1355	7.332e-07	1.6196e-05	-	-	-	-
evm.model.LG12.612-gene	2987.85	874.469	-1.7726	8.0773e-19	1.4659e-16	-	GO:0055114(oxidation-reduction process)	-	GO:0016491(oxidoreductase activity)
evm.model.LG15.239-gene	601.276	354.562	-0.7619	0.0041508	0.024798	K21751 DR1, NC2-beta; down-regulator of transcription 1	-	-	GO:0046982(protein heterodimerization activity)
evm.model.LG16.581-gene	426.229	1199.79	1.4933	1.6941e-11	1.0607e-09	-	-	-	GO:0008289(lipid binding)
evm.model.LG06.153-gene	1096.51	555.743	-0.98067	0.0041932	0.024995	K15923 AXY8, FUC95A, afcA; alpha-L-fucosidase 2 [EC:3.2.1.51]	-	-	GO:0004560(alpha-L-fucosidase activity),GO:0003824(catalytic activity)
evm.model.LG08.834-gene	249.009	63.1264	-1.9797	5.14e-07	1.181e-05	-	-	-	GO:0005515(protein binding)
evm.model.LG11.683-gene	1701.3	2868.85	0.7538	0.0025795	0.016928	K10527 MFP2; enoyl-CoA hydratase/3-hydroxyacyl-CoA dehydrogenase [EC:4.2.1.17 1.1.1.35 1.1.1.211]	GO:0055114(oxidation-reduction process),GO:0006631(fatty acid metabolic process)	-	GO:0003857(3-hydroxyacyl-CoA dehydrogenase activity),GO:0016491(oxidoreductase activity),GO:0003824(catalytic activity)
evm.model.LG06.895-gene	514.603	903.433	0.81157	0.0024484	0.016214	K23398 -	GO:0006355(regulation of transcription, DNA-templated)	GO:0005634(nucleus)	GO:0008270(zinc ion binding)
evm.model.LG09.808-gene	1550.71	2548.21	0.71683	0.0021717	0.014686	-	-	-	GO:0003676(nucleic acid binding)
evm.model.LG01.2305-gene	771.037	1249.31	0.69596	0.0010913	0.0083153	K14800 TSR2; pre-rRNA-processing protein TSR2	-	-	-
evm.model.LG16.754-gene	1212.18	497.451	-1.2847	2.6397e-05	0.00035774	K05387 GRIP; glutamate receptor, ionotropic, plant	-	GO:0016020(membrane)	GO:0004970(ionotropic glutamate receptor activity)
evm.model.Contig65.3-gene	269.999	1666.97	2.6255	1.5148e-13	1.4079e-11	-	-	-	GO:0008168(methyltransferase activity),GO:0046983(protein dimerization activity),GO:0008171(O-methyltransferase activity)
evm.model.LG12.477-gene	391.376	133.115	-1.5567	2.2778e-05	0.00031513	-	-	-	-
evm.model.LG09.1702-gene	37.8187	109.015	1.532	0.0052207	0.029659	K10405 KIFC1; kinesin family member C1	GO:0007018(microtubule-based movement)	-	GO:0003777(microtubule motor activity),GO:0005524(ATP binding),GO:0008017(microtubule binding)
evm.model.LG09.1216-gene	386.656	11.0007	-5.139	4.822e-07	1.1159e-05	-	GO:0006869(lipid transport)	-	GO:0008289(lipid binding)
evm.model.LG11.91-gene	213.494	80.1595	-1.4139	0.0012688	0.0093783	K22940 YIPF1_2; protein YIPF1/2	-	GO:0016020(membrane)	-
evm.model.LG04.1860-gene	780.851	1365.69	0.80658	0.0014384	0.010397	K03259 EIF4E; translation initiation factor 4E	GO:0006413(translational initiation)	GO:0005737(cytoplasm)	GO:0003723(RNA binding),GO:0003743(translation initiation factor activity)
evm.model.LG10.420-gene	1395.12	3720.86	1.4151	0.00035963	0.0033127	-	-	-	-
evm.model.LG07.1203-gene	735.103	1525.67	1.0537	1.1426e-06	2.3903e-05	-	GO:0016567(protein ubiquitination)	-	GO:0004842(ubiquitin-protein transferase activity),GO:0005515(protein binding)
evm.model.LG13.304-gene	57.6221	196.532	1.7706	0.00033758	0.0031332	K09419 HSFF; heat shock transcription factor, other eukaryote	GO:0006355(regulation of transcription, DNA-templated)	GO:0005634(nucleus)	GO:0003700(DNA-binding transcription factor activity),GO:0043565(sequence-specific DNA binding)
evm.model.LG04.431-gene	87.6151	190.498	1.1178	0.0054578	0.030764	K14209 SLC36A, PAT; solute carrier family 36 (proton-coupled amino acid transporter)	-	-	-
evm.model.LG06.335-gene	1259.76	522.394	-1.2698	0.00027138	0.0026061	K00106 XDH; xanthine dehydrogenase/oxidase [EC:1.17.1.4 1.17.3.2]	GO:0055114(oxidation-reduction process)	-	GO:0016491(oxidoreductase activity),GO:0009055(electron transfer activity),GO:0051536(iron-sulfur cluster binding),GO:0005506(iron ion binding),GO:0051537(2 iron, 2 sulfur cluster binding),GO:0046872(metal ion binding),GO:0071949(FAD binding),GO:0050660(flavin adenine dinucleotide binding)
evm.model.LG09.73-gene	131.418	725.303	2.463	2.3206e-13	2.0777e-11	-	-	-	-
evm.model.LG01.803-gene	1045.49	1889.79	0.85388	4.2022e-05	0.00053418	-	-	-	-
evm.model.LG12.149-gene	814.579	131.434	-2.6311	1.9295e-06	3.7858e-05	-	-	-	-
evm.model.LG12.555-gene	536.823	835.359	0.63732	0.0085301	0.043666	-	-	-	-
evm.model.LG14.591-gene	16955.5	30369.1	0.84086	0.00015721	0.0016449	K10592 HUWE1, MULE, ARF-BP1; E3 ubiquitin-protein ligase HUWE1 [EC:2.3.2.26]	-	-	GO:0004842(ubiquitin-protein transferase activity),GO:0005515(protein binding)
evm.model.LG09.1243-gene	24.6628	323.724	3.7148	1.3234e-16	1.8229e-14	-	GO:0055085(transmembrane transport)	GO:0016021(integral component of membrane)	-
evm.model.LG02.636-gene	88.8802	325.145	1.8713	0.0076567	0.040211	K01611 speD, AMD1; S-adenosylmethionine decarboxylase [EC:4.1.1.50]	GO:0006597(spermine biosynthetic process),GO:0008295(spermidine biosynthetic process)	-	GO:0004014(adenosylmethionine decarboxylase activity)
evm.model.LG15.108-gene	516.802	272.142	-0.92565	0.006886	0.037103	K10206 E2.6.1.83; LL-diaminopimelate aminotransferase [EC:2.6.1.83]	GO:0009058(biosynthetic process)	-	GO:0003824(catalytic activity),GO:0008483(transaminase activity),GO:0030170(pyridoxal phosphate binding)
evm.model.LG12.1137-gene	1005.36	1696.28	0.75493	0.007658	0.040211	-	GO:0019538(protein metabolic process)	-	-
evm.model.LG05.630-gene	6723.09	1737.6	-1.9519	6.2526e-09	2.2695e-07	K00975 glgC; glucose-1-phosphate adenylyltransferase [EC:2.7.7.27]	GO:0005978(glycogen biosynthetic process),GO:0009058(biosynthetic process)	-	GO:0008878(glucose-1-phosphate adenylyltransferase activity),GO:0016779(nucleotidyltransferase activity)
evm.model.LG12.1452-gene	3676.11	5982.7	0.70255	0.00027172	0.0026084	-	-	-	-
evm.model.LG01.2791-gene	77.574	215.714	1.4764	0.003395	0.021035	-	-	-	-
evm.model.LG15.534-gene	735.34	115.505	-2.6698	9.0101e-08	2.4726e-06	K15104 SLC25A11, OGC; solute carrier family 25 (mitochondrial oxoglutarate transporter), member 11	GO:0055085(transmembrane transport)	-	GO:0022857(transmembrane transporter activity)
evm.model.LG16.514-gene	485.117	1079.56	1.1546	0.00072305	0.0058834	K00895 pfp, PFP; diphosphate-dependent phosphofructokinase [EC:2.7.1.90]	GO:0006096(glycolytic process),GO:0006002(fructose 6-phosphate metabolic process)	-	GO:0005524(ATP binding),GO:0047334(diphosphate-fructose-6-phosphate 1-phosphotransferase activity),GO:0003872(6-phosphofructokinase activity)
evm.model.Contig56.4-gene	778.138	5165.58	2.7307	1.0406e-08	3.6252e-07	-	GO:0030244(cellulose biosynthetic process)	GO:0016020(membrane)	GO:0016760(cellulose synthase (UDP-forming) activity)
evm.model.LG02.880-gene	5.9498	182.929	4.9661	1.4523e-09	6.0104e-08	K13496 UGT73C; UDP-glucosyl transferase 73C [EC:2.4.1.-]	-	-	GO:0016758(transferase activity, transferring hexosyl groups)
evm.model.LG01.2105-gene	10685.7	3644.7	-1.5518	0.00062107	0.0051813	K02692 psaD; photosystem I subunit II	GO:0015979(photosynthesis)	GO:0009522(photosystem I),GO:0009538(photosystem I reaction center)	-
evm.model.LG02.482-gene	179.366	406	1.1794	0.0036959	0.022536	-	-	-	-
evm.model.LG17.833-gene	403.948	199.843	-1.0149	0.00081334	0.0065036	-	-	-	GO:0005515(protein binding)
evm.model.LG07.442-gene	7.34563	42.9622	2.5589	0.0076887	0.040328	K14488 SAUR; SAUR family protein	GO:0009733(response to auxin)	-	-
evm.model.LG13.764-gene	75.0526	317.623	2.0779	2.3053e-08	7.4425e-07	-	-	-	-
evm.model.LG04.1885-gene	1570.46	2425.71	0.62741	0.0053302	0.030192	K17108 GBA2; non-lysosomal glucosylceramidase [EC:3.2.1.45]	GO:0006680(glucosylceramide catabolic process)	GO:0016020(membrane)	GO:0004348(glucosylceramidase activity),GO:0003824(catalytic activity),GO:0004553(hydrolase activity, hydrolyzing O-glycosyl compounds)
evm.model.LG02.2676-gene	542.843	945.605	0.80032	0.004028	0.024215	K02836 prfB; peptide chain release factor 2	GO:0006415(translational termination)	GO:0005737(cytoplasm)	GO:0003747(translation release factor activity),GO:0016149(translation release factor activity, codon specific)
evm.model.LG02.829-gene	2048.49	4681.33	1.1924	4.1767e-12	2.9291e-10	-	-	-	-
evm.model.LG05.469-gene	406.835	122.822	-1.7273	0.00069971	0.0057247	-	-	-	GO:0005515(protein binding)
evm.model.LG15.293-gene	889.553	1479.57	0.7342	0.0012141	0.0090363	K03263 EIF5A; translation initiation factor 5A	GO:0006452(translational frameshifting),GO:0045901(positive regulation of translational elongation),GO:0045905(positive regulation of translational termination)	-	GO:0003723(RNA binding),GO:0003746(translation elongation factor activity),GO:0043022(ribosome binding)
evm.model.LG04.47-gene	2537.5	1824.04	-0.4763	0.0062442	0.034362	K01892 HARS, hisS; histidyl-tRNA synthetase [EC:6.1.1.21]	GO:0006427(histidyl-tRNA aminoacylation)	-	GO:0004821(histidine-tRNA ligase activity),GO:0005524(ATP binding),GO:0003824(catalytic activity)
evm.model.LG04.1250-gene	3339.93	1429.19	-1.2245	0.0022729	0.015251	-	GO:0055114(oxidation-reduction process)	-	GO:0016655(oxidoreductase activity, acting on NAD(P)H, quinone or similar compound as acceptor)
evm.model.LG04.816-gene	6459.28	9653.58	0.57969	0.0087015	0.04435	K11647 SMARCA2_4; SWI/SNF-related matrix-associated actin-dependent regulator of chromatin subfamily A member 2/4 [EC:3.6.4.-]	GO:0006355(regulation of transcription, DNA-templated)	GO:0005634(nucleus)	GO:0005524(ATP binding),GO:0005515(protein binding)
evm.model.LG04.1620-gene	1846.38	1026.66	-0.84676	0.0062539	0.034401	-	-	-	-
evm.model.LG02.2660-gene	1534.79	528.519	-1.5376	2.435e-07	6.0615e-06	K17361 ACOT9; acyl-coenzyme A thioesterase 9 [EC:3.1.2.-]	-	-	-
evm.model.Contig149.1-gene	526.608	1212.35	1.2035	0.00045565	0.0040272	K07375 TUBB; tubulin beta	GO:0007017(microtubule-based process)	GO:0005874(microtubule)	GO:0005200(structural constituent of cytoskeleton),GO:0005525(GTP binding),GO:0003924(GTPase activity)
evm.model.LG09.657-gene	999.318	2681.22	1.4237	9.6383e-07	2.0546e-05	-	-	-	GO:0003677(DNA binding),GO:0005515(protein binding)
evm.model.LG07.223-gene	89.2989	18.2944	-2.2883	0.001124	0.0085112	-	-	-	GO:0003677(DNA binding)
evm.model.LG11.161-gene	436.087	809.785	0.8927	0.007267	0.038642	K10575 UBE2G1, UBC7; ubiquitin-conjugating enzyme E2 G1 [EC:2.3.2.23]	-	-	-
evm.model.LG07.224-gene	543.017	191.123	-1.507	2.3467e-07	5.8526e-06	-	-	-	-
evm.model.LG01.998-gene	838.447	276.378	-1.6009	2.3841e-07	5.9403e-06	-	GO:0006468(protein phosphorylation)	-	GO:0004672(protein kinase activity),GO:0005524(ATP binding),GO:0004707(MAP kinase activity)
evm.model.LG11.738-gene	950.786	3360.74	1.8216	9.8824e-07	2.0983e-05	K10144 RCHY1, PIRH2; RING finger and CHY zinc finger domain-containing protein 1 [EC:2.3.2.27]	-	-	GO:0008270(zinc ion binding)
evm.model.LG09.790-gene	1861.32	3137.59	0.75319	0.00017898	0.0018356	K03038 PSMD7, RPN8; 26S proteasome regulatory subunit N8	-	GO:0005838(proteasome regulatory particle)	GO:0005515(protein binding)
evm.model.LG12.305-gene	451.825	706.677	0.64481	0.0076561	0.040211	-	-	-	-
evm.model.LG08.1237-gene	254.916	549.619	1.108	2.7233e-05	0.00036776	-	-	-	GO:0005515(protein binding)
evm.model.LG10.972-gene	313.244	570.155	0.86387	0.0002836	0.0027051	-	-	-	-
evm.model.LG05.1601-gene	458.377	239.385	-0.93743	0.00066809	0.0055181	-	-	-	-
evm.model.LG12.327-gene	2120.39	5295.24	1.3204	3.8982e-09	1.4563e-07	K14489 AHK2_3_4; arabidopsis histidine kinase 2/3/4 (cytokinin receptor) [EC:2.7.13.3]	GO:0000160(phosphorelay signal transduction system),GO:0007165(signal transduction),GO:0016310(phosphorylation)	-	GO:0000155(phosphorelay sensor kinase activity),GO:0016772(transferase activity, transferring phosphorus-containing groups)
evm.model.LG05.1872-gene	2079.98	950.801	-1.1293	1.5989e-06	3.1884e-05	K11145 K11145; ribonuclease III family protein [EC:3.1.26.-]	GO:0006396(RNA processing)	-	GO:0004525(ribonuclease III activity)
evm.model.LG06.121-gene	555.911	312.193	-0.83244	0.0046335	0.027032	-	GO:0032955(regulation of division septum assembly),GO:0051301(cell division)	-	-
evm.model.LG08.853-gene	0	71.5351	21.441	1.1532e-06	2.4105e-05	-	GO:0006468(protein phosphorylation)	-	GO:0004672(protein kinase activity),GO:0005524(ATP binding)
evm.model.LG02.2318-gene	4919.67	13268.6	1.4313	6.918e-06	0.00011435	K10355 ACTF; actin, other eukaryote	-	-	-
evm.model.LG09.626-gene	760.384	1811.63	1.2522	1.2816e-05	0.0001946	-	GO:0048268(clathrin coat assembly)	GO:0030136(clathrin-coated vesicle)	GO:0005545(1-phosphatidylinositol binding),GO:0030276(clathrin binding),GO:0005543(phospholipid binding)
evm.model.LG01.1702-gene	3.29767	135.837	5.3624	2.269e-05	0.00031416	-	-	-	GO:0043531(ADP binding)
evm.model.LG12.63-gene	68.7278	204.734	1.5746	9.4318e-05	0.0010636	-	-	-	-
evm.model.LG10.445-gene	389.972	79.5739	-2.2937	0.0027309	0.017701	K05359 ADT, PDT; arogenate/prephenate dehydratase [EC:4.2.1.91 4.2.1.51]	GO:0009094(L-phenylalanine biosynthetic process)	-	GO:0004664(prephenate dehydratase activity)
evm.model.LG11.295-gene	63.9383	13.3987	-2.2511	0.003951	0.023806	-	GO:0006468(protein phosphorylation),GO:0007165(signal transduction)	-	GO:0004672(protein kinase activity),GO:0005524(ATP binding)
evm.model.LG12.73-gene	369.855	932.6	1.3351	0.0068641	0.037029	K23025 AVP; H+-translocating diphosphatase [EC:7.1.3.1]	GO:1902600(proton transmembrane transport)	GO:0016020(membrane)	GO:0004427(inorganic diphosphatase activity),GO:0009678(hydrogen-translocating pyrophosphatase activity)
evm.model.LG01.269-gene	179.95	504.451	1.4885	3.8925e-08	1.1908e-06	K20726 TMEM222; transmembrane protein 222	-	-	-
evm.model.LG08.845-gene	197.494	399.481	1.0155	0.0012358	0.0091771	K02902 RP-L28, MRPL28, rpmB; large subunit ribosomal protein L28	-	-	-
evm.model.LG01.1073-gene	3182.83	1730.68	-0.87884	0.0042556	0.0253	K01462 PDF, def; peptide deformylase [EC:3.5.1.88]	-	-	-
evm.model.LG09.1781-gene	144.042	572.684	1.9923	6.5287e-05	0.00078181	-	-	-	-
evm.model.LG01.1227-gene	4172.71	5984.84	0.52031	0.0022098	0.014891	K15168 MED25; mediator of RNA polymerase II transcription subunit 25	-	-	-
evm.model.LG08.150-gene	536.457	1563.69	1.5433	3.4748e-10	1.6787e-08	K08493 VTI1; vesicle transport through interaction with t-SNAREs 1	GO:0016192(vesicle-mediated transport),GO:0006886(intracellular protein transport)	GO:0016020(membrane),GO:0005794(Golgi apparatus)	GO:0005484(SNAP receptor activity)
evm.model.LG09.509-gene	821.261	1881.93	1.1963	0.001719	0.012071	-	GO:0006468(protein phosphorylation)	-	GO:0004672(protein kinase activity),GO:0005524(ATP binding)
evm.model.LG03.212-gene	416.327	129.991	-1.6796	3.8135e-06	6.806e-05	-	-	-	-
evm.model.Contig137.4-gene	2.91382	59.8849	4.3833	2.5331e-07	6.251e-06	K22845 PGT1; phlorizin synthase [EC:2.4.1.357]	-	-	GO:0016758(transferase activity, transferring hexosyl groups)
evm.model.LG09.1419-gene	7.54627	44.1644	2.5465	0.00076997	0.0062162	-	-	-	GO:0046983(protein dimerization activity)
evm.model.LG02.931-gene	781.662	1658.5	1.0849	0.0012459	0.0092422	K16732 PRC1; protein regulator of cytokinesis 1	-	-	-
evm.model.LG08.291-gene	4.93781	31.9554	2.7111	0.0078453	0.040957	-	-	-	-
evm.model.LG06.117-gene	193.219	47.7963	-2.0138	2.3397e-06	4.4745e-05	-	-	-	GO:0005515(protein binding),GO:0008270(zinc ion binding)
evm.model.LG01.1496-gene	2089.72	1219.71	-0.77666	0.0023659	0.015741	-	GO:0006468(protein phosphorylation),GO:0048544(recognition of pollen)	-	GO:0004672(protein kinase activity),GO:0005524(ATP binding),GO:0004674(protein serine/threonine kinase activity)
evm.model.LG08.1417-gene	4.37074	41.6457	3.2638	0.0023603	0.015716	-	GO:0035556(intracellular signal transduction)	-	-
evm.model.LG04.805-gene	404.105	156.526	-1.3675	0.00095511	0.0074317	-	GO:0006468(protein phosphorylation)	-	GO:0004672(protein kinase activity),GO:0005524(ATP binding)
evm.model.LG18.156-gene	54568.2	107991	0.98477	0.00046947	0.0041276	K20102 YTHDF; YTH domain-containing family protein	-	-	GO:0003723(RNA binding)
evm.model.LG09.1028-gene	10342.1	23219	1.1667	2.4188e-06	4.6143e-05	K20715 PHOT; phototropin [EC:2.7.11.1]	GO:0006468(protein phosphorylation)	-	GO:0004672(protein kinase activity),GO:0005524(ATP binding)
evm.model.LG12.943-gene	193.455	486.213	1.3282	0.0010578	0.008105	-	-	-	-
evm.model.LG02.2087-gene	456.1	765.231	0.74585	0.0087628	0.044603	-	-	GO:0005634(nucleus)	-
evm.model.LG10.462-gene	0	90.6386	21.304	1.3473e-06	2.7731e-05	-	-	-	-
evm.model.LG09.1698-gene	1108.49	319.591	-1.7947	4.8584e-08	1.4356e-06	K11251 H2A; histone H2A	-	GO:0000786(nucleosome),GO:0005634(nucleus)	GO:0003677(DNA binding),GO:0046982(protein heterodimerization activity)
evm.model.LG11.13-gene	1435.95	706.517	-1.023	0.00042947	0.0038388	-	-	-	-
evm.model.LG15.754-gene	404.017	1225.28	1.6003	0.00054516	0.0046548	K02998 RP-SAe, RPSA; small subunit ribosomal protein SAe	GO:0006412(translation)	GO:0005622(intracellular),GO:0005840(ribosome),GO:0015935(small ribosomal subunit)	GO:0003735(structural constituent of ribosome)
evm.model.LG15.136-gene	2548.56	5620.55	1.1409	3.6751e-10	1.7533e-08	K12837 U2AF2; splicing factor U2AF 65 kDa subunit	GO:0006397(mRNA processing)	GO:0005634(nucleus)	GO:0003723(RNA binding),GO:0003676(nucleic acid binding)
evm.model.LG05.462-gene	469.448	239.569	-0.96994	0.00081356	0.0065036	K15443 TRM82, WDR4; tRNA (guanine-N(7)-)-methyltransferase subunit TRM82	GO:0036265(RNA (guanine-N7)-methylation)	-	GO:0005515(protein binding)
evm.model.LG05.1186-gene	110.097	6.08677	-4.1778	1.4511e-10	7.5832e-09	-	-	-	GO:0003676(nucleic acid binding)
evm.model.LG07.893-gene	406.015	241.324	-0.75103	0.0097524	0.048581	-	-	-	-
evm.model.LG12.700-gene	420.07	176.777	-1.2485	0.0015685	0.011208	-	-	-	-
evm.model.LG13.685-gene	284.499	133.901	-1.0869	0.00076261	0.0061643	-	-	-	GO:0005515(protein binding)
evm.model.LG02.856-gene	0	9.42058	5.7545	0.0085384	0.043693	K01897 ACSL, fadD; long-chain acyl-CoA synthetase [EC:6.2.1.3]	-	-	GO:0003824(catalytic activity)
evm.model.LG11.293-gene	310.113	731.062	1.2378	0.00040508	0.0036573	K00430 E1.11.1.7; peroxidase [EC:1.11.1.7]	GO:0042744(hydrogen peroxide catabolic process),GO:0006979(response to oxidative stress),GO:0055114(oxidation-reduction process)	-	GO:0004601(peroxidase activity),GO:0020037(heme binding)
evm.model.LG02.546-gene	92.1867	256.842	1.4799	0.0078251	0.04086	K09285 OVM, ANT; AP2-like factor, ANT lineage	GO:0006355(regulation of transcription, DNA-templated)	-	GO:0003700(DNA-binding transcription factor activity),GO:0003677(DNA binding)
evm.model.LG04.1525-gene	255.988	635.384	1.3104	0.0001728	0.0017824	-	GO:0055085(transmembrane transport)	GO:0016021(integral component of membrane)	GO:0005524(ATP binding),GO:0042626(ATPase activity, coupled to transmembrane movement of substances),GO:0016887(ATPase activity)
evm.model.LG10.628-gene	263.029	100.177	-1.3925	2.9553e-05	0.00039317	K00036 G6PD, zwf; glucose-6-phosphate 1-dehydrogenase [EC:1.1.1.49 1.1.1.363]	GO:0006006(glucose metabolic process),GO:0055114(oxidation-reduction process)	-	GO:0004345(glucose-6-phosphate dehydrogenase activity),GO:0050661(NADP binding)
evm.model.LG02.1855-gene	127.187	6.06935	-4.3871	1.1041e-10	5.9191e-09	-	GO:0046856(phosphatidylinositol dephosphorylation)	-	-
evm.model.LG09.2025-gene	3749.18	10346.6	1.4644	3.3079e-12	2.3568e-10	-	-	-	-
evm.model.LG06.473-gene	146.337	47.3589	-1.6263	0.001292	0.0095027	-	-	-	GO:0003824(catalytic activity)
evm.model.LG10.594-gene	1552.22	779.394	-0.99401	5.7021e-07	1.2969e-05	-	-	-	GO:0016747(transferase activity, transferring acyl groups other than amino-acyl groups)
evm.model.LG02.989-gene	331.129	54.6548	-2.5982	1.2927e-05	0.00019595	-	GO:0006468(protein phosphorylation)	-	GO:0004674(protein serine/threonine kinase activity),GO:0004672(protein kinase activity),GO:0005524(ATP binding)
evm.model.LG12.1566-gene	148.867	374.539	1.3309	0.0080168	0.041675	-	-	-	-
evm.model.LG17.952-gene	1732.84	3825.77	1.1425	4.5982e-06	8.0276e-05	-	GO:0048268(clathrin coat assembly)	GO:0030136(clathrin-coated vesicle)	GO:0005543(phospholipid binding),GO:0005545(1-phosphatidylinositol binding),GO:0030276(clathrin binding)
evm.model.LG07.514-gene	225.141	76.6595	-1.5542	0.0017001	0.01196	-	-	GO:0016021(integral component of membrane)	GO:0004252(serine-type endopeptidase activity)
evm.model.LG09.2061-gene	86.1845	621.713	2.8501	1.4215e-07	3.7069e-06	-	-	-	-
evm.model.LG02.154-gene	2360.28	4607.85	0.96513	0.0022202	0.014953	K12823 DDX5, DBP2; ATP-dependent RNA helicase DDX5/DBP2 [EC:3.6.4.13]	-	-	GO:0005515(protein binding),GO:0003676(nucleic acid binding),GO:0005524(ATP binding)
evm.model.LG04.1272-gene	1421.79	3388.77	1.2533	4.2846e-05	0.00054413	K09553 STIP1; stress-induced-phosphoprotein 1	-	-	GO:0005515(protein binding)
evm.model.LG03.703-gene	5210.58	1965.54	-1.4066	2.7973e-06	5.2542e-05	-	GO:0055085(transmembrane transport)	GO:0016020(membrane)	GO:0022857(transmembrane transporter activity)
evm.model.LG07.731-gene	141.66	31.551	-2.1682	3.7799e-06	6.7686e-05	K10357 MYO5; myosin V	GO:0007015(actin filament organization)	GO:0016459(myosin complex)	GO:0005515(protein binding),GO:0003774(motor activity),GO:0005524(ATP binding)
evm.model.LG01.1879-gene	1746.7	971.748	-0.84569	0.0033973	0.021038	K13379 RGP, UTM; reversibly glycosylated polypeptide / UDP-arabinopyranose mutase [EC:2.4.1.- 5.4.99.30]	GO:0071669(plant-type cell wall organization or biogenesis)	-	GO:0016866(intramolecular transferase activity)
evm.model.LG16.480-gene	751.574	425.769	-0.81946	0.0041952	0.024996	-	-	GO:0016020(membrane)	-
evm.model.LG03.601-gene	1438.88	899.516	-0.67783	0.00051233	0.0044305	-	-	-	GO:0005515(protein binding)
evm.model.LG04.1702-gene	203.409	49.7841	-2.0306	3.7767e-05	0.000487	-	-	-	-
evm.model.LG01.1026-gene	7263.81	738.423	-3.2981	6.8988e-11	3.8449e-09	K08912 LHCB1; light-harvesting complex II chlorophyll a/b binding protein 1	-	-	-
evm.model.LG03.1051-gene	574.537	300.364	-0.93608	0.0010144	0.0078202	-	-	-	-
evm.model.LG01.5-gene	232.896	97.1614	-1.261	0.0091533	0.046179	-	-	-	-
evm.model.LG18.270-gene	2630.89	1307.17	-1.0091	0.00054139	0.004634	K08244 R1; alpha-glucan, water dikinase [EC:2.7.9.4]	GO:0016310(phosphorylation)	-	GO:0005524(ATP binding),GO:0016301(kinase activity)
evm.model.LG01.667-gene	1246.16	3095.7	1.3125	1.1491e-05	0.00017749	-	-	-	-
evm.model.LG01.569-gene	298.78	58.2666	-2.3596	5.1727e-09	1.9007e-07	K12795 SUGT1, SGT1; suppressor of G2 allele of SKP1	-	-	GO:0005515(protein binding)
evm.model.LG04.721-gene	12.3619	474.361	5.2627	3.8902e-07	9.247e-06	-	-	-	GO:0016758(transferase activity, transferring hexosyl groups)
evm.model.LG08.1732-gene	479.044	1064.22	1.1512	7.9196e-05	0.00091809	-	-	-	-
evm.model.LG09.1052-gene	45.3298	7.7636	-2.5474	0.0069507	0.037369	-	-	-	GO:0003676(nucleic acid binding)
evm.model.LG08.545-gene	360.79	130.972	-1.4626	1.2692e-05	0.00019319	-	-	-	-
evm.model.LG15.552-gene	890.816	1927.61	1.1132	0.00048912	0.0042641	K00799 GST, gst; glutathione S-transferase [EC:2.5.1.18]	-	-	GO:0005515(protein binding)
evm.model.LG04.25-gene	1407.95	2398.49	0.76867	0.00018348	0.0018753	K01527 EGD1, BTF3; nascent polypeptide-associated complex subunit beta	-	-	-
evm.model.LG15.551-gene	862.647	361.803	-1.2538	2.0412e-06	3.9758e-05	-	-	-	-
evm.model.LG11.747-gene	3793.4	6120.89	0.69017	0.00039854	0.0036153	-	-	-	-
evm.model.LG05.808-gene	341.309	688.271	1.0118	1.3978e-05	0.00020949	-	-	-	-
evm.model.LG16.914-gene	1593.61	2387.41	0.58302	0.0059636	0.033058	K06883 K06883; uncharacterized protein	-	-	-
evm.model.LG16.275-gene	122.939	255.665	1.0578	0.0084229	0.043266	-	-	-	GO:0005515(protein binding)
evm.model.LG04.327-gene	2260.72	197.843	-3.5139	3.5194e-13	3.001e-11	K10534 NR; nitrate reductase (NAD(P)H) [EC:1.7.1.1 1.7.1.2 1.7.1.3]	GO:0042128(nitrate assimilation),GO:0055114(oxidation-reduction process),GO:0006809(nitric oxide biosynthetic process)	-	GO:0016491(oxidoreductase activity),GO:0043546(molybdopterin cofactor binding),GO:0050464(nitrate reductase (NADPH) activity),GO:0030151(molybdenum ion binding),GO:0020037(heme binding)
evm.model.LG08.32-gene	203.278	76.7846	-1.4053	0.0012087	0.009003	-	-	-	GO:0005515(protein binding)
evm.model.LG10.962-gene	285.083	54.5622	-2.3867	2.8084e-08	8.8747e-07	-	-	-	-
evm.model.LG16.1235-gene	117.259	265.243	1.1766	0.00014376	0.0015244	-	-	-	-
evm.model.LG05.896-gene	238.07	632.971	1.4108	2.9953e-06	5.5793e-05	-	-	-	-
evm.model.LG01.1462-gene	5407.13	2480.79	-1.124	0.00035748	0.0032962	K02636 petC; cytochrome b6-f complex iron-sulfur subunit [EC:1.10.9.1]	GO:0055114(oxidation-reduction process),GO:0015979(photosynthesis)	GO:0016020(membrane),GO:0042651(thylakoid membrane)	GO:0016491(oxidoreductase activity),GO:0051537(2 iron, 2 sulfur cluster binding),GO:0009496(plastoquinol--plastocyanin reductase activity),GO:0045158(electron transporter, transferring electrons within cytochrome b6/f complex of photosystem II activity)
evm.model.LG04.1211-gene	2623.33	386.917	-2.7615	5.8255e-07	1.3193e-05	-	GO:0055085(transmembrane transport)	-	-
evm.model.LG01.1327-gene	188.631	503.612	1.4179	1.5871e-06	3.1718e-05	K12396 AP3D; AP-3 complex subunit delta	GO:0006886(intracellular protein transport),GO:0016192(vesicle-mediated transport)	GO:0030117(membrane coat)	-
evm.model.LG07.739-gene	104.68	8.03662	-3.6986	1.0253e-05	0.00016068	-	-	-	-
evm.model.LG08.773-gene	180.334	34.9354	-2.3685	6.1827e-07	1.3943e-05	K17871 ndh1; NADH:ubiquinone reductase (non-electrogenic) [EC:1.6.5.9]	GO:0055114(oxidation-reduction process)	-	GO:0016491(oxidoreductase activity)
evm.model.LG18.420-gene	4821.21	13143.5	1.4469	0.00031072	0.0029171	K09286 EREBP; EREBP-like factor	GO:0006355(regulation of transcription, DNA-templated)	-	GO:0003700(DNA-binding transcription factor activity),GO:0003677(DNA binding)
evm.model.LG04.945-gene	5721.15	3605.03	-0.66629	8.473e-05	0.00097084	-	-	-	-
evm.model.LG02.87-gene	1826.96	700.175	-1.3836	7.1649e-05	0.00084447	-	-	-	GO:0005515(protein binding)
evm.model.LG12.940-gene	287.404	85.9449	-1.7409	0.0047556	0.027607	-	GO:0006468(protein phosphorylation)	-	GO:0004672(protein kinase activity),GO:0005524(ATP binding),GO:0004674(protein serine/threonine kinase activity)
evm.model.LG16.314-gene	3922.36	2439.32	-0.68531	0.0021057	0.014322	K01358 clpP, CLPP; ATP-dependent Clp protease, protease subunit [EC:3.4.21.92]	GO:0006508(proteolysis)	-	GO:0004252(serine-type endopeptidase activity)
evm.model.LG17.475-gene	299.365	750.619	1.3268	0.00018512	0.0018891	-	-	-	GO:0005515(protein binding)
evm.model.LG03.814-gene	860.728	270.452	-1.6704	5.2896e-08	1.5494e-06	-	GO:0006260(DNA replication)	GO:0009360(DNA polymerase III complex)	GO:0003887(DNA-directed DNA polymerase activity),GO:0005524(ATP binding),GO:0003677(DNA binding)
evm.model.LG06.641-gene	7813.73	4013.89	-0.96097	0.00096975	0.0075304	-	-	-	-
evm.model.LG09.122-gene	1.96291	20.9317	3.4395	0.0043621	0.025785	-	-	-	GO:0005515(protein binding)
evm.model.LG05.1153-gene	731.735	289.389	-1.3381	0.0045396	0.026602	-	-	-	GO:0008270(zinc ion binding)
evm.model.LG02.568-gene	3807.62	5392.75	0.50203	0.0077004	0.040373	-	-	-	GO:0005516(calmodulin binding)
evm.model.LG04.1447-gene	1639.42	3904.36	1.2518	1.1826e-05	0.00018235	K13199 SERBP1; plasminogen activator inhibitor 1 RNA-binding protein	-	-	-
evm.model.LG12.276-gene	280.259	636.619	1.1831	0.00025765	0.0024924	-	-	-	GO:0003824(catalytic activity)
evm.model.LG08.1340-gene	2748.64	4473.11	0.70246	0.00037806	0.0034551	K17267 COPG; coatomer subunit gamma	GO:0006886(intracellular protein transport),GO:0016192(vesicle-mediated transport)	GO:0030126(COPI vesicle coat),GO:0030117(membrane coat)	GO:0005198(structural molecule activity)
evm.model.LG05.390-gene	65.4038	1.34843	-5.5984	4.1712e-05	0.00053074	K10717 CYP735A; cytokinin trans-hydroxylase	GO:0055114(oxidation-reduction process)	-	GO:0005506(iron ion binding),GO:0016705(oxidoreductase activity, acting on paired donors, with incorporation or reduction of molecular oxygen),GO:0020037(heme binding)
evm.model.LG10.219-gene	6.08935	209.411	5.0947	5.6382e-17	8.0986e-15	-	GO:0006355(regulation of transcription, DNA-templated)	-	GO:0003677(DNA binding)
evm.model.LG08.558-gene	379.197	655.936	0.7897	0.0054524	0.030748	K01724 PCBD, phhB; 4a-hydroxytetrahydrobiopterin dehydratase [EC:4.2.1.96]	GO:0006729(tetrahydrobiopterin biosynthetic process)	-	GO:0008124(4-alpha-hydroxytetrahydrobiopterin dehydratase activity)
evm.model.LG14.822-gene	13927.9	5080.65	-1.4549	0.0045282	0.026562	K05298 GAPA; glyceraldehyde-3-phosphate dehydrogenase (NADP+) (phosphorylating) [EC:1.2.1.13]	GO:0006006(glucose metabolic process),GO:0055114(oxidation-reduction process)	-	GO:0016620(oxidoreductase activity, acting on the aldehyde or oxo group of donors, NAD or NADP as acceptor),GO:0050661(NADP binding),GO:0051287(NAD binding)
evm.model.LG12.1584-gene	431.201	741.461	0.78131	0.0010194	0.0078519	-	GO:0006355(regulation of transcription, DNA-templated)	-	GO:0008270(zinc ion binding),GO:0043565(sequence-specific DNA binding),GO:0005515(protein binding)
evm.model.LG08.980-gene	431.288	1289.47	1.5792	0.0002033	0.0020452	-	-	-	GO:0003677(DNA binding)
evm.model.LG16.34-gene	188.107	332.416	0.82034	0.004224	0.025151	-	-	-	GO:0005515(protein binding)
evm.model.LG13.387-gene	63.7115	290.269	2.1881	5.7829e-05	0.00070475	-	-	-	-
evm.model.LG09.323-gene	1274.49	3063.86	1.2654	7.1671e-07	1.5897e-05	-	GO:0055085(transmembrane transport)	GO:0016020(membrane)	GO:0022857(transmembrane transporter activity)
evm.model.LG03.123-gene	2581.8	4447.81	0.78473	0.00054378	0.0046471	K13192 RBM26; RNA-binding protein 26	GO:0045454(cell redox homeostasis)	-	GO:0009055(electron transfer activity),GO:0015035(protein disulfide oxidoreductase activity),GO:0003676(nucleic acid binding),GO:0046872(metal ion binding)
evm.model.LG03.157-gene	2785.92	1230.75	-1.1785	4.4574e-05	0.00056395	-	-	-	-
evm.model.LG09.1388-gene	168.12	12044.1	6.1618	4.2454e-101	1.1403e-96	K07199 PRKAB; 5'-AMP-activated protein kinase, regulatory beta subunit	-	-	GO:0005515(protein binding)
evm.model.LG08.174-gene	1593.59	2520.96	0.66151	0.0099065	0.049139	-	-	-	-
evm.model.LG05.1606-gene	350.121	165.967	-1.0767	0.0013557	0.0098984	-	-	-	-
evm.model.LG10.636-gene	2143.43	1024.3	-1.0654	0.0003681	0.0033814	K02899 RP-L27, MRPL27, rpmA; large subunit ribosomal protein L27	GO:0006412(translation)	GO:0005622(intracellular),GO:0005840(ribosome)	GO:0003735(structural constituent of ribosome)
evm.model.LG16.611-gene	112.88	21.7387	-2.3786	0.00041318	0.0037154	K00430 E1.11.1.7; peroxidase [EC:1.11.1.7]	GO:0006979(response to oxidative stress),GO:0055114(oxidation-reduction process),GO:0042744(hydrogen peroxide catabolic process)	-	GO:0004601(peroxidase activity),GO:0020037(heme binding)
evm.model.LG08.485-gene	77.2335	21.3953	-1.8546	0.0085204	0.043634	-	-	-	-
evm.model.LG09.1697-gene	2910.13	325.586	-3.1602	1.5215e-19	3.0498e-17	K08695 ANR; anthocyanidin reductase [EC:1.3.1.77]	-	-	GO:0003824(catalytic activity),GO:0050662(coenzyme binding)
evm.model.LG10.1654-gene	395.582	1215.76	1.6204	2.2031e-14	2.3389e-12	-	GO:0006479(protein methylation)	-	GO:0008168(methyltransferase activity)
evm.model.LG03.958-gene	2374.61	4767.46	1.0056	2.7235e-07	6.6625e-06	K04421 MAP3K3, MEKK3; mitogen-activated protein kinase kinase kinase 3 [EC:2.7.11.25]	GO:0006468(protein phosphorylation)	-	GO:0005524(ATP binding),GO:0004672(protein kinase activity)
evm.model.LG04.639-gene	20776.6	35804.7	0.78518	0.0035924	0.022015	K09872 PIP; aquaporin PIP	GO:0055085(transmembrane transport)	GO:0016020(membrane)	GO:0015267(channel activity)
evm.model.LG02.983-gene	163.662	321.924	0.97432	0.0033765	0.020961	-	-	-	-
evm.model.LG02.1207-gene	1483.55	8273.27	2.4793	6.9967e-10	3.1853e-08	K09338 HD-ZIP; homeobox-leucine zipper protein	GO:0006355(regulation of transcription, DNA-templated)	-	GO:0003677(DNA binding),GO:0003700(DNA-binding transcription factor activity),GO:0043565(sequence-specific DNA binding)
evm.model.LG08.770-gene	188.884	395.472	1.0663	0.00063081	0.0052489	-	-	-	-
evm.model.LG10.277-gene	87.816	7.93114	-3.4726	0.0039908	0.024002	K10406 KIFC2_3; kinesin family member C2/C3	GO:0007018(microtubule-based movement)	-	GO:0005515(protein binding),GO:0003777(microtubule motor activity),GO:0005524(ATP binding),GO:0008017(microtubule binding)
evm.model.LG05.1075-gene	31.2319	405.493	3.6932	1.5799e-08	5.3664e-07	K13993 HSP20; HSP20 family protein	-	-	-
evm.model.LG01.968-gene	550.913	222.422	-1.3082	2.7473e-05	0.00037063	K03189 ureG; urease accessory protein	GO:0006807(nitrogen compound metabolic process)	-	GO:0003924(GTPase activity),GO:0016151(nickel cation binding)
evm.model.LG04.1050-gene	206.96	96.6814	-1.0993	0.0061379	0.033853	-	-	-	GO:0005515(protein binding)
evm.model.LG09.1714-gene	175.213	75.0547	-1.2219	0.0029242	0.01871	-	-	-	-
evm.model.LG04.1786-gene	1369.29	5103.72	1.8983	0.004147	0.024786	-	GO:0055114(oxidation-reduction process)	-	GO:0005506(iron ion binding),GO:0016705(oxidoreductase activity, acting on paired donors, with incorporation or reduction of molecular oxygen),GO:0020037(heme binding)
evm.model.LG01.1225-gene	592.98	305.99	-0.95482	8.9712e-05	0.0010193	K01056 PTH1, pth, spoVC; peptidyl-tRNA hydrolase, PTH1 family [EC:3.1.1.29]	-	-	GO:0004045(aminoacyl-tRNA hydrolase activity)
evm.model.LG11.685-gene	798.159	390.567	-1.0311	6.8554e-05	0.0008162	K11091 SNRPA; U1 small nuclear ribonucleoprotein A	-	-	GO:0003676(nucleic acid binding)
evm.model.LG04.1821-gene	396.585	889.935	1.1661	6.5685e-05	0.00078588	K17338 REEP1_2_3_4; receptor expression-enhancing protein 1/2/3/4	-	-	-
evm.model.LG10.909-gene	326.461	988.877	1.5995	7.5439e-05	0.00088291	-	-	-	-
evm.model.LG14.270-gene	811.481	1621.5	0.99824	0.0003573	0.0032957	-	-	-	-
evm.model.LG05.67-gene	539.606	1067.37	0.98364	1.3703e-05	0.00020642	K10523 SPOP; speckle-type POZ protein	-	-	GO:0005515(protein binding)
evm.model.LG12.418-gene	1.33477	118.482	6.4362	7.1396e-05	0.00084287	-	-	-	-
evm.model.LG08.695-gene	130.668	58.3759	-1.1632	0.0088993	0.045144	-	-	-	GO:0005515(protein binding)
evm.model.LG17.843-gene	756.345	1216.76	0.68594	0.0070847	0.037938	K12867 SYF1, XAB2; pre-mRNA-splicing factor SYF1	GO:0006396(RNA processing)	-	GO:0005515(protein binding)
evm.model.LG11.6-gene	114.843	36.7529	-1.6428	0.0089099	0.045169	-	-	-	GO:0008270(zinc ion binding),GO:0005515(protein binding)
evm.model.LG02.327-gene	1498.87	939.571	-0.67406	0.004139	0.024745	K02883 RP-L18e, RPL18; large subunit ribosomal protein L18e	GO:0006412(translation)	GO:0005622(intracellular),GO:0005840(ribosome)	GO:0003735(structural constituent of ribosome)
evm.model.LG18.113-gene	126.079	247.162	0.97002	0.0092299	0.046513	-	-	-	-
evm.model.LG16.723-gene	1624.33	4064.59	1.323	1.4118e-10	7.3922e-09	K08739 MLH3; DNA mismatch repair protein MLH3	GO:0006298(mismatch repair)	-	GO:0005524(ATP binding),GO:0030983(mismatched DNA binding)
evm.model.LG11.480-gene	158.288	774.02	2.2886	6.6287e-21	1.5218e-18	K00006 GPD1; glycerol-3-phosphate dehydrogenase (NAD+) [EC:1.1.1.8]	GO:0055114(oxidation-reduction process),GO:0005975(carbohydrate metabolic process),GO:0046168(glycerol-3-phosphate catabolic process),GO:0006072(glycerol-3-phosphate metabolic process)	GO:0009331(glycerol-3-phosphate dehydrogenase complex)	GO:0004367(glycerol-3-phosphate dehydrogenase [NAD+] activity),GO:0016616(oxidoreductase activity, acting on the CH-OH group of donors, NAD or NADP as acceptor),GO:0051287(NAD binding),GO:0016491(oxidoreductase activity)
evm.model.LG09.604-gene	239.963	476.786	0.99153	0.0031707	0.019945	-	-	-	-
evm.model.LG10.1605-gene	360.136	204.875	-0.81321	0.004296	0.02548	K02151 ATPeV1F, ATP6S14; V-type H+-transporting ATPase subunit F	GO:0034220(ion transmembrane transport),GO:0015991(ATP hydrolysis coupled proton transport)	GO:0033180(proton-transporting V-type ATPase, V1 domain)	GO:0046961(proton-transporting ATPase activity, rotational mechanism)
evm.model.LG17.672-gene	1368.77	3455.82	1.3359	7.2095e-06	0.00011844	K15633 gpmI; 2,3-bisphosphoglycerate-independent phosphoglycerate mutase [EC:5.4.2.12]	GO:0006007(glucose catabolic process)	GO:0005737(cytoplasm)	GO:0004619(phosphoglycerate mutase activity),GO:0030145(manganese ion binding),GO:0003824(catalytic activity),GO:0046872(metal ion binding)
evm.model.LG02.1384-gene	2383.83	980.257	-1.2819	0.0069198	0.037262	-	-	-	-
evm.model.LG09.921-gene	328.171	782.089	1.2524	2.5968e-06	4.9107e-05	K09422 MYBP; transcription factor MYB, plant	-	-	GO:0003677(DNA binding)
evm.model.LG13.821-gene	1074.45	1885.69	0.81129	0.00013755	0.0014673	K17943 PUM; pumilio RNA-binding family	-	-	GO:0003723(RNA binding)
evm.model.LG16.481-gene	1590.74	855.234	-0.89527	4.8593e-05	0.00060567	-	-	-	-
evm.model.LG05.9-gene	7088.54	13114.4	0.88759	1.0848e-06	2.2782e-05	-	-	-	GO:0003677(DNA binding)
evm.model.LG12.709-gene	190.48	62.3926	-1.6098	2.4622e-05	0.00033673	-	GO:0090481(pyrimidine nucleotide-sugar transmembrane transport)	GO:0000139(Golgi membrane),GO:0016021(integral component of membrane)	GO:0015165(pyrimidine nucleotide-sugar transmembrane transporter activity)
evm.model.LG14.289-gene	1037.22	3290.22	1.6652	3.5302e-06	6.3896e-05	-	-	GO:0016021(integral component of membrane)	-
evm.model.LG07.419-gene	3792.44	1032.12	-1.8774	2.9644e-07	7.2122e-06	K01193 INV, sacA; beta-fructofuranosidase [EC:3.2.1.26]	GO:0005975(carbohydrate metabolic process)	-	GO:0004564(beta-fructofuranosidase activity),GO:0004575(sucrose alpha-glucosidase activity),GO:0004553(hydrolase activity, hydrolyzing O-glycosyl compounds)
evm.model.LG14.557-gene	91.3491	316.843	1.7951	1.6747e-07	4.3046e-06	-	-	-	GO:0005515(protein binding)
evm.model.LG17.574-gene	5467.3	3254.58	-0.74828	0.0060256	0.033322	K01358 clpP, CLPP; ATP-dependent Clp protease, protease subunit [EC:3.4.21.92]	GO:0006508(proteolysis)	-	GO:0004252(serine-type endopeptidase activity)
evm.model.LG03.536-gene	1403.01	563.119	-1.3173	1.123e-07	3.0014e-06	K13150 COIL, CLN80; coilin	-	-	-
evm.model.LG11.699-gene	1522.39	3354.84	1.1399	4.1514e-05	0.00052846	-	-	-	-
evm.model.LG05.130-gene	1831.32	2829.45	0.62767	0.0035203	0.021667	K21444 PCBP3_4; poly(rC)-binding protein 3/4	-	-	GO:0003723(RNA binding),GO:0003676(nucleic acid binding)
evm.model.LG16.416-gene	136.138	342.992	1.3327	5.444e-06	9.3019e-05	-	-	-	GO:0051087(chaperone binding),GO:0005515(protein binding)
evm.model.LG02.2251-gene	1114	1970.03	0.8223	5.5665e-05	0.0006821	K02728 PSMA4; 20S proteasome subunit alpha 3 [EC:3.4.25.1]	GO:0006511(ubiquitin-dependent protein catabolic process),GO:0051603(proteolysis involved in cellular protein catabolic process)	GO:0019773(proteasome core complex, alpha-subunit complex),GO:0005839(proteasome core complex)	GO:0004175(endopeptidase activity),GO:0004298(threonine-type endopeptidase activity)
evm.model.LG04.1848-gene	1856.89	4400.29	1.2446	3.4398e-07	8.2567e-06	-	GO:0055114(oxidation-reduction process)	-	GO:0005506(iron ion binding),GO:0016705(oxidoreductase activity, acting on paired donors, with incorporation or reduction of molecular oxygen),GO:0020037(heme binding)
evm.model.LG04.1632-gene	1537.16	4042.59	1.3949	2.2379e-05	0.00031019	K09060 GBF; plant G-box-binding factor	GO:0006355(regulation of transcription, DNA-templated)	-	GO:0003700(DNA-binding transcription factor activity)
evm.model.LG12.1135-gene	6618.78	4600.85	-0.52464	0.0052747	0.029909	K10956 SEC61A; protein transport protein SEC61 subunit alpha	GO:0015031(protein transport)	GO:0016020(membrane)	-
evm.model.LG12.1233-gene	1814.79	1185.64	-0.6143	0.0021519	0.014596	K15032 MTERFD; mTERF domain-containing protein, mitochondrial	GO:0006355(regulation of transcription, DNA-templated)	-	GO:0003690(double-stranded DNA binding)
evm.model.LG09.793-gene	10783	7545.07	-0.51514	0.0038792	0.023409	K03147 thiC; phosphomethylpyrimidine synthase [EC:4.1.99.17]	GO:0006508(proteolysis),GO:0009228(thiamine biosynthetic process)	-	GO:0004222(metalloendopeptidase activity),GO:0005524(ATP binding),GO:0051536(iron-sulfur cluster binding),GO:0016830(carbon-carbon lyase activity)
evm.model.LG10.1203-gene	3552.56	8635.4	1.2814	8.2798e-09	2.9456e-07	K03236 EIF1A; translation initiation factor 1A	GO:0006413(translational initiation)	-	GO:0003743(translation initiation factor activity),GO:0003723(RNA binding)
evm.model.LG04.603-gene	4954.49	2243.42	-1.143	0.0036916	0.022515	K01280 TPP2; tripeptidyl-peptidase II [EC:3.4.14.10]	GO:0006508(proteolysis)	-	GO:0004252(serine-type endopeptidase activity)
evm.model.LG02.1800-gene	3738.06	1520.3	-1.2979	2.3622e-10	1.1838e-08	K02987 RP-S4e, RPS4; small subunit ribosomal protein S4e	GO:0006412(translation)	GO:0005622(intracellular),GO:0005840(ribosome)	GO:0003723(RNA binding),GO:0003735(structural constituent of ribosome)
evm.model.LG08.60-gene	3259.26	5128.91	0.65413	0.0067829	0.036659	K19027 ZFYVE26; zinc finger FYVE domain-containing protein 26	-	-	-
evm.model.LG09.614-gene	4417.97	2486.89	-0.82894	0.0047727	0.027682	K03217 yidC, spoIIIJ, OXA1, ccfA; YidC/Oxa1 family membrane protein insertase	-	GO:0016021(integral component of membrane)	GO:0032977(membrane insertase activity)
evm.model.LG13.615-gene	3213.11	1685.56	-0.93067	9.5806e-06	0.00015146	-	-	-	-
evm.model.LG01.2496-gene	353.131	580.041	0.71602	0.0056605	0.031702	-	-	-	-
evm.model.LG10.36-gene	385.348	842.748	1.1286	4.1465e-06	7.3369e-05	-	-	-	-
evm.model.LG03.1307-gene	66.5556	12.6221	-2.3992	0.0068347	0.036893	K22390 ACP7; acid phosphatase type 7	-	-	GO:0003993(acid phosphatase activity),GO:0046872(metal ion binding),GO:0016787(hydrolase activity)
evm.model.LG01.2483-gene	1838	2963.03	0.68895	0.0011027	0.008388	K14018 PLAA, DOA1, UFD3; phospholipase A-2-activating protein	-	-	GO:0005515(protein binding)
evm.model.LG02.1024-gene	12327	20014.4	0.69922	0.0045627	0.026712	K12854 SNRNP200, BRR2; pre-mRNA-splicing helicase BRR2 [EC:3.6.4.13]	-	-	GO:0003676(nucleic acid binding),GO:0005524(ATP binding)
evm.model.LG16.1155-gene	12270.2	3610.84	-1.7648	9.9186e-18	1.5764e-15	K00574 cfa; cyclopropane-fatty-acyl-phospholipid synthase [EC:2.1.1.79]	-	-	-
evm.model.LG04.1236-gene	301.24	106.052	-1.5052	0.0019649	0.013505	K11498 CENPE; centromeric protein E	GO:0007018(microtubule-based movement)	-	GO:0003777(microtubule motor activity),GO:0005524(ATP binding),GO:0008017(microtubule binding)
evm.model.LG01.1923-gene	99.384	18.6281	-2.4157	0.0016489	0.011655	-	-	-	GO:0043531(ADP binding),GO:0005515(protein binding)
evm.model.LG02.163-gene	5.38273	68.103	3.6684	0.0080478	0.041803	K18819 GOLS; inositol 3-alpha-galactosyltransferase [EC:2.4.1.123]	-	-	GO:0016757(transferase activity, transferring glycosyl groups)
evm.model.LG01.2119-gene	873.457	539.196	-0.69577	0.0034378	0.021252	K00417 QCR7, UQCRB; ubiquinol-cytochrome c reductase subunit 7	GO:0006122(mitochondrial electron transport, ubiquinol to cytochrome c)	GO:0005750(mitochondrial respiratory chain complex III)	-
evm.model.LG10.308-gene	1498.31	251.217	-2.5768	7.4216e-23	2.1668e-20	-	-	-	GO:0016787(hydrolase activity)
evm.model.LG18.59-gene	136.618	263.309	0.94525	0.0041558	0.024813	-	GO:0006355(regulation of transcription, DNA-templated)	-	GO:0008270(zinc ion binding),GO:0043565(sequence-specific DNA binding),GO:0005515(protein binding)
evm.model.LG08.1157-gene	5620.43	2157.89	-1.381	0.0067504	0.036541	-	-	-	GO:0005515(protein binding)
evm.model.LG03.628-gene	139.758	11.1946	-3.6447	1.3008e-07	3.4253e-06	-	-	-	-
evm.model.LG06.1477-gene	1447.18	956.85	-0.59705	0.0064142	0.035103	K01358 clpP, CLPP; ATP-dependent Clp protease, protease subunit [EC:3.4.21.92]	GO:0006508(proteolysis)	-	GO:0004252(serine-type endopeptidase activity)
evm.model.LG02.47-gene	684.128	33.6471	-4.3431	1.3679e-12	1.0743e-10	K16241 HY5; transcription factor HY5	GO:0006355(regulation of transcription, DNA-templated)	-	GO:0003700(DNA-binding transcription factor activity)
evm.model.LG09.1082-gene	672.63	1221.74	0.861	0.004148	0.024787	-	GO:0006355(regulation of transcription, DNA-templated)	-	GO:0042393(histone binding)
evm.model.LG01.2844-gene	2382.9	5478.86	1.2011	1.251e-08	4.3079e-07	K14513 EIN2; ethylene-insensitive protein 2	GO:0030001(metal ion transport),GO:0009873(ethylene-activated signaling pathway)	GO:0016020(membrane)	GO:0046873(metal ion transmembrane transporter activity)
evm.model.LG02.1484-gene	554.307	178.472	-1.6343	0.0029348	0.018755	-	GO:0006468(protein phosphorylation)	-	GO:0004672(protein kinase activity),GO:0005524(ATP binding),GO:0004674(protein serine/threonine kinase activity)
evm.model.LG02.1247-gene	837.898	346.449	-1.274	1.0875e-06	2.2821e-05	-	-	-	GO:0003676(nucleic acid binding),GO:0005524(ATP binding)
evm.model.LG02.2447-gene	1395.27	7723.71	2.4687	3.0848e-10	1.5038e-08	-	-	-	-
evm.model.LG14.422-gene	2190.78	1532.59	-0.51541	0.0059925	0.033174	-	-	-	-
evm.model.LG03.1072-gene	175.265	336.706	0.9415	0.001735	0.012168	-	-	-	GO:0003676(nucleic acid binding)
evm.model.LG14.772-gene	1809.24	4032.74	1.1564	4.1176e-05	0.00052467	-	-	-	GO:0003676(nucleic acid binding)
evm.model.LG02.2118-gene	3196.83	7548.76	1.2397	1.1134e-11	7.2766e-10	-	-	-	GO:0004869(cysteine-type endopeptidase inhibitor activity)
evm.model.LG16.540-gene	1108.09	2158.64	0.96241	0.00021478	0.0021369	K03124 TFIIB, GTF2B, SUA7, tfb; transcription initiation factor TFIIB	GO:0006355(regulation of transcription, DNA-templated),GO:0070897(transcription preinitiation complex assembly)	-	GO:0017025(TBP-class protein binding)
evm.model.LG07.169-gene	545.102	274.445	-0.98962	0.0065771	0.035805	-	-	-	GO:0005515(protein binding),GO:0008270(zinc ion binding)
evm.model.LG12.972-gene	296.869	658.591	1.15	6.1988e-05	0.00074798	K00899 mtnK; 5-methylthioribose kinase [EC:2.7.1.100]	-	-	-
evm.model.LG12.1250-gene	2565.05	1033.46	-1.3114	5.5203e-06	9.3963e-05	K14172 LHCB7; light-harvesting complex II chlorophyll a/b binding protein 7	-	-	-
evm.model.LG02.1833-gene	370.98	148.066	-1.3243	0.0047832	0.027731	-	-	-	-
evm.model.LG05.795-gene	28960.7	11963.1	-1.2755	3.1294e-12	2.2355e-10	K11262 ACACA; acetyl-CoA carboxylase / biotin carboxylase 1 [EC:6.4.1.2 6.3.4.14 2.1.3.15]	GO:0006633(fatty acid biosynthetic process)	-	GO:0005524(ATP binding),GO:0016874(ligase activity),GO:0046872(metal ion binding),GO:0003989(acetyl-CoA carboxylase activity)
evm.model.LG09.1227-gene	291.661	504.35	0.7901	0.00070797	0.0057817	-	-	GO:0016020(membrane)	-
evm.model.LG04.1966-gene	1298.26	4677.75	1.8492	6.1313e-12	4.1905e-10	K12119 CRY2; cryptochrome 2	GO:0009785(blue light signaling pathway)	-	GO:0009882(blue light photoreceptor activity)
evm.model.LG04.1679-gene	1795.37	2610.5	0.54002	0.004284	0.02543	K13091 RBM39, RNPC2; RNA-binding protein 39	GO:0006397(mRNA processing)	GO:0005634(nucleus)	GO:0003723(RNA binding),GO:0003676(nucleic acid binding)
evm.model.LG16.420-gene	217.734	97.1442	-1.1647	0.0019076	0.013169	K20456 OSBP; oxysterol-binding protein 1	-	-	-
evm.model.LG07.23-gene	190.55	40.6073	-2.2303	0.001131	0.0085457	K09872 PIP; aquaporin PIP	GO:0055085(transmembrane transport)	GO:0016020(membrane)	GO:0015267(channel activity)
evm.model.Contig15.9-gene	162.912	342.057	1.0708	0.001857	0.012882	K07375 TUBB; tubulin beta	GO:0007017(microtubule-based process)	GO:0005874(microtubule)	GO:0005200(structural constituent of cytoskeleton),GO:0005525(GTP binding),GO:0003924(GTPase activity)
evm.model.LG09.479-gene	298.291	825.288	1.4678	2.092e-08	6.8524e-07	K07252 E3.6.1.43; dolichyldiphosphatase [EC:3.6.1.43]	-	-	-
evm.model.LG02.1216-gene	100.998	1105.59	3.4525	6.9845e-10	3.1851e-08	K16055 TPS; trehalose 6-phosphate synthase/phosphatase [EC:2.4.1.15 3.1.3.12]	GO:0005992(trehalose biosynthetic process)	-	GO:0003824(catalytic activity)
evm.model.LG17.219-gene	905.883	1453.76	0.6821	0.0023334	0.015583	-	-	-	GO:0005515(protein binding)
evm.model.LG02.186-gene	198.096	73.0578	-1.4383	0.0055412	0.03115	-	-	-	GO:0005515(protein binding),GO:0043531(ADP binding)
evm.model.LG05.662-gene	13.1559	124.934	3.2558	0.0051715	0.029475	-	-	-	-
evm.model.LG12.1368-gene	1481.42	4093.12	1.4662	6.2519e-06	0.00010469	-	-	-	GO:0005515(protein binding)
evm.model.LG05.930-gene	2043.06	5238.97	1.3584	1.0506e-05	0.00016388	-	-	-	-
evm.model.LG01.280-gene	2208.61	3164.47	0.51884	0.0085133	0.043622	-	-	-	GO:0005515(protein binding)
evm.model.LG08.814-gene	1418.2	2127.84	0.58518	0.0095914	0.047966	K13125 NOSIP; nitric oxide synthase-interacting protein	-	-	GO:0061630(ubiquitin protein ligase activity)
evm.model.LG17.914-gene	385.811	107.661	-1.8416	0.00091137	0.0071535	-	-	-	-
evm.model.LG09.1094-gene	2555.51	764.215	-1.7416	3.6124e-12	2.5534e-10	-	GO:0045454(cell redox homeostasis)	-	GO:0009055(electron transfer activity),GO:0015035(protein disulfide oxidoreductase activity)
evm.model.LG03.191-gene	0	31.0189	7.4735	1.8203e-05	0.00026021	-	-	-	-
evm.model.LG02.793-gene	323.19	110.779	-1.5454	0.00099301	0.0076821	K06001 trpB; tryptophan synthase beta chain [EC:4.2.1.20]	GO:0006568(tryptophan metabolic process)	-	GO:0004834(tryptophan synthase activity)
evm.model.LG07.288-gene	467.485	239.677	-0.96365	0.0050092	0.028755	K02881 RP-L18, MRPL18, rplR; large subunit ribosomal protein L18	GO:0006412(translation)	GO:0005622(intracellular),GO:0005840(ribosome)	GO:0003735(structural constituent of ribosome)
evm.model.LG01.1694-gene	196.325	341.021	0.79595	0.0096532	0.04822	K01785 galM, GALM; aldose 1-epimerase [EC:5.1.3.3]	GO:0005975(carbohydrate metabolic process),GO:0019318(hexose metabolic process)	-	GO:0003824(catalytic activity),GO:0030246(carbohydrate binding),GO:0016853(isomerase activity)
evm.model.LG11.603-gene	5657.4	2186.48	-1.3715	1.3562e-11	8.6529e-10	-	-	-	GO:0003676(nucleic acid binding)
evm.model.LG01.2170-gene	753.972	3388.67	2.1678	2.292e-22	6.2185e-20	K00801 FDFT1; farnesyl-diphosphate farnesyltransferase [EC:2.5.1.21]	GO:0009058(biosynthetic process),GO:0008610(lipid biosynthetic process),GO:0006696(ergosterol biosynthetic process)	GO:0016021(integral component of membrane)	GO:0016740(transferase activity),GO:0016765(transferase activity, transferring alkyl or aryl (other than methyl) groups),GO:0004310(farnesyl-diphosphate farnesyltransferase activity),GO:0051996(squalene synthase activity)
evm.model.LG07.167-gene	3135.98	6016.38	0.94002	0.00036591	0.0033636	K10590 TRIP12; E3 ubiquitin-protein ligase TRIP12 [EC:2.3.2.26]	-	-	GO:0004842(ubiquitin-protein transferase activity),GO:0005515(protein binding)
evm.model.LG08.137-gene	1485.77	10726.5	2.8519	7.8757e-13	6.391e-11	K01955 carB, CPA2; carbamoyl-phosphate synthase large subunit [EC:6.3.5.5]	GO:0006807(nitrogen compound metabolic process)	-	GO:0005524(ATP binding),GO:0046872(metal ion binding)
evm.model.LG05.134-gene	3977.65	8282.36	1.0582	0.0028697	0.01844	K09512 DNAJB6; DnaJ homolog subfamily B member 6	-	-	-
evm.model.LG07.280-gene	315.121	776.998	1.3029	0.0046005	0.026892	-	-	-	GO:0003824(catalytic activity)
evm.model.LG02.291-gene	559.445	1171.77	1.0664	0.00010775	0.001189	-	-	-	-
evm.model.LG04.1942-gene	1159.49	1920.55	0.72779	0.00090825	0.0071312	K11446 KDM5, JARID1; histone demethylase JARID1 [EC:1.14.11.-]	-	GO:0005634(nucleus)	-
evm.model.LG08.203-gene	2511.18	4374.25	0.80065	1.5227e-06	3.0702e-05	-	-	-	GO:0046872(metal ion binding)
evm.model.LG14.114-gene	1000.1	445.355	-1.1669	0.0019005	0.013139	K09903 pyrH; uridylate kinase [EC:2.7.4.22]	GO:0006221(pyrimidine nucleotide biosynthetic process)	GO:0005737(cytoplasm)	GO:0033862(UMP kinase activity)
evm.model.LG13.142-gene	311.814	907.814	1.5416	3.1256e-08	9.7733e-07	-	GO:0007186(G-protein coupled receptor signaling pathway),GO:0007165(signal transduction)	-	GO:0003924(GTPase activity),GO:0019001(guanyl nucleotide binding),GO:0031683(G-protein beta/gamma-subunit complex binding)
evm.model.LG04.281-gene	3342.46	2198.04	-0.60468	0.0022522	0.015139	K09490 HSPA5, BIP; heat shock 70kDa protein 5	-	-	-
evm.model.LG12.1494-gene	1227.06	3282.89	1.4199	1.6598e-08	5.6009e-07	K08679 E5.1.3.6; UDP-glucuronate 4-epimerase [EC:5.1.3.6]	-	-	-
evm.model.LG12.965-gene	112.068	463.062	2.0445	2.7879e-06	5.2438e-05	-	GO:0006355(regulation of transcription, DNA-templated)	-	GO:0003700(DNA-binding transcription factor activity),GO:0003677(DNA binding)
evm.model.LG01.2590-gene	12693.5	6634.4	-0.93606	0.0093993	0.047199	-	GO:0006508(proteolysis)	-	GO:0004252(serine-type endopeptidase activity)
evm.model.LG05.1758-gene	264.887	21.0526	-3.6548	1.3667e-11	8.6989e-10	-	-	-	-
evm.model.LG06.1505-gene	943.379	1831.96	0.9572	3.8219e-05	0.00049189	K17046 DEK; protein DEK	-	-	-
evm.model.Contig36.11-gene	11.6553	171.562	3.8912	3.1078e-10	1.5107e-08	-	-	GO:0005576(extracellular region)	GO:0004867(serine-type endopeptidase inhibitor activity)
evm.model.LG05.222-gene	324.499	80.1865	-2.0156	0.0026049	0.01705	K00279 CKX; cytokinin dehydrogenase [EC:1.5.99.12]	GO:0009690(cytokinin metabolic process),GO:0055114(oxidation-reduction process)	-	GO:0003824(catalytic activity),GO:0050660(flavin adenine dinucleotide binding),GO:0071949(FAD binding),GO:0019139(cytokinin dehydrogenase activity),GO:0016491(oxidoreductase activity)
evm.model.LG12.1256-gene	237.18	442.414	0.89937	0.00359	0.022005	-	-	-	GO:0003676(nucleic acid binding)
evm.model.LG09.1211-gene	912.713	52.1293	-4.1296	2.7397e-13	2.4127e-11	-	GO:0009664(plant-type cell wall organization)	GO:0005576(extracellular region)	-
evm.model.LG08.797-gene	69.8271	558.113	3.0008	3.8872e-09	1.4542e-07	-	GO:0055085(transmembrane transport)	GO:0016021(integral component of membrane),GO:0016020(membrane)	GO:0022857(transmembrane transporter activity)
evm.model.LG04.1828-gene	2362.66	948.051	-1.3171	5.1601e-06	8.9018e-05	K13811 PAPSS; 3'-phosphoadenosine 5'-phosphosulfate synthase [EC:2.7.7.4 2.7.1.25]	GO:0000103(sulfate assimilation)	-	GO:0004781(sulfate adenylyltransferase (ATP) activity)
evm.model.LG02.2328-gene	402.002	142.624	-1.4956	0.0020946	0.014265	-	-	-	-
evm.model.LG16.352-gene	735.093	1467.54	0.99706	0.00020223	0.0020382	-	-	-	GO:0003677(DNA binding),GO:0003676(nucleic acid binding),GO:0008270(zinc ion binding)
evm.model.LG04.340-gene	201.769	95.5466	-1.0778	0.0057276	0.03201	-	-	-	GO:0008270(zinc ion binding),GO:0005515(protein binding)
evm.model.LG06.978-gene	5.7055	58.5962	3.3613	0.00037549	0.0034387	-	-	-	-
evm.model.LG05.370-gene	34.5558	118.048	1.7717	0.0084646	0.043414	-	-	-	-
evm.model.LG15.950-gene	165.564	59.4593	-1.4783	0.00072373	0.0058871	-	-	-	GO:0005515(protein binding),GO:0008270(zinc ion binding)
evm.model.LG03.827-gene	545.442	236.924	-1.2029	0.00031284	0.002933	-	-	-	GO:0005524(ATP binding)
evm.model.LG12.488-gene	2913.69	271.411	-3.4239	1.2563e-09	5.2889e-08	K15109 SLC25A20_29, CACT, CACL, CRC1; solute carrier family 25 (mitochondrial carnitine/acylcarnitine transporter), member 20/29	-	-	-
evm.model.LG10.902-gene	112.234	42.1518	-1.4137	0.0085404	0.043694	-	-	-	GO:0005515(protein binding)
evm.model.LG12.111-gene	501.77	951.237	0.92235	0.0009378	0.0073246	-	-	-	GO:0003676(nucleic acid binding)
evm.model.LG18.376-gene	843.636	147.087	-2.5206	4.8253e-05	0.00060199	-	GO:0055114(oxidation-reduction process)	-	GO:0005506(iron ion binding),GO:0016705(oxidoreductase activity, acting on paired donors, with incorporation or reduction of molecular oxygen),GO:0020037(heme binding)
evm.model.LG12.1321-gene	1079.65	454.045	-1.2496	2.8148e-05	0.00037841	K16732 PRC1; protein regulator of cytokinesis 1	-	-	-
evm.model.LG03.1193-gene	1752.8	5677.79	1.6954	2.2897e-15	2.7955e-13	-	-	-	GO:0003676(nucleic acid binding)
evm.model.LG08.1525-gene	1526.29	3015.39	0.9821	0.0044947	0.026395	K06630 YWHAE; 14-3-3 protein epsilon	-	-	GO:0019904(protein domain specific binding)
evm.model.LG05.1380-gene	272.32	498.986	0.87376	0.00017336	0.0017868	K07466 RFA1, RPA1, rpa; replication factor A1	-	-	-
evm.model.LG14.418-gene	283.914	726.3	1.3552	3.1207e-09	1.1992e-07	-	GO:0006468(protein phosphorylation)	-	GO:0005515(protein binding),GO:0004672(protein kinase activity),GO:0005524(ATP binding)
evm.model.LG05.1765-gene	931.515	482.408	-0.94895	8.5361e-05	0.00097619	K09422 MYBP; transcription factor MYB, plant	-	-	GO:0003677(DNA binding)
evm.model.LG11.596-gene	979.025	1863.52	0.92816	0.00033476	0.0031113	K13108 SNIP1; smad nuclear-interacting protein 1	-	-	GO:0005515(protein binding)
evm.model.LG01.828-gene	213.599	424.93	0.99134	0.00040173	0.0036356	K20869 IRX9; putative beta-1,4-xylosyltransferase IRX9 [EC:2.4.2.-]	-	GO:0016020(membrane)	GO:0005515(protein binding),GO:0015018(galactosylgalactosylxylosylprotein 3-beta-glucuronosyltransferase activity)
evm.model.LG04.497-gene	1434.88	3515.36	1.2926	1.9086e-08	6.3213e-07	K11804 WDR42A; WD repeat-containing protein 42A	-	-	GO:0005515(protein binding)
evm.model.LG06.214-gene	23.8514	0.337109	-6.0372	0.00091811	0.0071917	-	-	-	-
evm.model.LG03.923-gene	372.533	140.22	-1.4089	8.1711e-05	0.00094069	-	-	-	GO:0005515(protein binding),GO:0008270(zinc ion binding)
evm.model.LG05.1575-gene	85.1639	23.9762	-1.8275	0.0090251	0.04567	-	GO:0006355(regulation of transcription, DNA-templated)	-	GO:0003700(DNA-binding transcription factor activity),GO:0043565(sequence-specific DNA binding)
evm.model.LG09.1879-gene	333.423	109.716	-1.6037	0.0015539	0.011115	-	-	-	GO:0016787(hydrolase activity)
evm.model.LG15.645-gene	1178.09	687.55	-0.777	0.0041093	0.024621	-	-	-	GO:0005515(protein binding)
evm.model.LG07.252-gene	603.082	2414.43	2.0011	1.4472e-17	2.2599e-15	K12590 RRP46, EXOSC5; exosome complex component RRP46	-	-	-
evm.model.LG04.1843-gene	205.128	335.214	0.70829	0.0087745	0.044645	K17769 TOM22; mitochondrial import receptor subunit TOM22	GO:0006886(intracellular protein transport)	GO:0005741(mitochondrial outer membrane)	-
evm.model.LG05.661-gene	838.184	410.718	-1.0296	0.0037832	0.022938	K01875 SARS, serS; seryl-tRNA synthetase [EC:6.1.1.11]	GO:0006434(seryl-tRNA aminoacylation),GO:0006418(tRNA aminoacylation for protein translation)	-	GO:0000166(nucleotide binding),GO:0004828(serine-tRNA ligase activity),GO:0005524(ATP binding),GO:0004812(aminoacyl-tRNA ligase activity)
evm.model.LG08.333-gene	383.315	114.916	-1.7379	8.3186e-05	0.00095486	K01465 URA4, pyrC; dihydroorotase [EC:3.5.2.3]	GO:0019856(pyrimidine nucleobase biosynthetic process)	-	GO:0004151(dihydroorotase activity),GO:0016787(hydrolase activity)
evm.model.LG05.192-gene	5823.65	2728.55	-1.0938	8.0635e-07	1.7523e-05	K01870 IARS, ileS; isoleucyl-tRNA synthetase [EC:6.1.1.5]	GO:0006418(tRNA aminoacylation for protein translation),GO:0006428(isoleucyl-tRNA aminoacylation)	-	GO:0004812(aminoacyl-tRNA ligase activity),GO:0000166(nucleotide binding),GO:0004822(isoleucine-tRNA ligase activity),GO:0005524(ATP binding),GO:0002161(aminoacyl-tRNA editing activity),GO:0000049(tRNA binding)
evm.model.LG09.767-gene	337.009	910.072	1.4336	1.7999e-09	7.2811e-08	-	-	-	-
evm.model.LG05.197-gene	440.039	214.716	-1.0348	0.001126	0.0085129	-	-	-	-
evm.model.LG01.1234-gene	143.213	1521.54	3.4078	1.3723e-28	7.0886e-26	K09422 MYBP; transcription factor MYB, plant	-	-	GO:0003677(DNA binding)
evm.model.LG05.1155-gene	80.2697	11.7504	-2.7695	0.0013595	0.0099174	K22856 EEF1AKMT2, EFM4, METTL10; EEF1A lysine methyltransferase 2 [EC:2.1.1.-]	-	-	GO:0008168(methyltransferase activity)
evm.model.LG08.414-gene	490.926	133.859	-1.8752	1.0329e-07	2.7943e-06	K02921 RP-L37Ae, RPL37A; large subunit ribosomal protein L37Ae	GO:0006412(translation)	GO:0005622(intracellular),GO:0005840(ribosome)	GO:0003735(structural constituent of ribosome)
evm.model.LG11.421-gene	112.557	25.6088	-2.1349	0.002576	0.016909	-	-	-	-
evm.model.LG08.873-gene	84.9544	7.48745	-3.5055	0.0036891	0.022505	-	-	-	GO:0005515(protein binding),GO:0043531(ADP binding)
evm.model.LG10.1287-gene	584.901	1057.62	0.85443	0.0075485	0.039779	-	-	-	-
evm.model.LG12.517-gene	840.593	3107.27	1.8859	2.8033e-11	1.6959e-09	-	-	-	-
evm.model.LG01.2081-gene	587.309	1335.86	1.1853	3.4147e-07	8.2111e-06	-	-	-	-
evm.model.LG16.915-gene	610.009	1111.53	0.86526	0.00020747	0.002077	-	-	-	GO:0005515(protein binding)
evm.model.LG09.1188-gene	0	13.469	6.2702	0.0017876	0.012471	-	-	-	-
evm.model.LG01.1836-gene	2297.8	734.977	-1.6442	1.4169e-06	2.8898e-05	K01807 rpiA; ribose 5-phosphate isomerase A [EC:5.3.1.6]	GO:0009052(pentose-phosphate shunt, non-oxidative branch)	-	GO:0004751(ribose-5-phosphate isomerase activity)
evm.model.LG01.2228-gene	1012.56	2836.91	1.4862	5.9236e-05	0.00071987	-	-	-	-
evm.model.LG09.127-gene	211.74	374.593	0.82232	0.0070977	0.037992	-	GO:0006355(regulation of transcription, DNA-templated)	-	GO:0003700(DNA-binding transcription factor activity),GO:0043565(sequence-specific DNA binding)
evm.model.LG08.136-gene	20.4753	73.8204	1.8505	0.0097852	0.048709	-	-	-	-
evm.model.LG06.1204-gene	3631.61	6112.2	0.75102	0.00068051	0.0055931	K07466 RFA1, RPA1, rpa; replication factor A1	-	-	-
evm.model.LG12.1350-gene	223.867	596.384	1.4135	8.5064e-05	0.0009735	K14945 QKI; protein quaking	-	-	GO:0003723(RNA binding),GO:0003676(nucleic acid binding)
evm.model.LG09.1245-gene	126.272	1395.75	3.4689	1.3164e-12	1.043e-10	-	GO:0055085(transmembrane transport)	GO:0016021(integral component of membrane)	-
evm.model.LG05.1320-gene	1381.33	786.285	-0.81286	0.00038788	0.0035328	K03377 CASD1; N-acetylneuraminate 9-O-acetyltransferase [EC:2.3.1.45]	-	-	-
evm.model.LG14.120-gene	752.734	1446.77	0.94278	0.0012045	0.0089773	K20557 VIP1; transcription factor VIP1	GO:0006355(regulation of transcription, DNA-templated)	-	GO:0003700(DNA-binding transcription factor activity)
evm.model.LG11.646-gene	1204.09	1994.93	0.7281	0.0074335	0.039319	K11866 STAMBP, AMSH; STAM-binding protein [EC:3.4.19.12]	-	-	GO:0005515(protein binding)
evm.model.LG08.491-gene	861.225	352.644	-1.2883	5.7498e-05	0.00070136	K14486 K14486, ARF; auxin response factor	GO:0006355(regulation of transcription, DNA-templated),GO:0009725(response to hormone)	GO:0005634(nucleus)	GO:0005515(protein binding),GO:0003677(DNA binding)
evm.model.LG02.436-gene	282.641	1082.64	1.9387	5.4009e-06	9.2406e-05	K01090 E3.1.3.16; protein phosphatase [EC:3.1.3.16]	GO:0009742(brassinosteroid mediated signaling pathway)	-	GO:0005515(protein binding),GO:0016787(hydrolase activity),GO:0004721(phosphoprotein phosphatase activity)
evm.model.LG16.928-gene	1106.27	2860.42	1.3705	1.1277e-09	4.8618e-08	K10666 RNF5; E3 ubiquitin-protein ligase RNF5 [EC:2.3.2.27]	-	-	GO:0046872(metal ion binding)
evm.model.LG02.1620-gene	2853.23	1516.04	-0.91235	0.0029534	0.018847	K03545 tig; trigger factor	GO:0006457(protein folding),GO:0015031(protein transport)	-	-
evm.model.LG09.822-gene	373.362	868.259	1.2176	0.00016025	0.0016742	K13993 HSP20; HSP20 family protein	-	-	-
evm.model.LG12.942-gene	443.441	1534.25	1.7903	5.095e-10	2.3759e-08	-	-	-	GO:0005515(protein binding),GO:0003677(DNA binding)
evm.model.LG17.458-gene	718.841	389.2	-0.88544	9.0085e-05	0.0010223	K14859 SSF1_2; ribosome biogenesis protein SSF1/2	-	-	-
evm.model.LG09.702-gene	702.431	320.959	-1.1304	5.4259e-05	0.00066669	-	-	-	GO:0008168(methyltransferase activity)
evm.model.LG01.2773-gene	70.865	191.945	1.4358	0.0048163	0.027887	-	-	-	-
evm.model.LG07.1268-gene	106.424	14.4909	-2.8806	0.0037878	0.02296	-	-	-	-
evm.model.LG12.1597-gene	157.826	37.9975	-2.0523	0.0001874	0.0019081	-	GO:0048268(clathrin coat assembly)	GO:0030136(clathrin-coated vesicle)	GO:0005543(phospholipid binding),GO:0005545(1-phosphatidylinositol binding),GO:0030276(clathrin binding)
evm.model.LG10.715-gene	397.789	829.138	1.0596	0.0013804	0.010051	-	-	-	GO:0003676(nucleic acid binding)
evm.model.LG12.300-gene	1271.16	4969.45	1.9668	2.9377e-06	5.4873e-05	-	-	-	-
evm.model.LG04.1326-gene	1408.86	4991.69	1.8249	3.3132e-10	1.6035e-08	-	-	-	-
evm.model.LG10.726-gene	247.265	135.028	-0.87188	0.0080883	0.041963	-	-	-	GO:0005515(protein binding),GO:0008270(zinc ion binding)
evm.model.LG08.912-gene	1139.39	553.669	-1.0414	0.0019487	0.013408	K05387 GRIP; glutamate receptor, ionotropic, plant	-	GO:0016020(membrane)	GO:0004970(ionotropic glutamate receptor activity)
evm.model.LG14.197-gene	112.583	333.938	1.5666	4.5363e-07	1.0586e-05	-	-	-	-
evm.model.LG14.689-gene	1627.11	276.136	-2.5591	1.1439e-20	2.5394e-18	K03768 PPIB, ppiB; peptidyl-prolyl cis-trans isomerase B (cyclophilin B) [EC:5.2.1.8]	GO:0000413(protein peptidyl-prolyl isomerization)	-	GO:0003755(peptidyl-prolyl cis-trans isomerase activity)
evm.model.LG14.852-gene	12161.9	429.003	-4.8254	3.1007e-25	1.041e-22	K00660 CHS; chalcone synthase [EC:2.3.1.74]	GO:0009058(biosynthetic process)	-	GO:0003824(catalytic activity),GO:0016747(transferase activity, transferring acyl groups other than amino-acyl groups)
evm.model.LG08.155-gene	435.215	100.596	-2.1125	1.8972e-09	7.6284e-08	-	-	-	GO:0030246(carbohydrate binding)
evm.model.LG17.396-gene	685.462	1773.26	1.3707	4.2073e-07	9.9354e-06	K11654 SMARCA5, SNF2H, ISWI; SWI/SNF-related matrix-associated actin-dependent regulator of chromatin subfamily A member 5 [EC:3.6.4.-]	GO:0006338(chromatin remodeling),GO:0043044(ATP-dependent chromatin remodeling)	GO:0005634(nucleus)	GO:0005524(ATP binding),GO:0003676(nucleic acid binding),GO:0016818(hydrolase activity, acting on acid anhydrides, in phosphorus-containing anhydrides),GO:0031491(nucleosome binding),GO:0003677(DNA binding)
evm.model.LG05.1125-gene	2308.88	8721.15	1.9171	1.0704e-16	1.4974e-14	-	GO:0006355(regulation of transcription, DNA-templated)	-	GO:0003700(DNA-binding transcription factor activity),GO:0003677(DNA binding)
evm.model.LG10.397-gene	25.3694	125.053	2.2993	5.9876e-05	0.00072608	-	-	-	-
evm.model.LG12.793-gene	440.267	106.078	-2.0522	0.00011865	0.0012887	-	-	-	GO:0008270(zinc ion binding),GO:0005515(protein binding)
evm.model.LG05.2055-gene	34.7738	180.899	2.3768	0.0016567	0.0117	K15639 CYP734A1, BAS1; PHYB activation tagged suppressor 1 [EC:1.14.-.-]	GO:0055114(oxidation-reduction process)	-	GO:0005506(iron ion binding),GO:0016705(oxidoreductase activity, acting on paired donors, with incorporation or reduction of molecular oxygen),GO:0020037(heme binding)
evm.model.LG11.136-gene	195.505	51.3091	-1.9292	0.00023016	0.0022645	-	-	-	-
evm.model.LG04.882-gene	19.219	116.357	2.5965	0.00068623	0.0056301	K11816 YUCCA; indole-3-pyruvate monooxygenase [EC:1.14.13.168]	GO:0055114(oxidation-reduction process)	-	GO:0016491(oxidoreductase activity),GO:0004499(N,N-dimethylaniline monooxygenase activity),GO:0050660(flavin adenine dinucleotide binding),GO:0050661(NADP binding)
evm.model.LG01.58-gene	230.27	100.738	-1.1915	0.0096331	0.048156	-	-	-	-
evm.model.LG08.1753-gene	1346.83	455.433	-1.564	0.00012287	0.0013259	-	-	-	GO:0005524(ATP binding)
evm.model.LG05.810-gene	97.0284	294.755	1.6018	5.1762e-06	8.9238e-05	K03231 EEF1A; elongation factor 1-alpha	-	-	GO:0003924(GTPase activity),GO:0005525(GTP binding)
evm.model.LG02.1876-gene	1498.01	4975.33	1.7318	4.904e-15	5.727e-13	-	-	-	-
evm.model.LG12.1296-gene	4483.26	7276.29	0.69866	0.0026484	0.017277	K13096 SF4; splicing factor 4	GO:0006396(RNA processing)	-	GO:0003723(RNA binding),GO:0003676(nucleic acid binding)
evm.model.LG12.1215-gene	998.358	1551.22	0.63555	0.0051704	0.029475	-	GO:0006468(protein phosphorylation)	-	GO:0004672(protein kinase activity),GO:0005524(ATP binding)
evm.model.LG05.1341-gene	651.815	1962.02	1.5899	0.0011554	0.008698	-	-	-	GO:0008289(lipid binding)
evm.model.LG17.978-gene	2030.17	601.951	-1.754	2.076e-09	8.2734e-08	K07025 K07025; putative hydrolase of the HAD superfamily	-	-	GO:0016787(hydrolase activity)
evm.model.LG09.1444-gene	410.438	149.91	-1.4525	6.282e-05	0.00075734	-	GO:0055114(oxidation-reduction process)	-	GO:0005506(iron ion binding),GO:0016705(oxidoreductase activity, acting on paired donors, with incorporation or reduction of molecular oxygen),GO:0020037(heme binding)
evm.model.LG02.1697-gene	425.627	58.028	-2.874	1.3909e-15	1.7376e-13	-	-	-	-
evm.model.LG09.375-gene	117.687	27.6227	-2.089	0.0091995	0.046377	-	-	-	-
evm.model.LG11.495-gene	1622.47	188.59	-3.1042	5.5648e-27	2.4503e-24	K14492 ARR-A; two-component response regulator ARR-A family	GO:0000160(phosphorelay signal transduction system)	-	-
evm.model.LG08.298-gene	86.9784	262.756	1.596	3.4576e-05	0.00045083	-	-	-	-
evm.model.LG03.909-gene	113.421	24.2879	-2.2225	1.4865e-05	0.00022071	-	GO:0006468(protein phosphorylation)	-	GO:0005524(ATP binding),GO:0004672(protein kinase activity)
evm.model.LG07.742-gene	503.593	795.887	0.65978	0.0046286	0.027015	-	GO:0006355(regulation of transcription, DNA-templated)	-	GO:0008270(zinc ion binding),GO:0043565(sequence-specific DNA binding)
evm.model.LG13.165-gene	394.865	1008.48	1.352	0.002604	0.01705	K21568 PLR; pinoresinol/lariciresinol reductase [EC:1.23.1.1 1.23.1.2 1.23.1.3 1.23.1.4]	-	-	-
evm.model.LG03.981-gene	576.309	191.795	-1.5869	0.0055988	0.031431	-	GO:0006468(protein phosphorylation)	-	GO:0005515(protein binding),GO:0004672(protein kinase activity),GO:0005524(ATP binding)
evm.model.LG05.1327-gene	217.49	436.862	1.0059	0.00017644	0.0018137	-	-	-	-
evm.model.LG05.1472-gene	1996.38	2936.27	0.55675	0.0034736	0.021448	K10527 MFP2; enoyl-CoA hydratase/3-hydroxyacyl-CoA dehydrogenase [EC:4.2.1.17 1.1.1.35 1.1.1.211]	GO:0055114(oxidation-reduction process),GO:0006631(fatty acid metabolic process)	-	GO:0003824(catalytic activity),GO:0003857(3-hydroxyacyl-CoA dehydrogenase activity),GO:0016491(oxidoreductase activity)
evm.model.LG07.680-gene	490.29	906.224	0.88661	7.8056e-05	0.00090758	-	GO:0006468(protein phosphorylation)	-	GO:0004672(protein kinase activity),GO:0005524(ATP binding)
evm.model.LG09.256-gene	391.42	87.4619	-2.1611	4.5418e-09	1.678e-07	K02866 RP-L10e, RPL10; large subunit ribosomal protein L10e	GO:0006412(translation)	GO:0005622(intracellular),GO:0005840(ribosome)	GO:0003735(structural constituent of ribosome)
evm.model.LG09.993-gene	113.36	219.527	0.9538	0.0088589	0.04499	K10871 RAD51L3, RAD51D; RAD51-like protein 3	GO:0006281(DNA repair)	-	GO:0003677(DNA binding),GO:0005524(ATP binding),GO:0008094(DNA-dependent ATPase activity)
evm.model.LG03.1134-gene	978.197	532.295	-0.87778	0.0094012	0.047199	-	GO:0045454(cell redox homeostasis),GO:0006662(glycerol ether metabolic process)	-	GO:0015035(protein disulfide oxidoreductase activity)
evm.model.LG05.1950-gene	629.516	320.73	-0.97302	0.00010422	0.0011558	K21594 GUF1; translation factor GUF1, mitochondrial [EC:3.6.5.-]	-	-	GO:0003924(GTPase activity),GO:0005525(GTP binding)
evm.model.LG13.434-gene	302.662	1645.16	2.4424	2.6508e-06	5.0036e-05	-	-	-	-
evm.model.LG16.3-gene	297.847	777.156	1.3845	1.4675e-07	3.8231e-06	-	-	-	-
evm.model.LG09.1790-gene	361.75	1222.67	1.7572	4.5438e-07	1.0594e-05	-	-	-	-
evm.model.LG10.1013-gene	5.19951	211.811	5.3473	1.0614e-14	1.1781e-12	-	-	-	GO:0005516(calmodulin binding)
evm.model.LG04.1144-gene	487.715	241.557	-1.0137	0.0045383	0.026602	K03014 RPB6, POLR2F; DNA-directed RNA polymerases I, II, and III subunit RPABC2	GO:0006351(transcription, DNA-templated)	GO:0005634(nucleus),GO:0005665(RNA polymerase II, core complex)	GO:0003677(DNA binding),GO:0003899(DNA-directed 5'-3' RNA polymerase activity)
evm.model.LG02.257-gene	2717.57	4555.46	0.74523	0.00020251	0.0020395	K17491 SMEK, PPP4R3; protein phosphatase 4 regulatory subunit 3	-	-	-
evm.model.LG07.1118-gene	1093.06	201.392	-2.4405	5.4646e-06	9.3252e-05	-	-	-	GO:0008146(sulfotransferase activity)
evm.model.LG09.1076-gene	84.1867	16.029	-2.3896	0.0014042	0.0102	K05857 PLCD; phosphatidylinositol phospholipase C, delta [EC:3.1.4.11]	GO:0006629(lipid metabolic process),GO:0007165(signal transduction),GO:0035556(intracellular signal transduction)	-	GO:0004435(phosphatidylinositol phospholipase C activity),GO:0008081(phosphoric diester hydrolase activity)
evm.model.LG15.661-gene	289.803	570.887	0.97932	0.0014041	0.0102	-	-	-	-
evm.model.LG02.1044-gene	176.862	40.4283	-2.1297	7.5259e-05	0.00088119	-	-	-	GO:0005506(iron ion binding)
evm.model.LG03.885-gene	60.0125	4.96084	-3.5898	0.0037523	0.022786	K00696 E2.4.1.14; sucrose-phosphate synthase [EC:2.4.1.14]	-	-	-
evm.model.LG07.329-gene	202.903	363.569	0.84159	0.0077763	0.040652	-	-	GO:0005789(endoplasmic reticulum membrane)	-
evm.model.LG11.411-gene	149.268	400.035	1.4222	0.00035643	0.0032888	K11253 H3; histone H3	-	GO:0000786(nucleosome)	GO:0046982(protein heterodimerization activity),GO:0003677(DNA binding)
evm.model.LG10.1272-gene	109102	216739	0.99028	0.0091372	0.046115	-	-	-	-
evm.model.LG05.1129-gene	339.992	159.321	-1.0926	0.0053899	0.030451	K09422 MYBP; transcription factor MYB, plant	-	-	GO:0003677(DNA binding)
evm.model.LG05.863-gene	181.634	56.9626	-1.6722	0.0058695	0.032654	K09338 HD-ZIP; homeobox-leucine zipper protein	GO:0006355(regulation of transcription, DNA-templated)	-	GO:0003677(DNA binding),GO:0043565(sequence-specific DNA binding),GO:0003700(DNA-binding transcription factor activity)
evm.model.LG01.542-gene	742.169	1968.14	1.407	0.0001682	0.0017454	-	-	-	GO:0005524(ATP binding)
evm.model.LG10.1446-gene	1228.65	671.576	-0.87116	0.00057039	0.004833	-	-	-	GO:0008270(zinc ion binding)
evm.model.LG02.2425-gene	526.843	1986.22	1.9147	4.2444e-12	2.9689e-10	-	-	-	GO:0003824(catalytic activity),GO:0033926(glycopeptide alpha-N-acetylgalactosaminidase activity)
evm.model.LG08.842-gene	562.324	307.65	-0.86971	0.0080611	0.041856	-	-	-	-
evm.model.LG01.1324-gene	3914.78	1976.16	-0.98617	0.0031965	0.02007	-	-	-	GO:0003723(RNA binding)
evm.model.LG01.1416-gene	145.691	291.935	1.0033	0.0067242	0.03645	-	-	-	-
evm.model.LG09.1536-gene	1170.44	488.995	-1.259	6.5083e-05	0.0007798	-	-	-	GO:0003676(nucleic acid binding)
evm.model.LG07.1060-gene	319.499	794.927	1.3149	0.003797	0.023002	K09843 CYP707A; (+)-abscisic acid 8'-hydroxylase [EC:1.14.14.137]	GO:0055114(oxidation-reduction process)	-	GO:0005506(iron ion binding),GO:0016705(oxidoreductase activity, acting on paired donors, with incorporation or reduction of molecular oxygen),GO:0020037(heme binding)
evm.model.LG10.676-gene	301.598	856	1.5046	0.00010555	0.0011675	-	-	-	-
evm.model.LG11.636-gene	324.838	112.862	-1.5248	7.4893e-05	0.00087767	-	-	GO:0031011(Ino80 complex)	-
evm.model.LG01.1618-gene	1179.78	1789.33	0.60068	0.008248	0.04258	-	-	-	-
evm.model.Contig74.18-gene	90430.2	55653.7	-0.70032	0.0043423	0.025691	K05574 ndhC; NAD(P)H-quinone oxidoreductase subunit 3 [EC:7.1.1.2]	GO:0055114(oxidation-reduction process)	-	GO:0016651(oxidoreductase activity, acting on NAD(P)H),GO:0008137(NADH dehydrogenase (ubiquinone) activity)
evm.model.LG01.1505-gene	5001.04	8570.78	0.7772	3.8104e-05	0.00049064	-	-	-	GO:0005515(protein binding)
evm.model.LG10.723-gene	873.151	255.213	-1.775	6.0961e-05	0.00073724	K00224 -	GO:0055114(oxidation-reduction process)	-	GO:0016491(oxidoreductase activity)
evm.model.LG01.1296-gene	12.6062	210.013	4.0622	8.2664e-05	0.0009505	K15498 PPP6C; serine/threonine-protein phosphatase 6 catalytic subunit [EC:3.1.3.16]	-	-	GO:0016787(hydrolase activity)
evm.model.LG07.567-gene	230.925	389.433	0.75407	0.0061584	0.033938	-	-	-	-
evm.model.LG09.599-gene	252.377	574.649	1.1877	6.0798e-06	0.00010206	-	GO:0006812(cation transport),GO:0055085(transmembrane transport)	GO:0016021(integral component of membrane)	GO:0015299(solute:proton antiporter activity)
evm.model.LG05.464-gene	388.053	218.005	-0.83234	0.0030246	0.019224	-	-	-	GO:0005515(protein binding)
evm.model.LG01.1149-gene	4.49288	3055.56	9.4258	4.4025e-14	4.4624e-12	-	-	-	-
evm.model.LG01.2605-gene	1.90183	26.0859	3.7799	0.0068087	0.036767	K06627 CCNA; cyclin-A	-	GO:0005634(nucleus)	-
evm.model.LG17.709-gene	1017.6	1766.18	0.79507	0.00050604	0.0043903	-	GO:0006468(protein phosphorylation)	-	GO:0004672(protein kinase activity),GO:0005524(ATP binding)
evm.model.LG09.1053-gene	1697.92	769.432	-1.1418	0.00067394	0.0055579	-	-	-	GO:0005515(protein binding)
evm.model.LG01.2257-gene	629.935	1875.72	1.5741	3.9945e-08	1.2178e-06	K01754 E4.3.1.19, ilvA, tdcB; threonine dehydratase [EC:4.3.1.19]	GO:0006520(cellular amino acid metabolic process),GO:0009097(isoleucine biosynthetic process)	-	GO:0030170(pyridoxal phosphate binding),GO:0004794(L-threonine ammonia-lyase activity)
evm.model.LG05.738-gene	86.3328	218.313	1.3391	0.0021126	0.014352	K09422 MYBP; transcription factor MYB, plant	-	-	GO:0003677(DNA binding)
evm.model.LG02.2319-gene	40.5667	104.556	1.3677	0.004437	0.026124	K11253 H3; histone H3	-	GO:0000786(nucleosome)	GO:0003677(DNA binding),GO:0046982(protein heterodimerization activity)
evm.model.LG01.1884-gene	252.709	482.751	0.9347	0.00099466	0.0076882	K09564 PPIE; peptidyl-prolyl isomerase E (cyclophilin E) [EC:5.2.1.8]	-	-	GO:0003723(RNA binding),GO:0003676(nucleic acid binding)
evm.model.LG07.62-gene	190.689	360.437	0.91894	0.0078577	0.041006	K20069 NECAP1_2; adaptin ear-binding coat-associated protein 1/2	GO:0006897(endocytosis)	GO:0016020(membrane)	-
evm.model.LG17.1043-gene	2693.13	979.773	-1.4586	1.2424e-07	3.2813e-06	K02926 RP-L4, MRPL4, rplD; large subunit ribosomal protein L4	GO:0006412(translation)	GO:0005840(ribosome)	GO:0003735(structural constituent of ribosome)
evm.model.Contig13.8-gene	177.385	387.79	1.1279	0.0065356	0.03563	K10801 MBD4; methyl-CpG-binding domain protein 4 [EC:3.2.2.-]	-	-	-
evm.model.LG10.1560-gene	7207.28	12039.3	0.74016	0.00026408	0.0025469	-	GO:0006468(protein phosphorylation),GO:0016567(protein ubiquitination)	-	GO:0004672(protein kinase activity),GO:0005524(ATP binding),GO:0004842(ubiquitin-protein transferase activity)
evm.model.LG08.442-gene	648.36	1260.65	0.95951	5.3489e-05	0.00065784	K20286 TMF1; TATA element modulatory factor	-	-	-
evm.model.Contig61.6-gene	885.487	1881.84	1.0876	0.00067845	0.0055882	K02873 RP-L13e, RPL13; large subunit ribosomal protein L13e	GO:0006412(translation)	GO:0005622(intracellular),GO:0005840(ribosome)	GO:0003735(structural constituent of ribosome)
evm.model.LG02.630-gene	278.34	67.5005	-2.0428	3.6847e-06	6.6334e-05	K08679 E5.1.3.6; UDP-glucuronate 4-epimerase [EC:5.1.3.6]	-	-	-
evm.model.LG02.1330-gene	2540.91	5068.16	0.99611	7.2445e-07	1.6029e-05	K23390 -	-	-	GO:0005515(protein binding)
evm.model.LG01.1528-gene	118.699	34.5495	-1.7813	0.00039976	0.0036215	-	GO:0006468(protein phosphorylation)	-	GO:0004672(protein kinase activity),GO:0005524(ATP binding),GO:0004674(protein serine/threonine kinase activity)
evm.model.LG17.964-gene	3075.08	4917.36	0.67724	0.00022995	0.0022633	-	-	-	GO:0008270(zinc ion binding)
evm.model.LG08.981-gene	17554	649.784	-4.7556	1.6566e-12	1.2823e-10	K12742 ispS; isoprene synthase [EC:4.2.3.27]	-	-	GO:0000287(magnesium ion binding),GO:0010333(terpene synthase activity),GO:0016829(lyase activity)
evm.model.LG17.939-gene	73.1507	15.103	-2.2752	0.0023633	0.015728	-	-	-	-
evm.model.LG18.199-gene	37.112	2.33677	-3.9803	0.00081582	0.0065179	-	-	-	-
evm.model.LG08.1656-gene	833.727	1314.06	0.65627	0.0026325	0.0172	-	-	-	GO:0005515(protein binding)
evm.model.LG09.1986-gene	166.943	442.65	1.4059	0.00067067	0.0055343	-	GO:0030001(metal ion transport)	-	GO:0046872(metal ion binding)
evm.model.LG16.374-gene	1181.52	362.382	-1.7048	1.4088e-05	0.00021069	-	GO:0055114(oxidation-reduction process)	-	GO:0005506(iron ion binding),GO:0016705(oxidoreductase activity, acting on paired donors, with incorporation or reduction of molecular oxygen),GO:0020037(heme binding)
evm.model.LG04.1800-gene	996.369	1443.82	0.53486	0.0085167	0.043623	K05544 DUS3; tRNA-dihydrouridine synthase 3 [EC:1.3.1.89]	GO:0008033(tRNA processing),GO:0055114(oxidation-reduction process)	-	GO:0017150(tRNA dihydrouridine synthase activity),GO:0050660(flavin adenine dinucleotide binding),GO:0003824(catalytic activity),GO:0046872(metal ion binding)
evm.model.LG15.726-gene	5.56595	729.322	7.0423	6.8894e-05	0.0008187	-	GO:0006355(regulation of transcription, DNA-templated)	-	GO:0003677(DNA binding)
evm.model.LG13.810-gene	4.55396	43.735	3.2841	0.0079091	0.041202	-	GO:0006355(regulation of transcription, DNA-templated)	-	GO:0003700(DNA-binding transcription factor activity),GO:0003677(DNA binding)
evm.model.LG17.930-gene	2974.82	2104.82	-0.4992	0.0077178	0.040433	K11252 H2B; histone H2B	-	GO:0000786(nucleosome)	GO:0003677(DNA binding),GO:0046982(protein heterodimerization activity)
evm.model.LG10.473-gene	315.172	123.393	-1.3521	0.00030899	0.0029049	-	GO:0006468(protein phosphorylation)	-	GO:0004672(protein kinase activity),GO:0005524(ATP binding)
evm.model.LG04.23-gene	14.4033	0	-6.2714	0.0091357	0.046115	-	-	-	-
evm.model.Contig10.3-gene	55.0485	12.7244	-2.1108	0.0066826	0.036262	-	-	-	GO:0016787(hydrolase activity)
evm.model.LG02.1229-gene	674.235	87.4564	-2.9463	1.0404e-20	2.3288e-18	-	GO:0000723(telomere maintenance)	-	-
evm.model.LG01.610-gene	7906.65	2710.45	-1.5445	0.0085483	0.043726	-	GO:0006468(protein phosphorylation)	-	GO:0004672(protein kinase activity),GO:0005524(ATP binding)
evm.model.LG02.984-gene	2037.28	77.7305	-4.7125	3.2781e-10	1.5893e-08	K00454 LOX2S; lipoxygenase [EC:1.13.11.12]	GO:0055114(oxidation-reduction process)	-	GO:0005515(protein binding),GO:0016491(oxidoreductase activity),GO:0016702(oxidoreductase activity, acting on single donors with incorporation of molecular oxygen, incorporation of two atoms of oxygen),GO:0046872(metal ion binding)
evm.model.LG06.876-gene	2233.9	571.562	-1.9664	5.4526e-22	1.4083e-19	-	GO:0006508(proteolysis)	-	GO:0005515(protein binding),GO:0004252(serine-type endopeptidase activity)
evm.model.LG02.742-gene	2521.06	4126.1	0.71074	0.00028907	0.002748	K08333 PIK3R4, VPS15; phosphoinositide-3-kinase, regulatory subunit 4 [EC:2.7.11.1]	GO:0006468(protein phosphorylation)	-	GO:0005515(protein binding),GO:0004672(protein kinase activity),GO:0005524(ATP binding)
evm.model.LG13.834-gene	945.247	313.552	-1.5914	3.3511e-07	8.0726e-06	-	-	-	-
evm.model.LG11.32-gene	146.738	29.2146	-2.3265	0.0033363	0.020753	K14638 SLC15A3_4, PHT; solute carrier family 15 (peptide/histidine transporter), member 3/4	GO:0055085(transmembrane transport)	GO:0016020(membrane)	GO:0022857(transmembrane transporter activity)
evm.model.LG01.2242-gene	318.976	36.1921	-3.1384	1.4656e-05	0.00021797	-	-	-	-
evm.model.LG04.1934-gene	35.7858	1.642	-4.4336	0.0085325	0.04367	-	GO:0120009(intermembrane lipid transfer)	GO:0005737(cytoplasm)	GO:0120013(intermembrane lipid transfer activity)
evm.model.LG02.823-gene	533.569	220.53	-1.2745	0.0030559	0.019387	-	GO:0055114(oxidation-reduction process)	-	-
evm.model.LG08.1311-gene	2087.05	1452.46	-0.52282	0.0071595	0.038239	K05765 CFL; cofilin	GO:0030042(actin filament depolymerization)	GO:0005622(intracellular),GO:0015629(actin cytoskeleton)	GO:0003779(actin binding)
evm.model.LG17.589-gene	0	11.3298	6.0191	0.0068804	0.03708	-	-	-	-
evm.model.LG01.443-gene	1784.06	3149.46	0.8198	6.944e-05	0.00082383	-	-	-	-
evm.model.LG05.1028-gene	640.115	1803.5	1.4938	3.9451e-10	1.8788e-08	K18693 DPP1, DPPL, PLPP4_5; diacylglycerol diphosphate phosphatase / phosphatidate phosphatase [EC:3.1.3.81 3.1.3.4]	-	-	-
evm.model.LG01.2893-gene	675.683	1448.76	1.1005	2.5344e-07	6.251e-06	K20843 GALT2S; hydroxyproline O-galactosyltransferase 2/3/4/5/6 [EC:2.4.1.-]	GO:0006486(protein glycosylation)	GO:0016020(membrane)	GO:0030246(carbohydrate binding),GO:0008378(galactosyltransferase activity)
evm.model.LG06.1375-gene	322.056	146.623	-1.1345	0.00038239	0.0034888	K03978 engB; GTP-binding protein	-	-	GO:0005525(GTP binding)
evm.model.LG01.2291-gene	2191.27	3873.78	0.82198	1.1435e-05	0.00017673	K03671 trxA; thioredoxin 1	GO:0045454(cell redox homeostasis)	-	-
evm.model.LG01.1389-gene	2049.53	829.819	-1.3045	8.6979e-12	5.7685e-10	-	GO:0000413(protein peptidyl-prolyl isomerization)	-	GO:0003755(peptidyl-prolyl cis-trans isomerase activity)
evm.model.LG05.1108-gene	483.188	1019.16	1.0769	0.00026563	0.00256	-	GO:0031124(mRNA 3'-end processing)	-	-
evm.model.LG11.901-gene	1831.88	793.128	-1.2077	2.3946e-05	0.00032917	K17680 PEO1; twinkle protein [EC:3.6.4.12]	GO:0006260(DNA replication)	-	GO:0003678(DNA helicase activity),GO:0005524(ATP binding)
evm.model.LG12.910-gene	1646.88	477.733	-1.7857	5.0098e-05	0.00062211	-	-	-	-
evm.model.LG08.1406-gene	4933.83	1034.3	-2.2541	1.7259e-29	1.0301e-26	-	GO:0006355(regulation of transcription, DNA-templated)	-	GO:0003677(DNA binding)
evm.model.LG05.142-gene	581.595	1373.62	1.2397	0.00091637	0.0071802	-	-	-	GO:0016788(hydrolase activity, acting on ester bonds)
evm.model.LG12.1046-gene	780.957	1751.56	1.1658	0.0010903	0.00831	-	GO:0006355(regulation of transcription, DNA-templated)	GO:0005634(nucleus)	GO:0003677(DNA binding)
evm.model.LG02.352-gene	478.773	160.078	-1.5804	4.3174e-05	0.00054752	K10858 PMS2; DNA mismatch repair protein PMS2	GO:0006298(mismatch repair)	-	GO:0005524(ATP binding),GO:0030983(mismatched DNA binding)
evm.model.LG12.145-gene	1669.53	3966.56	1.2484	6.9984e-05	0.00082918	-	GO:0006355(regulation of transcription, DNA-templated)	-	GO:0003677(DNA binding)
evm.model.LG11.571-gene	76.082	12.3679	-2.6254	0.0047015	0.027351	-	-	-	GO:0003824(catalytic activity),GO:0050662(coenzyme binding)
evm.model.LG15.728-gene	2211.86	3705.07	0.74436	0.00021342	0.0021263	K01739 metB; cystathionine gamma-synthase [EC:2.5.1.48]	-	-	GO:0030170(pyridoxal phosphate binding),GO:0003824(catalytic activity)
evm.model.LG13.909-gene	19.0183	95.0236	2.323	8.6401e-06	0.00013863	-	-	-	GO:0005515(protein binding)
evm.model.LG07.838-gene	87.8072	357.186	2.025	7.1927e-08	2.0374e-06	-	GO:0006468(protein phosphorylation)	-	GO:0004672(protein kinase activity),GO:0005524(ATP binding)
evm.model.LG02.82-gene	38.3158	140.585	1.8724	0.00054918	0.0046769	-	-	-	-
evm.model.LG09.1690-gene	518.494	120.581	-2.1036	0.0001146	0.0012508	-	-	-	-
evm.model.LG15.528-gene	635.361	1051.49	0.72694	0.0025267	0.016646	K15128 MED6; mediator of RNA polymerase II transcription subunit 6	GO:0006357(regulation of transcription by RNA polymerase II)	GO:0016592(mediator complex)	GO:0003712(transcription coregulator activity)
evm.model.LG16.567-gene	126.69	44.0596	-1.5243	0.0082278	0.042524	-	-	-	GO:0005515(protein binding)
evm.model.LG02.2495-gene	2.52998	1365.62	9.148	1.297e-30	8.4971e-28	-	GO:0055114(oxidation-reduction process)	-	GO:0005506(iron ion binding),GO:0016705(oxidoreductase activity, acting on paired donors, with incorporation or reduction of molecular oxygen),GO:0020037(heme binding)
evm.model.LG06.716-gene	1183.1	2220.91	0.90843	4.5874e-06	8.0168e-05	K08819 CDK12_13; cyclin-dependent kinase 12/13 [EC:2.7.11.22 2.7.11.23]	GO:0006468(protein phosphorylation)	-	GO:0004672(protein kinase activity),GO:0005524(ATP binding)
evm.model.LG02.1724-gene	1385.13	2721.25	0.97406	0.00027813	0.0026604	-	-	-	-
evm.model.LG12.231-gene	985.779	558.844	-0.81849	0.00028257	0.0026981	K08869 ADCK, ABC1; aarF domain-containing kinase	-	-	-
evm.model.LG05.1693-gene	1540.71	873.301	-0.81894	0.00017827	0.0018318	-	GO:0006508(proteolysis)	-	GO:0008234(cysteine-type peptidase activity)
evm.model.Contig61.18-gene	311.962	610.786	0.96887	0.001755	0.012286	-	-	-	GO:0005515(protein binding)
evm.model.LG11.78-gene	2941.69	6325.42	1.1046	0.00061571	0.0051488	-	-	-	-
evm.model.LG09.119-gene	257.341	657.765	1.3543	0.00024103	0.0023597	K01692 paaF, echA; enoyl-CoA hydratase [EC:4.2.1.17]	-	-	GO:0003824(catalytic activity)
evm.model.LG11.201-gene	199.753	829.152	2.0526	2.4912e-06	4.7356e-05	K16190 GLCAK; glucuronokinase [EC:2.7.1.43]	-	-	GO:0005524(ATP binding)
evm.model.LG01.2134-gene	698.068	271.996	-1.3602	0.0011348	0.0085671	K12373 HEXA_B; hexosaminidase [EC:3.2.1.52]	GO:0005975(carbohydrate metabolic process)	-	GO:0004563(beta-N-acetylhexosaminidase activity),GO:0004553(hydrolase activity, hydrolyzing O-glycosyl compounds)
evm.model.LG04.1177-gene	891.925	545.877	-0.70844	0.00073171	0.0059448	-	-	-	GO:0005515(protein binding)
evm.model.LG01.2554-gene	666.74	1542.52	1.2096	0.00030597	0.0028816	-	-	-	GO:0003677(DNA binding)
evm.model.LG05.92-gene	324.132	142.615	-1.1845	0.0019266	0.013279	K10357 MYO5; myosin V	GO:0007015(actin filament organization)	GO:0016459(myosin complex)	GO:0003774(motor activity),GO:0005524(ATP binding),GO:0005515(protein binding)
evm.model.LG02.2335-gene	495.175	1280.38	1.3706	5.6614e-12	3.8991e-10	-	-	-	GO:0005515(protein binding)
evm.model.LG06.1354-gene	52.7542	7.09879	-2.8923	0.0047882	0.027748	K20858 MCU; calcium uniporter protein, mitochondrial	-	-	-
evm.model.LG08.1472-gene	270.819	511.477	0.91739	0.004918	0.028311	-	GO:0048193(Golgi vesicle transport),GO:0016192(vesicle-mediated transport)	GO:0016020(membrane)	-
evm.model.LG10.400-gene	972.457	631.191	-0.62338	0.0068122	0.036779	-	-	-	-
evm.model.LG05.2079-gene	48.2351	774.691	4.0074	4.7067e-20	9.8768e-18	-	-	-	-
evm.model.LG03.114-gene	3918.42	6572.02	0.74602	0.0019378	0.013349	-	-	-	GO:0005515(protein binding)
evm.model.LG09.1319-gene	4848.74	2509.06	-0.95054	9.8471e-05	0.0011057	-	-	-	GO:0005515(protein binding)
evm.model.LG04.724-gene	59.4192	129.695	1.125	0.0082474	0.04258	-	-	-	GO:0016758(transferase activity, transferring hexosyl groups)
evm.model.LG09.1411-gene	665.982	377.673	-0.8184	0.0012609	0.0093303	-	-	-	GO:0005515(protein binding)
evm.model.LG09.1137-gene	688.437	388.633	-0.82536	0.0014215	0.010304	-	-	-	-
evm.model.LG04.210-gene	318.077	182.905	-0.79891	0.0073261	0.038889	-	-	-	-
evm.model.LG10.303-gene	1142.54	192.7	-2.5674	1.021e-05	0.00016019	-	-	-	-
evm.model.LG04.457-gene	878.935	1723.13	0.97081	0.00029496	0.0027936	K04523 UBQLN, DSK2; ubiquilin	-	-	GO:0005515(protein binding)
evm.model.LG01.234-gene	649.302	1359.53	1.0661	6.6087e-05	0.00078963	-	-	-	-
evm.model.LG01.1441-gene	299.199	599.275	1.0017	0.0072092	0.038436	-	-	-	-
evm.model.LG09.1909-gene	402.124	882.618	1.134	1.6824e-06	3.3424e-05	-	-	-	-
evm.model.LG16.10-gene	639.191	193.095	-1.7264	0.0020421	0.013961	-	-	-	-
evm.model.LG16.778-gene	1393.15	939.799	-0.56789	0.0054598	0.030764	-	GO:0006355(regulation of transcription, DNA-templated),GO:0009725(response to hormone)	GO:0005634(nucleus)	GO:0005515(protein binding),GO:0003677(DNA binding)
evm.model.LG02.1925-gene	524.488	152.214	-1.7839	8.7045e-06	0.00013942	-	GO:0006468(protein phosphorylation),GO:0007165(signal transduction)	-	GO:0005524(ATP binding),GO:0004672(protein kinase activity)
evm.model.LG09.703-gene	1097.11	1759.91	0.68183	0.0011778	0.0088242	-	-	-	GO:0046983(protein dimerization activity)
evm.model.LG15.931-gene	125.469	264.191	1.0763	0.0051144	0.02921	K22063 ISCA1; iron-sulfur cluster assembly 1	GO:0097428(protein maturation by iron-sulfur cluster transfer)	-	GO:0005198(structural molecule activity),GO:0051536(iron-sulfur cluster binding)
evm.model.LG11.124-gene	404.829	2260.97	2.4813	3.0604e-13	2.6603e-11	-	-	-	-
evm.model.LG01.1223-gene	2494.55	7041.1	1.4969	1.7503e-09	7.1232e-08	-	-	-	GO:0003677(DNA binding)
evm.model.LG05.1239-gene	2246.11	3413.33	0.60377	0.00097044	0.0075319	K10839 RAD23, HR23; UV excision repair protein RAD23	GO:0006289(nucleotide-excision repair),GO:0043161(proteasome-mediated ubiquitin-dependent protein catabolic process)	GO:0005634(nucleus)	GO:0005515(protein binding),GO:0003684(damaged DNA binding)
evm.model.LG01.1087-gene	72.0168	254.358	1.8241	0.00021171	0.0021132	-	-	-	-
evm.model.LG12.1079-gene	708.503	1172.68	0.72651	0.0041571	0.024813	-	-	-	GO:0005515(protein binding)
evm.model.LG12.360-gene	1407.71	4654.29	1.7251	5.5404e-12	3.8354e-10	-	GO:0006355(regulation of transcription, DNA-templated),GO:0009725(response to hormone)	GO:0005634(nucleus)	GO:0005515(protein binding),GO:0003677(DNA binding)
evm.model.LG18.22-gene	357.344	103.342	-1.7901	8.6413e-08	2.3928e-06	K02935 RP-L7, MRPL12, rplL; large subunit ribosomal protein L7/L12	GO:0006412(translation)	GO:0005622(intracellular),GO:0005840(ribosome)	GO:0003735(structural constituent of ribosome)
evm.model.LG13.911-gene	3285.44	1610.21	-1.0288	0.00056862	0.0048226	-	-	-	-
evm.model.LG10.1615-gene	2927.44	4642.35	0.6651	0.0032538	0.020353	-	-	-	-
evm.model.LG09.1569-gene	37.3911	138.903	1.8971	3.022e-05	0.00040064	-	-	-	GO:0003677(DNA binding)
evm.model.LG15.341-gene	1082.62	1869.13	0.78779	0.0005452	0.0046548	-	GO:0006468(protein phosphorylation)	-	GO:0004672(protein kinase activity),GO:0005524(ATP binding),GO:0005515(protein binding)
evm.model.LG10.73-gene	456.545	256.199	-0.83382	0.0020622	0.01408	-	-	GO:0016020(membrane)	GO:0008375(acetylglucosaminyltransferase activity)
evm.model.LG08.605-gene	618.46	23.6004	-4.7117	2.0042e-09	8.011e-08	-	-	-	GO:0005515(protein binding)
evm.model.LG09.2004-gene	1154.13	5261.76	2.1884	1.4424e-25	5.1657e-23	-	-	-	-
evm.model.LG09.1897-gene	6459.35	13135.3	1.0239	2.0812e-05	0.00029237	K03232 EEF1B; elongation factor 1-beta	GO:0006414(translational elongation)	-	GO:0003746(translation elongation factor activity)
evm.model.LG02.2133-gene	1416.28	93.4687	-3.9206	2.0437e-06	3.9779e-05	K08145 SLC2A8, GLUT8; MFS transporter, SP family, solute carrier family 2 (facilitated glucose transporter), member 8	GO:0055085(transmembrane transport)	GO:0016021(integral component of membrane),GO:0016020(membrane)	GO:0022857(transmembrane transporter activity),GO:0005215(transporter activity)
evm.model.LG05.1781-gene	2.85275	176.142	5.952	4.8425e-14	4.8715e-12	-	-	-	-
evm.model.LG03.858-gene	232.303	71.9048	-1.6908	0.00013921	0.0014815	-	-	-	GO:0005515(protein binding)
evm.model.LG02.2686-gene	179.095	40.4572	-2.1442	0.0016569	0.0117	-	-	-	-
evm.model.LG12.868-gene	12064.1	20852.4	0.78949	0.00056411	0.0047904	K04079 HSP90A, htpG; molecular chaperone HtpG	GO:0006457(protein folding)	-	GO:0005524(ATP binding),GO:0051082(unfolded protein binding)
evm.model.LG02.2229-gene	108.658	14.2129	-2.9341	0.00046252	0.0040719	-	GO:0006468(protein phosphorylation)	-	GO:0004672(protein kinase activity),GO:0005524(ATP binding),GO:0030246(carbohydrate binding)
evm.model.LG10.1245-gene	134.725	506.955	1.9123	1.1736e-13	1.1061e-11	K17362 ACOT13; acyl-coenzyme A thioesterase 13 [EC:3.1.2.-]	-	-	-
evm.model.LG06.905-gene	210.659	80.6898	-1.3829	0.005307	0.030079	K14413 GALT1; beta-1,3-galactosyltransferase [EC:2.4.1.-]	GO:0006486(protein glycosylation)	GO:0016020(membrane)	GO:0030246(carbohydrate binding),GO:0008378(galactosyltransferase activity)
evm.model.LG01.1548-gene	151.623	67.5952	-1.1649	0.0079856	0.041528	-	-	-	-
evm.model.LG18.154-gene	220.116	1105.23	2.3287	0.00016812	0.0017454	-	-	-	-
evm.model.LG04.1309-gene	222.514	405.717	0.86523	0.0033031	0.02059	K08341 GABARAP, ATG8, LC3; GABA(A) receptor-associated protein	-	-	-
evm.model.LG05.2050-gene	452.812	71.7514	-2.6565	3.4792e-05	0.00045299	-	GO:0006820(anion transport)	GO:0016021(integral component of membrane)	-
evm.model.LG12.247-gene	997.145	1459.34	0.5491	0.0098187	0.048815	K02912 RP-L32e, RPL32; large subunit ribosomal protein L32e	GO:0006412(translation)	GO:0005622(intracellular),GO:0005840(ribosome)	GO:0003735(structural constituent of ribosome)
evm.model.LG17.791-gene	693.568	1352.6	0.96365	0.0042364	0.025214	-	GO:0071577(zinc ion transmembrane transport),GO:0030001(metal ion transport),GO:0055085(transmembrane transport)	GO:0016021(integral component of membrane),GO:0016020(membrane)	GO:0005385(zinc ion transmembrane transporter activity),GO:0046873(metal ion transmembrane transporter activity)
evm.model.LG08.1368-gene	36.7804	173.76	2.2396	7.6068e-05	0.00088873	-	-	-	-
evm.model.LG07.634-gene	158.28	61.1528	-1.3706	0.0048483	0.028023	-	-	-	GO:0005509(calcium ion binding)
evm.model.LG05.149-gene	669.271	1602.5	1.2594	0.00036501	0.0033588	-	GO:0006355(regulation of transcription, DNA-templated),GO:0009725(response to hormone)	GO:0005634(nucleus)	GO:0003677(DNA binding),GO:0005515(protein binding)
evm.model.LG18.562-gene	817.753	1987.29	1.2807	9.6646e-07	2.0586e-05	-	GO:0006355(regulation of transcription, DNA-templated)	-	GO:0003677(DNA binding)
evm.model.LG09.74-gene	0.950917	27.4524	4.8547	0.0014604	0.01053	-	-	-	-
evm.model.LG02.2646-gene	86.8474	8.9539	-3.2746	0.0059904	0.033174	K12373 HEXA_B; hexosaminidase [EC:3.2.1.52]	GO:0005975(carbohydrate metabolic process)	-	GO:0004563(beta-N-acetylhexosaminidase activity),GO:0004553(hydrolase activity, hydrolyzing O-glycosyl compounds)
evm.model.LG17.937-gene	425.994	890.804	1.0645	0.0044714	0.026292	-	-	-	GO:0005515(protein binding)
evm.model.LG04.1170-gene	678.929	1055.88	0.63694	0.0046257	0.027004	K01194 TREH, treA, treF; alpha,alpha-trehalase [EC:3.2.1.28]	GO:0005991(trehalose metabolic process)	-	GO:0004555(alpha,alpha-trehalase activity),GO:0003824(catalytic activity)
evm.model.LG12.515-gene	407.691	826.835	1.0207	0.00072933	0.0059309	K07195 EXOC7, EXO70; exocyst complex component 7	GO:0006887(exocytosis)	GO:0000145(exocyst)	-
evm.model.LG04.1108-gene	292.542	723.492	1.3059	0.0025224	0.01663	-	GO:0006508(proteolysis)	-	GO:0004252(serine-type endopeptidase activity)
evm.model.LG08.554-gene	197.067	76.8253	-1.3581	0.0025139	0.01659	-	GO:0006468(protein phosphorylation)	-	GO:0004672(protein kinase activity),GO:0005524(ATP binding)
evm.model.LG06.595-gene	86.8825	898.669	3.3728	3.2002e-17	4.8021e-15	-	-	-	GO:0003680(AT DNA binding)
evm.model.LG08.716-gene	539.798	1191.07	1.1417	9.0255e-08	2.4726e-06	-	-	-	-
evm.model.LG10.92-gene	78.987	361.728	2.1936	0.0071124	0.038026	-	-	-	GO:0046983(protein dimerization activity)
evm.model.LG06.1355-gene	66.3462	9.72286	-2.7673	0.0013234	0.0097042	K20858 MCU; calcium uniporter protein, mitochondrial	-	-	-
evm.model.LG02.857-gene	11.5332	218.003	4.2435	3.3511e-05	0.00043908	-	-	-	-
evm.model.LG10.731-gene	3520.87	5604.09	0.67053	0.00074125	0.0060076	-	-	-	GO:0046983(protein dimerization activity)
evm.model.LG06.1049-gene	313.244	604.315	0.94771	4.8025e-05	0.00059942	K13346 PEX10; peroxin-10	-	-	-
evm.model.LG09.442-gene	891.035	1407.75	0.65953	0.0073299	0.038896	K01919 gshA; glutamate--cysteine ligase [EC:6.3.2.2]	GO:0006750(glutathione biosynthetic process),GO:0042398(cellular modified amino acid biosynthetic process)	-	GO:0004357(glutamate-cysteine ligase activity),GO:0003824(catalytic activity)
evm.model.LG13.677-gene	92.2738	232.158	1.3299	0.00067903	0.0055898	-	-	-	-
evm.model.LG07.1157-gene	655.618	328.459	-0.99695	0.0069896	0.037526	-	-	-	-
evm.model.LG02.1713-gene	108.195	21.4507	-2.3373	7.6888e-05	0.00089635	K12194 CHMP4, SNF7, VPS32; charged multivesicular body protein 4	GO:0007034(vacuolar transport)	-	-
evm.model.LG17.669-gene	10.3816	85.9622	3.0636	0.00011968	0.0012978	-	GO:0006812(cation transport),GO:0055085(transmembrane transport)	GO:0016021(integral component of membrane)	GO:0015299(solute:proton antiporter activity)
evm.model.LG05.1837-gene	742.989	1509.28	1.0224	2.6613e-06	5.0198e-05	-	-	-	GO:0005509(calcium ion binding)
evm.model.LG15.482-gene	1160.61	104.342	-3.4763	9.1089e-08	2.4915e-06	K05278 FLS; flavonol synthase [EC:1.14.20.6]	GO:0055114(oxidation-reduction process)	-	GO:0016491(oxidoreductase activity)
evm.model.Contig154.1-gene	146.564	27.9038	-2.3933	0.00024603	0.002397	-	-	-	GO:0005515(protein binding)
evm.model.LG16.911-gene	1362.18	2335.73	0.77778	0.0003989	0.0036173	K12837 U2AF2; splicing factor U2AF 65 kDa subunit	GO:0006397(mRNA processing)	GO:0005634(nucleus)	GO:0003723(RNA binding),GO:0003676(nucleic acid binding)
evm.model.LG04.978-gene	371.364	3572.03	3.2656	3.6656e-18	6.0776e-16	-	-	-	GO:0005509(calcium ion binding)
evm.model.LG09.436-gene	2189.28	3676.72	0.74787	0.00062713	0.0052215	-	-	-	-
evm.model.LG14.642-gene	647.383	288.104	-1.1676	0.0046152	0.026954	K00600 glyA, SHMT; glycine hydroxymethyltransferase [EC:2.1.2.1]	GO:0019264(glycine biosynthetic process from serine),GO:0035999(tetrahydrofolate interconversion)	-	GO:0004372(glycine hydroxymethyltransferase activity),GO:0030170(pyridoxal phosphate binding),GO:0003824(catalytic activity)
evm.model.LG03.1296-gene	1322.49	2119.1	0.68007	0.0021652	0.014659	K13457 RPM1, RPS3; disease resistance protein RPM1	-	-	GO:0043531(ADP binding)
evm.model.LG12.1059-gene	818.592	2805.84	1.7774	9.6018e-08	2.613e-06	K18875 EDS1; enhanced disease susceptibility 1 protein	GO:0006629(lipid metabolic process)	-	-
evm.model.LG10.1270-gene	403.398	843.607	1.0642	2.5779e-05	0.00035077	K17795 TIM17; mitochondrial import inner membrane translocase subunit TIM17	-	-	-
evm.model.LG09.191-gene	885.269	115.807	-2.9334	4.7833e-15	5.6105e-13	-	-	-	GO:0003677(DNA binding)
evm.model.LG16.217-gene	205.24	48.1299	-2.0928	0.0051573	0.029417	K15277 SLC35B3, PAPST2; solute carrier family 35 (adenosine 3'-phospho 5'-phosphosulfate transporter), member B3	GO:0055085(transmembrane transport)	-	-
evm.model.LG12.1095-gene	60.1084	135.189	1.1692	0.003097	0.019592	K18810 CYCD1_2_4; cyclin D1/2/4, plant	-	GO:0005634(nucleus)	-
evm.model.LG07.210-gene	19756.9	6452.21	-1.6145	0.00055229	0.0046989	K00855 PRK, prkB; phosphoribulokinase [EC:2.7.1.19]	GO:0005975(carbohydrate metabolic process)	-	GO:0005524(ATP binding),GO:0016301(kinase activity),GO:0008974(phosphoribulokinase activity)
evm.model.LG06.1255-gene	224.006	105.446	-1.0865	0.0033795	0.020969	K02725 PSMA1; 20S proteasome subunit alpha 6 [EC:3.4.25.1]	GO:0051603(proteolysis involved in cellular protein catabolic process),GO:0006511(ubiquitin-dependent protein catabolic process)	GO:0019773(proteasome core complex, alpha-subunit complex),GO:0005839(proteasome core complex)	GO:0004298(threonine-type endopeptidase activity),GO:0004175(endopeptidase activity)
evm.model.LG04.698-gene	304.703	684.008	1.1664	7.3039e-05	0.00085819	-	-	-	GO:0005515(protein binding)
evm.model.LG10.540-gene	781.748	20.2561	-5.2701	3.8042e-26	1.4597e-23	K00660 CHS; chalcone synthase [EC:2.3.1.74]	GO:0009058(biosynthetic process)	-	GO:0016747(transferase activity, transferring acyl groups other than amino-acyl groups),GO:0003824(catalytic activity)
evm.model.LG16.437-gene	1271.35	2155.26	0.76123	0.0055282	0.031091	K20294 COG7; conserved oligomeric Golgi complex subunit 7	GO:0006886(intracellular protein transport)	GO:0017119(Golgi transport complex)	-
evm.model.LG10.8-gene	1391.2	2722.04	0.96848	8.0094e-07	1.7448e-05	K14321 NUPL2, CG1; nucleoporin-like protein 2	-	-	GO:0046872(metal ion binding)
evm.model.LG07.1250-gene	77.2249	482.199	2.6426	1.2791e-11	8.2387e-10	-	-	-	-
evm.model.LG02.979-gene	151.152	30.0671	-2.3275	0.00030824	0.0028989	-	-	-	-
evm.model.LG13.36-gene	133.73	346.164	1.372	0.00048337	0.0042222	K10801 MBD4; methyl-CpG-binding domain protein 4 [EC:3.2.2.-]	-	-	-
evm.model.LG10.786-gene	7754.56	3554.91	-1.1252	0.00011554	0.001259	K01783 rpe, RPE; ribulose-phosphate 3-epimerase [EC:5.1.3.1]	GO:0005975(carbohydrate metabolic process)	-	GO:0016857(racemase and epimerase activity, acting on carbohydrates and derivatives),GO:0003824(catalytic activity)
evm.model.LG10.1636-gene	1432.41	3846.51	1.425	5.3822e-07	1.2304e-05	-	-	-	GO:0003676(nucleic acid binding)
evm.model.LG13.510-gene	269.188	766.955	1.5107	5.5143e-06	9.3951e-05	-	-	-	-
evm.model.LG13.32-gene	221.276	555.053	1.3269	0.00044071	0.0039158	K10801 MBD4; methyl-CpG-binding domain protein 4 [EC:3.2.2.-]	GO:0006281(DNA repair)	-	GO:0003824(catalytic activity)
evm.model.LG01.1529-gene	890.208	388.808	-1.1948	0.001031	0.0079254	K04733 IRAK4; interleukin-1 receptor-associated kinase 4 [EC:2.7.11.1]	GO:0006468(protein phosphorylation),GO:0048544(recognition of pollen)	-	GO:0004672(protein kinase activity),GO:0005524(ATP binding),GO:0004674(protein serine/threonine kinase activity)
evm.model.LG09.107-gene	4297.97	1981.11	-1.1174	3.6574e-06	6.5887e-05	-	GO:0006396(RNA processing)	-	GO:0005515(protein binding)
evm.model.LG03.819-gene	97.7613	780.163	2.9964	3.5024e-05	0.00045513	-	-	-	GO:0016788(hydrolase activity, acting on ester bonds)
evm.model.LG10.1240-gene	969.506	2973.67	1.6166	3.5949e-05	0.00046624	K14484 IAA; auxin-responsive protein IAA	-	-	GO:0005515(protein binding)
evm.model.LG04.483-gene	419.895	119.949	-1.8068	0.00015131	0.0015928	-	-	-	-
evm.model.LG01.1233-gene	707.23	6886.71	3.2837	6.9401e-19	1.2681e-16	K09287 RAV; RAV-like factor	GO:0006355(regulation of transcription, DNA-templated)	-	GO:0003677(DNA binding),GO:0003700(DNA-binding transcription factor activity)
evm.model.LG12.124-gene	469.422	1033.86	1.1395	0.000174	0.0017927	-	-	-	GO:0008270(zinc ion binding)
evm.model.LG15.150-gene	46.2111	11.5136	-2.005	0.0064908	0.035435	K20362 YIF1; protein transport protein YIF1	-	-	-
evm.model.LG02.469-gene	1911.74	3621.17	0.92142	8.6793e-05	0.00098992	K14787 MRD1, RBM19; multiple RNA-binding domain-containing protein 1	-	-	GO:0003676(nucleic acid binding)
evm.model.LG09.205-gene	2140.35	3466.97	0.69576	0.00073631	0.0059714	-	-	-	-
evm.model.LG17.1000-gene	50.9657	120.419	1.2419	0.0022392	0.015059	-	-	-	-
evm.model.LG13.526-gene	769.702	1746.64	1.182	7.4158e-08	2.0945e-06	K09422 MYBP; transcription factor MYB, plant	-	-	GO:0003677(DNA binding)
evm.model.LG10.1330-gene	2028.93	3666.66	0.85373	0.00016966	0.0017595	-	-	-	-
evm.model.LG07.700-gene	74.3199	18.6354	-1.9949	0.0023137	0.015475	K02693 psaE; photosystem I subunit IV	GO:0015979(photosynthesis)	GO:0009522(photosystem I),GO:0009538(photosystem I reaction center)	-
evm.model.LG04.504-gene	436.166	1487.62	1.7703	2.9365e-14	3.0453e-12	K09537 DNAJC17; DnaJ homolog subfamily C member 17	-	-	GO:0003676(nucleic acid binding)
evm.model.LG09.1739-gene	2918.48	5858.42	1.0052	1.7096e-05	0.00024795	K12619 XRN2, RAT1; 5'-3' exoribonuclease 2 [EC:3.1.13.-]	GO:0006139(nucleobase-containing compound metabolic process)	GO:0005634(nucleus)	GO:0004534(5'-3' exoribonuclease activity),GO:0003676(nucleic acid binding),GO:0004527(exonuclease activity),GO:0008270(zinc ion binding)
evm.model.LG07.135-gene	565.656	1605	1.5045	1.5368e-12	1.1965e-10	K23569 -	-	-	-
evm.model.LG02.338-gene	965.513	299.052	-1.6904	6.3095e-08	1.8211e-06	-	GO:0032259(methylation)	-	GO:0008168(methyltransferase activity)
evm.model.LG09.757-gene	783.904	3710.71	2.2428	1.3381e-10	7.0337e-09	K09588 CYP90A1, CPD; cytochrome P450 family 90 subfamily A polypeptide 1 [EC:1.14.-.-]	GO:0055114(oxidation-reduction process)	-	GO:0005506(iron ion binding),GO:0016705(oxidoreductase activity, acting on paired donors, with incorporation or reduction of molecular oxygen),GO:0020037(heme binding),GO:0004497(monooxygenase activity)
evm.model.LG04.612-gene	0.505995	44.3452	6.5169	0.004293	0.025472	-	-	-	-
evm.model.LG13.862-gene	122.031	42.1157	-1.5366	0.002362	0.015723	-	-	GO:0016021(integral component of membrane)	-
evm.model.LG10.297-gene	356.401	1001.05	1.489	0.00010403	0.0011551	K22857 EEF1AKMT4; EEF1A lysine methyltransferase 4 [EC:2.1.1.-]	-	-	GO:0008168(methyltransferase activity)
evm.model.LG06.1093-gene	1136.6	2316.51	1.0271	0.0021936	0.014796	-	GO:0006812(cation transport),GO:0055085(transmembrane transport)	GO:0016021(integral component of membrane)	GO:0015299(solute:proton antiporter activity)
evm.model.LG02.866-gene	891.681	1361.77	0.61108	0.0062875	0.034572	-	-	-	GO:0005515(protein binding)
evm.model.LG05.1888-gene	817.693	1247.98	0.60971	0.0071022	0.038009	K20603 MKK2; mitogen-activated protein kinase kinase 2 [EC:2.7.12.2]	GO:0006468(protein phosphorylation)	-	GO:0004672(protein kinase activity),GO:0005524(ATP binding)
evm.model.LG08.1539-gene	2037.29	3865.9	0.92424	0.00042349	0.0037917	-	-	-	-
evm.model.LG08.982-gene	8429.21	2012.59	-2.0663	1.4132e-05	0.00021112	K02115 ATPF1G, atpG; F-type H+-transporting ATPase subunit gamma	GO:0015986(ATP synthesis coupled proton transport)	GO:0045261(proton-transporting ATP synthase complex, catalytic core F(1))	GO:0046933(proton-transporting ATP synthase activity, rotational mechanism)
evm.model.LG02.1570-gene	197.808	72.2544	-1.4518	0.00080193	0.006426	-	-	-	-
evm.model.LG11.490-gene	568.544	910.905	0.68028	0.0035694	0.021924	K22733 NIPA, SLC57A2S; magnesium transporter	GO:0015693(magnesium ion transport)	GO:0016021(integral component of membrane)	GO:0015095(magnesium ion transmembrane transporter activity)
evm.model.LG01.1715-gene	0	61.0313	8.4498	8.0797e-05	0.00093302	-	-	-	GO:0043531(ADP binding)
evm.model.LG08.1020-gene	116.526	318.227	1.4483	0.00872	0.044419	K08838 STK24_25_MST4; serine/threonine-protein kinase 24/25/MST4 [EC:2.7.11.1]	GO:0006468(protein phosphorylation)	-	GO:0004672(protein kinase activity),GO:0005524(ATP binding)
evm.model.LG10.1475-gene	1094.49	259.883	-2.0738	2.3369e-06	4.4739e-05	-	-	-	-
evm.model.LG17.1-gene	3525.58	1519.64	-1.214	0.00011952	0.0012966	K06215 pdxS, pdx1; pyridoxal 5'-phosphate synthase pdxS subunit [EC:4.3.3.6]	GO:0042819(vitamin B6 biosynthetic process),GO:0042823(pyridoxal phosphate biosynthetic process)	-	GO:0003824(catalytic activity)
evm.model.LG17.813-gene	210.868	15.407	-3.7711	2.188e-08	7.1237e-07	K10257 FAD3, FAD7, FAD8, desB; acyl-lipid omega-3 desaturase [EC:1.14.19.25 1.14.19.35 1.14.19.36]	GO:0006629(lipid metabolic process),GO:0055114(oxidation-reduction process)	-	GO:0016717(oxidoreductase activity, acting on paired donors, with oxidation of a pair of donors resulting in the reduction of molecular oxygen to two molecules of water)
evm.model.LG02.296-gene	2006.38	3863.04	0.94501	1.4994e-05	0.00022202	K15042 KPNA1; importin subunit alpha-1	GO:0006606(protein import into nucleus)	GO:0005634(nucleus),GO:0005737(cytoplasm)	GO:0008565(protein transporter activity),GO:0005515(protein binding),GO:0061608(nuclear import signal receptor activity)
evm.model.LG18.213-gene	89.9881	295.081	1.7123	2.4816e-07	6.1605e-06	-	-	-	GO:0003676(nucleic acid binding)
evm.model.LG05.1998-gene	1657.66	814.258	-1.0255	6.1024e-05	0.00073768	-	-	-	GO:0016747(transferase activity, transferring acyl groups other than amino-acyl groups)
evm.model.LG04.1001-gene	5318.26	1662.96	-1.6771	2.9426e-05	0.00039224	-	-	-	-
evm.model.LG15.385-gene	348.864	569.8	0.70708	0.0035143	0.021645	-	-	-	-
evm.model.LG15.920-gene	921.892	1731.94	0.90941	7.715e-05	0.00089864	K23050 -	-	-	-
evm.model.LG12.470-gene	311.237	658.312	1.0799	0.0012797	0.0094382	-	-	-	GO:0008168(methyltransferase activity)
evm.model.LG06.322-gene	1097.19	2415.45	1.1382	4.4736e-05	0.00056573	-	-	-	-
evm.model.LG10.848-gene	15476.1	7794.12	-0.98956	0.0041276	0.024698	K01858 INO1, ISYNA1; myo-inositol-1-phosphate synthase [EC:5.5.1.4]	GO:0006021(inositol biosynthetic process),GO:0008654(phospholipid biosynthetic process)	-	GO:0004512(inositol-3-phosphate synthase activity)
evm.model.LG10.1541-gene	2023.33	3848.91	0.92759	0.0016285	0.011532	K17086 TM9SF2_4; transmembrane 9 superfamily member 2/4	-	GO:0016021(integral component of membrane)	-
evm.model.LG05.520-gene	150.873	267.708	0.82823	0.0046328	0.027032	K07950 ARL5B; ADP-ribosylation factor-like protein 5B	-	-	GO:0005525(GTP binding)
evm.model.LG05.127-gene	1700.13	734.824	-1.21	0.00030007	0.0028369	K22913 FIG4; phosphatidylinositol 3,5-bisphosphate 5-phosphatase [EC:3.1.3.-]	-	-	GO:0042578(phosphoric ester hydrolase activity)
evm.model.LG08.85-gene	1785.22	861.601	-1.051	1.3514e-06	2.7786e-05	K15040 VDAC2; voltage-dependent anion channel protein 2	GO:0055085(transmembrane transport)	GO:0005741(mitochondrial outer membrane)	-
evm.model.LG02.360-gene	889.334	483.096	-0.88076	0.0023877	0.015867	K02971 RP-S21e, RPS21; small subunit ribosomal protein S21e	GO:0006412(translation)	GO:0005622(intracellular),GO:0005840(ribosome)	GO:0003735(structural constituent of ribosome)
evm.model.LG10.111-gene	1.90183	28.6814	3.9184	0.0019503	0.013415	-	-	-	-
evm.model.LG03.493-gene	203.086	97.3796	-1.0605	0.0013212	0.0096935	K10744 RNASEH2B; ribonuclease H2 subunit B	-	GO:0032299(ribonuclease H2 complex)	-
evm.model.LG02.1032-gene	161.438	27.0648	-2.5745	0.0063525	0.034858	-	-	-	-
evm.model.LG02.2661-gene	642.506	142.801	-2.1696	1.1628e-05	0.00017951	-	-	-	-
evm.model.LG04.669-gene	0	337.871	10.918	3.1549e-13	2.7248e-11	K01373 CTSF; cathepsin F [EC:3.4.22.41]	-	-	-
evm.model.LG08.1726-gene	574.624	263.061	-1.1275	0.0014003	0.010182	-	-	-	-
evm.model.LG05.612-gene	4103.88	1913.7	-1.1006	3.3559e-06	6.1402e-05	K00799 GST, gst; glutathione S-transferase [EC:2.5.1.18]	-	-	GO:0005515(protein binding)
evm.model.LG12.1327-gene	150.236	14.1464	-3.4074	2.0997e-10	1.0692e-08	-	-	-	GO:0003824(catalytic activity)
evm.model.LG09.1335-gene	214.916	369.541	0.78114	0.0039887	0.023994	-	-	-	GO:0005515(protein binding)
evm.model.Contig74.1-gene	3915.23	2038.86	-0.94131	0.00020416	0.0020523	-	-	-	-
evm.model.LG04.482-gene	262.235	118.256	-1.1493	0.0043542	0.02575	K01176 AMY, amyA, malS; alpha-amylase [EC:3.2.1.1]	GO:0005975(carbohydrate metabolic process)	-	GO:0003824(catalytic activity),GO:0043169(cation binding),GO:0004556(alpha-amylase activity),GO:0005509(calcium ion binding)
evm.model.LG02.2485-gene	642.882	1428.18	1.1521	0.0030352	0.019282	-	GO:0006468(protein phosphorylation)	-	GO:0004672(protein kinase activity),GO:0005524(ATP binding)
evm.model.LG13.319-gene	1049.92	1884.84	0.84402	2.8386e-05	0.00038085	K21889 TMBIM6, BI1, TEGT; Bax inhibitor 1	-	-	-
evm.model.LG10.1214-gene	2454.16	1334.66	-0.87873	1.4478e-05	0.00021545	-	-	-	-
evm.model.LG09.1091-gene	691.866	1851.2	1.42	4.8678e-11	2.7819e-09	K17871 ndh1; NADH:ubiquinone reductase (non-electrogenic) [EC:1.6.5.9]	GO:0055114(oxidation-reduction process)	-	GO:0016491(oxidoreductase activity)
evm.model.LG08.143-gene	74.9741	165.139	1.1369	0.0034458	0.021296	K00671 NMT; glycylpeptide N-tetradecanoyltransferase [EC:2.3.1.97]	GO:0006499(N-terminal protein myristoylation)	-	GO:0004379(glycylpeptide N-tetradecanoyltransferase activity)
evm.model.LG05.384-gene	6872.02	13104.8	0.93122	0.0018802	0.013016	K13464 JAZ; jasmonate ZIM domain-containing protein	-	-	-
evm.model.LG10.926-gene	1340.25	2539.89	0.92201	2.1551e-06	4.1735e-05	-	-	-	-
evm.model.LG01.2825-gene	5538.56	10136.2	0.87199	0.00068289	0.0056093	K00026 MDH2; malate dehydrogenase [EC:1.1.1.37]	GO:0055114(oxidation-reduction process),GO:0005975(carbohydrate metabolic process),GO:0006099(tricarboxylic acid cycle),GO:0006108(malate metabolic process),GO:0019752(carboxylic acid metabolic process)	-	GO:0016491(oxidoreductase activity),GO:0016616(oxidoreductase activity, acting on the CH-OH group of donors, NAD or NADP as acceptor),GO:0003824(catalytic activity),GO:0030060(L-malate dehydrogenase activity),GO:0016615(malate dehydrogenase activity)
evm.model.LG03.748-gene	167.108	85.9656	-0.9599	0.0092202	0.046473	K02923 RP-L38e, RPL38; large subunit ribosomal protein L38e	GO:0006412(translation)	GO:0005622(intracellular),GO:0005840(ribosome)	GO:0003735(structural constituent of ribosome)
evm.model.LG01.2485-gene	1507.62	551.625	-1.4503	6.825e-07	1.5224e-05	K10666 RNF5; E3 ubiquitin-protein ligase RNF5 [EC:2.3.2.27]	-	-	-
evm.model.LG13.666-gene	1832.08	930.37	-0.97763	0.00024649	0.0024006	-	-	-	-
evm.model.LG05.1936-gene	482.926	835.011	0.78971	0.0049398	0.0284	-	-	-	-
evm.model.LG15.514-gene	2968.82	4163.13	0.48779	0.0047976	0.027785	K14006 SEC23; protein transport protein SEC23	GO:0006886(intracellular protein transport),GO:0006888(ER to Golgi vesicle-mediated transport),GO:0090114(COPII-coated vesicle budding)	GO:0030127(COPII vesicle coat)	GO:0008270(zinc ion binding)
evm.model.LG01.372-gene	302.688	732.503	1.2749	0.00010419	0.0011558	-	-	-	-
evm.model.LG13.518-gene	4159.54	19245	2.21	7.196e-11	3.9935e-09	-	-	-	-
evm.model.LG05.1101-gene	2412.91	1592.63	-0.59945	0.0054176	0.030584	-	GO:0006308(DNA catabolic process)	-	GO:0016788(hydrolase activity, acting on ester bonds),GO:0003676(nucleic acid binding),GO:0004519(endonuclease activity)
evm.model.LG01.580-gene	1229.71	552.876	-1.1531	0.0004099	0.0036889	-	-	-	-
evm.model.LG05.762-gene	927.415	455.607	-1.0252	9.4275e-06	0.00014948	-	-	-	GO:0016491(oxidoreductase activity)
evm.model.LG04.1506-gene	1506.91	755.76	-0.99587	0.0011697	0.0087831	K04078 groES, HSPE1; chaperonin GroES	GO:0006457(protein folding)	GO:0005737(cytoplasm)	-
evm.model.LG12.433-gene	142.917	45.7308	-1.643	0.0011096	0.0084265	-	-	-	GO:0005515(protein binding)
evm.model.LG02.2724-gene	536.378	266.947	-1.0061	0.00028821	0.0027413	-	-	-	-
evm.model.LG16.709-gene	116.98	24.1311	-2.2757	0.0011891	0.008889	-	GO:0006468(protein phosphorylation)	-	GO:0004672(protein kinase activity),GO:0005524(ATP binding)
evm.model.LG08.98-gene	34.9222	254.592	2.8679	2.2877e-07	5.7214e-06	K14397 NUDT21, CPSF5, CFIM25; cleavage and polyadenylation specificity factor subunit 5	GO:0006378(mRNA polyadenylation)	GO:0005849(mRNA cleavage factor complex)	GO:0003729(mRNA binding),GO:0016787(hydrolase activity)
evm.model.LG10.1681-gene	13734.4	20218	0.55783	0.0081244	0.042087	K01115 PLD1_2; phospholipase D1/2 [EC:3.1.4.4]	GO:0046470(phosphatidylcholine metabolic process)	GO:0016020(membrane)	GO:0003824(catalytic activity),GO:0004630(phospholipase D activity),GO:0005509(calcium ion binding)
evm.model.LG02.2187-gene	1116.28	554.829	-1.0086	0.0034211	0.021163	-	-	-	-
evm.model.LG11.43-gene	2619.51	3720.11	0.50598	0.0034747	0.02145	K12599 SKI2, SKIV2L; antiviral helicase SKI2 [EC:3.6.4.-]	GO:0006401(RNA catabolic process)	-	GO:0003676(nucleic acid binding),GO:0005524(ATP binding),GO:0003723(RNA binding),GO:0003724(RNA helicase activity)
evm.model.LG02.678-gene	573.761	2160.87	1.9132	0.0018278	0.012712	K03260 EIF4G; translation initiation factor 4G	-	-	GO:0003723(RNA binding),GO:0005515(protein binding)
evm.model.LG04.345-gene	225.891	674.909	1.5783	0.00040533	0.0036583	-	-	-	-
evm.model.LG05.706-gene	178.877	568.92	1.6697	0.0027766	0.017953	-	-	-	GO:0003677(DNA binding)
evm.model.LG02.2658-gene	784.245	2966.12	1.9194	5.6594e-07	1.2893e-05	-	GO:0006355(regulation of transcription, DNA-templated)	GO:0005634(nucleus)	GO:0003712(transcription coregulator activity),GO:0004402(histone acetyltransferase activity),GO:0008270(zinc ion binding),GO:0005515(protein binding)
evm.model.LG09.942-gene	544.474	1309.94	1.2665	0.0011139	0.0084495	K13102 KIN; DNA/RNA-binding protein KIN17	-	-	-
evm.model.LG14.243-gene	225.411	116.38	-0.9541	0.0091027	0.045967	-	-	-	GO:0005515(protein binding)
evm.model.LG13.420-gene	1549.91	633.977	-1.2894	0.0015898	0.011318	K00016 LDH, ldh; L-lactate dehydrogenase [EC:1.1.1.27]	GO:0055114(oxidation-reduction process),GO:0005975(carbohydrate metabolic process),GO:0019752(carboxylic acid metabolic process)	GO:0005737(cytoplasm)	GO:0004459(L-lactate dehydrogenase activity),GO:0003824(catalytic activity),GO:0016616(oxidoreductase activity, acting on the CH-OH group of donors, NAD or NADP as acceptor),GO:0016491(oxidoreductase activity)
evm.model.LG01.30-gene	504.482	20.9795	-4.5882	2.6757e-08	8.5254e-07	-	-	-	-
evm.model.LG04.819-gene	1014.58	350.535	-1.5332	9.279e-05	0.0010481	-	-	-	-
evm.model.LG06.296-gene	2598.13	1164.21	-1.1581	1.0339e-06	2.1835e-05	K02946 RP-S10, MRPS10, rpsJ; small subunit ribosomal protein S10	GO:0006412(translation)	GO:0005622(intracellular),GO:0005840(ribosome)	GO:0003723(RNA binding),GO:0003735(structural constituent of ribosome)
evm.model.LG05.1374-gene	2299.24	3726.5	0.69656	0.00010175	0.0011331	-	-	-	GO:0003924(GTPase activity),GO:0005525(GTP binding)
evm.model.LG10.867-gene	234.458	70.1938	-1.7399	0.00024237	0.0023681	-	-	-	-
evm.model.LG08.1109-gene	4018.64	2560.78	-0.65014	0.00073208	0.0059461	K00549 metE; 5-methyltetrahydropteroyltriglutamate--homocysteine methyltransferase [EC:2.1.1.14]	GO:0009086(methionine biosynthetic process),GO:0008652(cellular amino acid biosynthetic process)	-	GO:0003871(5-methyltetrahydropteroyltriglutamate-homocysteine S-methyltransferase activity),GO:0008270(zinc ion binding)
evm.model.LG01.2509-gene	1081.14	620.018	-0.80189	0.0036687	0.022401	-	GO:0045454(cell redox homeostasis)	-	-
evm.model.LG14.124-gene	2086.41	400	-2.3826	1.1964e-05	0.00018416	K10355 ACTF; actin, other eukaryote	-	-	-
evm.model.LG04.828-gene	294.872	556.7	0.91768	0.0008738	0.006901	K02219 CKS1; cyclin-dependent kinase regulatory subunit CKS1	-	-	GO:0016538(cyclin-dependent protein serine/threonine kinase regulator activity)
evm.model.LG01.409-gene	1405.59	16.8094	-6.3848	0.0014934	0.010742	-	GO:0006508(proteolysis)	-	GO:0008234(cysteine-type peptidase activity)
evm.model.LG01.710-gene	17.6662	0	-6.5641	0.0045716	0.026752	-	-	-	-
evm.model.LG01.2614-gene	3005.45	1068.01	-1.4926	0.0011243	0.0085112	-	GO:0055114(oxidation-reduction process)	-	GO:0016705(oxidoreductase activity, acting on paired donors, with incorporation or reduction of molecular oxygen),GO:0005506(iron ion binding),GO:0020037(heme binding)
evm.model.LG14.509-gene	5664.83	2420.77	-1.2266	1.7757e-11	1.1041e-09	K03768 PPIB, ppiB; peptidyl-prolyl cis-trans isomerase B (cyclophilin B) [EC:5.2.1.8]	GO:0000413(protein peptidyl-prolyl isomerization)	-	GO:0003755(peptidyl-prolyl cis-trans isomerase activity)
evm.model.LG06.507-gene	1481.87	507.33	-1.5464	3.0929e-11	1.8502e-09	K17872 ndh2; NADH:ubiquinone reductase (non-electrogenic) [EC:1.6.5.9]	GO:0055114(oxidation-reduction process)	-	GO:0016491(oxidoreductase activity)
evm.model.LG09.1302-gene	634.576	1016.31	0.67919	0.0011635	0.0087415	-	-	-	-
evm.model.LG12.1216-gene	1129.03	3563.24	1.658	1.1336e-07	3.0207e-06	K20102 YTHDF; YTH domain-containing family protein	-	-	GO:0003723(RNA binding)
evm.model.LG08.1021-gene	0	12.3435	6.143	0.0073497	0.03896	K08838 STK24_25_MST4; serine/threonine-protein kinase 24/25/MST4 [EC:2.7.11.1]	-	-	-
evm.model.LG02.1363-gene	444.776	960.198	1.1096	1.9797e-05	0.00027986	K12948 SPCS3, SPC3; signal peptidase complex subunit 3 [EC:3.4.-.-]	GO:0006465(signal peptide processing)	GO:0005787(signal peptidase complex),GO:0016021(integral component of membrane)	GO:0008233(peptidase activity)
evm.model.LG05.2070-gene	879.982	1956.38	1.1523	1.9599e-05	0.00027721	K00326 E1.6.2.2; cytochrome-b5 reductase [EC:1.6.2.2]	GO:0055114(oxidation-reduction process)	-	GO:0016491(oxidoreductase activity)
evm.model.LG08.759-gene	8.92469	114.445	3.6882	0.0030691	0.019456	-	GO:0006355(regulation of transcription, DNA-templated)	-	GO:0003677(DNA binding)
evm.model.LG02.943-gene	182.733	877.529	2.2636	3.6603e-19	7.0226e-17	K15223 UAF30, SPP27; upstream activation factor subunit UAF30	-	-	GO:0005515(protein binding)
evm.model.LG09.1703-gene	405.771	4426.54	3.4469	4.1252e-39	5.2763e-36	K03671 trxA; thioredoxin 1	GO:0045454(cell redox homeostasis),GO:0006662(glycerol ether metabolic process)	-	GO:0015035(protein disulfide oxidoreductase activity)
evm.model.LG02.1644-gene	755.089	409.794	-0.88188	0.00028717	0.0027343	-	-	-	-
evm.model.LG01.1472-gene	5577.57	2528.41	-1.1413	0.00035853	0.0033037	K02636 petC; cytochrome b6-f complex iron-sulfur subunit [EC:1.10.9.1]	GO:0055114(oxidation-reduction process),GO:0015979(photosynthesis)	GO:0042651(thylakoid membrane),GO:0016020(membrane)	GO:0009496(plastoquinol--plastocyanin reductase activity),GO:0051537(2 iron, 2 sulfur cluster binding),GO:0016491(oxidoreductase activity),GO:0045158(electron transporter, transferring electrons within cytochrome b6/f complex of photosystem II activity)
evm.model.LG01.2602-gene	1834.61	3179.26	0.79325	0.0017169	0.01206	-	-	-	-
evm.model.LG15.923-gene	394.578	103.587	-1.9287	7.7424e-09	2.7691e-07	K10756 RFC3_5; replication factor C subunit 3/5	GO:0006260(DNA replication)	-	GO:0003677(DNA binding)
evm.model.LG09.1770-gene	4960.87	8693.97	0.80937	0.00014104	0.0014992	K03254 EIF3A; translation initiation factor 3 subunit A	-	GO:0005852(eukaryotic translation initiation factor 3 complex)	-
evm.model.LG05.1364-gene	46.2808	2.07002	-4.4952	0.00070482	0.005763	K16040 ROMT; trans-resveratrol di-O-methyltransferase [EC:2.1.1.240]	-	-	GO:0046983(protein dimerization activity),GO:0008168(methyltransferase activity),GO:0008171(O-methyltransferase activity)
evm.model.LG12.1608-gene	3305.96	5041.68	0.60876	0.0029106	0.018645	K03257 EIF4A; translation initiation factor 4A	-	-	GO:0003676(nucleic acid binding),GO:0005524(ATP binding)
evm.model.LG13.101-gene	12480	1579.96	-2.9816	1.6009e-27	7.544e-25	-	-	-	-
evm.model.LG07.580-gene	530.402	1007.82	0.92601	0.0034495	0.021314	K03424 tatD; TatD DNase family protein [EC:3.1.21.-]	-	-	GO:0016788(hydrolase activity, acting on ester bonds)
evm.model.LG11.614-gene	509.5	169.136	-1.5905	1.2461e-06	2.5826e-05	K15042 KPNA1; importin subunit alpha-1	GO:0006606(protein import into nucleus)	GO:0005634(nucleus),GO:0005737(cytoplasm)	GO:0005515(protein binding),GO:0061608(nuclear import signal receptor activity),GO:0008565(protein transporter activity)
evm.model.LG02.734-gene	851.559	182.798	-2.2194	1.6072e-12	1.2476e-10	-	-	-	-
evm.model.LG01.2873-gene	94.3851	30.6121	-1.6226	0.0028372	0.018271	-	GO:0055085(transmembrane transport)	GO:0016021(integral component of membrane),GO:0016020(membrane)	GO:0022857(transmembrane transporter activity),GO:0005215(transporter activity)
evm.model.LG14.127-gene	608.735	1609.96	1.4028	9.4045e-11	5.0928e-09	K22647 MINDY3_4; ubiquitin carboxyl-terminal hydrolase MINDY-3/4 [EC:3.4.19.12]	-	-	-
evm.model.LG09.705-gene	776.149	1383.73	0.83408	0.0029363	0.01876	K03248 EIF3G; translation initiation factor 3 subunit G	-	GO:0005737(cytoplasm),GO:0005852(eukaryotic translation initiation factor 3 complex)	GO:0003743(translation initiation factor activity),GO:0003676(nucleic acid binding)
evm.model.LG02.2592-gene	172.151	85.2447	-1.0143	0.004458	0.026225	K08738 CYC; cytochrome c	-	-	GO:0009055(electron transfer activity),GO:0020037(heme binding)
evm.model.LG03.817-gene	161.377	675.846	2.0658	0.0030401	0.0193	-	-	-	GO:0016788(hydrolase activity, acting on ester bonds)
evm.model.LG01.997-gene	1449.08	690.785	-1.0688	4.1223e-06	7.299e-05	-	GO:0006364(rRNA processing)	GO:0005840(ribosome)	GO:0043022(ribosome binding)
evm.model.LG08.1170-gene	6.08935	33.3188	2.4462	0.0048353	0.027973	-	-	-	GO:0003677(DNA binding),GO:0008270(zinc ion binding)
evm.model.LG07.75-gene	996.77	2068.84	1.0532	7.6069e-08	2.1413e-06	-	-	-	GO:0005515(protein binding)
evm.model.LG08.375-gene	258.013	896.615	1.7978	0.00038214	0.0034877	K23048 -	-	-	GO:0046872(metal ion binding)
evm.model.LG05.1007-gene	2002.49	1059.5	-0.91826	3.6616e-05	0.00047443	-	-	-	-
evm.model.LG01.693-gene	301.249	682.001	1.1786	3.5057e-06	6.3583e-05	K14497 PP2C; protein phosphatase 2C [EC:3.1.3.16]	-	-	GO:0003824(catalytic activity),GO:0043169(cation binding)
evm.model.LG02.2397-gene	1.39584	21.1786	3.911	0.0041735	0.024895	-	-	-	-
evm.model.LG11.209-gene	120.016	15.4349	-2.9577	0.0028287	0.018238	-	GO:0055114(oxidation-reduction process)	GO:0016020(membrane)	GO:0005509(calcium ion binding),GO:0016491(oxidoreductase activity),GO:0004601(peroxidase activity),GO:0050664(oxidoreductase activity, acting on NAD(P)H, oxygen as acceptor)
evm.model.LG16.1069-gene	353.977	580.484	0.71371	0.002604	0.01705	K20029 ZDHHC3_7_25; palmitoyltransferase ZDHHC3/7/25 [EC:2.3.1.225]	-	-	-
evm.model.LG05.2078-gene	7348.5	4317.1	-0.76739	0.00038594	0.0035188	K10999 CESA; cellulose synthase A [EC:2.4.1.12]	GO:0030244(cellulose biosynthetic process)	GO:0016020(membrane)	GO:0016760(cellulose synthase (UDP-forming) activity)
evm.model.LG15.556-gene	138.345	11.687	-3.5607	2.9172e-07	7.1104e-06	-	-	-	-
evm.model.LG03.457-gene	529.73	324.711	-0.70647	0.0055454	0.031168	K15363 FAN1, MTMR15; fanconi-associated nuclease 1 [EC:3.1.21.- 3.1.4.1]	GO:0006281(DNA repair)	-	GO:0003676(nucleic acid binding),GO:0008270(zinc ion binding),GO:0016818(hydrolase activity, acting on acid anhydrides, in phosphorus-containing anhydrides),GO:0016788(hydrolase activity, acting on ester bonds),GO:0003677(DNA binding)
evm.model.LG03.64-gene	1260.11	292.769	-2.1054	0.00059568	0.0050094	-	-	-	-
evm.model.LG01.2380-gene	15.7555	94.1225	2.57	0.0063988	0.035047	K14484 IAA; auxin-responsive protein IAA	-	-	GO:0005515(protein binding)
evm.model.LG13.521-gene	187.461	57.6404	-1.7012	0.00020864	0.0020856	K13280 SEC11, sipW; signal peptidase I [EC:3.4.21.89]	GO:0006465(signal peptide processing)	GO:0016020(membrane)	GO:0008233(peptidase activity)
evm.model.LG12.1493-gene	118.053	483.858	2.0353	2.707e-09	1.0522e-07	-	-	-	-
evm.model.LG03.1011-gene	313.305	998.426	1.6711	7.0083e-08	1.9962e-06	K03007 RPB10, POLR2L; DNA-directed RNA polymerases I, II, and III subunit RPABC5	GO:0006351(transcription, DNA-templated)	-	GO:0003677(DNA binding),GO:0003899(DNA-directed 5'-3' RNA polymerase activity),GO:0008270(zinc ion binding)
evm.model.LG02.2349-gene	465.6	2264.25	2.2814	2.2123e-26	9.0035e-24	-	GO:0006355(regulation of transcription, DNA-templated)	-	GO:0003677(DNA binding),GO:0003700(DNA-binding transcription factor activity)
evm.model.LG09.92-gene	3188.22	1451.76	-1.1349	1.9591e-07	4.9783e-06	K01358 clpP, CLPP; ATP-dependent Clp protease, protease subunit [EC:3.4.21.92]	GO:0006508(proteolysis)	-	GO:0004252(serine-type endopeptidase activity)
evm.model.LG12.671-gene	285.746	109.028	-1.3908	1.5399e-05	0.0002264	K02932 RP-L5e, RPL5; large subunit ribosomal protein L5e	GO:0006412(translation)	GO:0005622(intracellular),GO:0005840(ribosome)	GO:0003735(structural constituent of ribosome),GO:0008097(5S rRNA binding)
evm.model.LG10.74-gene	19.4633	73.1958	1.9123	0.00037883	0.003461	-	-	-	-
evm.model.LG11.30-gene	488.484	1336.34	1.4522	0.0033361	0.020753	-	-	-	GO:0003677(DNA binding)
evm.model.LG10.701-gene	594.716	2112.64	1.8285	1.8723e-08	6.2164e-07	-	-	-	-
evm.model.LG06.75-gene	3528.53	5546.3	0.6525	0.0004562	0.0040308	K18663 ASCC3; activating signal cointegrator complex subunit 3 [EC:3.6.4.12]	-	-	GO:0003676(nucleic acid binding),GO:0005524(ATP binding)
evm.model.LG09.768-gene	3175.65	1931.27	-0.71738	0.0079202	0.041228	K19033 PSRP4, RPS31; 30S ribosomal protein S31	-	GO:0005840(ribosome)	-
evm.model.LG14.807-gene	2661.75	1765.54	-0.5924	0.0036733	0.022424	-	-	-	GO:0005515(protein binding)
evm.model.LG16.633-gene	5055.27	9758.16	0.94882	0.001155	0.0086977	K03006 RPB1, POLR2A; DNA-directed RNA polymerase II subunit RPB1 [EC:2.7.7.6]	GO:0006366(transcription by RNA polymerase II),GO:0006351(transcription, DNA-templated)	GO:0005665(RNA polymerase II, core complex)	GO:0003677(DNA binding),GO:0003899(DNA-directed 5'-3' RNA polymerase activity)
evm.model.LG03.1063-gene	102.106	233.034	1.1898	0.0016796	0.011841	-	-	-	-
evm.model.LG02.2068-gene	478.346	1502.63	1.6509	2.465e-12	1.819e-10	-	-	-	-
evm.model.Contig190.4-gene	5.90614	116.871	4.2856	3.1401e-07	7.6192e-06	-	-	-	-
evm.model.LG01.1322-gene	143.318	54.2941	-1.4016	0.0016818	0.011853	K15115 SLC25A32, MFT; solute carrier family 25 (mitochondrial folate transporter), member 32	GO:0055085(transmembrane transport)	-	GO:0022857(transmembrane transporter activity)
evm.model.LG10.570-gene	267.26	614.393	1.2008	0.00019976	0.0020156	-	-	-	GO:0005515(protein binding)
evm.model.LG14.326-gene	415.559	104.87	-1.9858	2.5374e-05	0.00034614	-	GO:0006260(DNA replication)	GO:0009360(DNA polymerase III complex)	GO:0003887(DNA-directed DNA polymerase activity),GO:0005524(ATP binding),GO:0003677(DNA binding)
evm.model.LG12.1006-gene	108.439	229.734	1.082	0.0015264	0.010948	K12948 SPCS3, SPC3; signal peptidase complex subunit 3 [EC:3.4.-.-]	GO:0006465(signal peptide processing)	GO:0005787(signal peptidase complex),GO:0016021(integral component of membrane)	GO:0008233(peptidase activity)
evm.model.LG04.941-gene	772.459	1326.38	0.77991	0.00051702	0.0044639	-	-	-	GO:0016779(nucleotidyltransferase activity)
evm.model.LG01.2711-gene	1485.04	2363.08	0.6701	0.005831	0.0325	K20299 VPS53; vacuolar protein sorting-associated protein 53	-	-	-
evm.model.LG10.963-gene	1821.43	719.438	-1.3399	9.5368e-08	2.598e-06	-	-	-	-
evm.model.LG08.1727-gene	32.8983	93.1947	1.5038	0.0028211	0.018206	-	-	-	-
evm.model.Contig131.2-gene	76.5531	24.6842	-1.6339	0.003016	0.019179	K03873 ELOB, TCEB2; elongin-B	-	-	GO:0005515(protein binding)
evm.model.LG02.310-gene	549.639	257.243	-1.0947	0.00040432	0.0036529	-	-	-	GO:0005515(protein binding)
evm.model.LG15.52-gene	1435.03	2620.86	0.86889	0.00022332	0.0022069	-	-	-	-
evm.model.LG12.722-gene	293.99	123.903	-1.247	0.0058205	0.032464	K16860 PLD3_4; phospholipase D3/4 [EC:3.1.4.4]	-	-	GO:0003824(catalytic activity)
evm.model.LG08.995-gene	1615.43	3280.11	1.0219	1.5828e-06	3.1656e-05	K22184 BRD9; bromodomain-containing protein 9	-	-	GO:0005515(protein binding)
evm.model.LG12.1315-gene	355.242	189.481	-0.90598	0.0026061	0.01705	K20165 TBC1D2; TBC1 domain family member 2A	-	-	-
evm.model.LG07.1217-gene	276.429	114.787	-1.2691	0.0077949	0.040726	-	-	-	-
evm.model.LG06.1370-gene	927.492	2999.46	1.6928	2.042e-13	1.8343e-11	-	-	-	GO:0005515(protein binding)
evm.model.LG01.2196-gene	244.29	52.628	-2.2159	4.2544e-06	7.508e-05	-	-	-	GO:0005515(protein binding)
evm.model.LG01.10-gene	178.066	419.934	1.2368	0.0061038	0.0337	-	-	-	-
evm.model.LG01.2208-gene	1249.05	2715.17	1.1205	0.00054703	0.0046645	-	-	-	GO:0005524(ATP binding)
evm.model.LG05.2064-gene	1.90183	19.7303	3.3769	0.0074919	0.03955	-	GO:0006468(protein phosphorylation)	-	GO:0004672(protein kinase activity),GO:0005524(ATP binding)
evm.model.LG04.290-gene	149.085	43.2057	-1.7853	0.00036325	0.0033449	-	-	-	-
evm.model.LG02.647-gene	58.3724	3.45399	-4.088	0.00059644	0.0050142	K09285 OVM, ANT; AP2-like factor, ANT lineage	GO:0006355(regulation of transcription, DNA-templated)	-	GO:0003677(DNA binding),GO:0003700(DNA-binding transcription factor activity)
evm.model.LG01.751-gene	1313.42	433.767	-1.5983	4.5337e-07	1.0586e-05	-	-	-	GO:0005515(protein binding),GO:0008270(zinc ion binding)
evm.model.LG12.880-gene	495.079	1220.85	1.3021	0.00067533	0.0055676	-	-	-	-
evm.model.LG14.264-gene	3522.01	6642.7	0.91532	0.00027405	0.0026252	-	GO:0006508(proteolysis)	-	GO:0005524(ATP binding),GO:0004222(metalloendopeptidase activity)
evm.model.LG11.554-gene	96.4613	21.1835	-2.1859	0.00012636	0.0013593	-	GO:0006468(protein phosphorylation),GO:0048544(recognition of pollen)	-	GO:0004672(protein kinase activity),GO:0005524(ATP binding),GO:0004674(protein serine/threonine kinase activity)
evm.model.LG08.113-gene	34418.7	13597.5	-1.3398	0.0072518	0.038594	K00281 GLDC, gcvP; glycine dehydrogenase [EC:1.4.4.2]	GO:0006546(glycine catabolic process),GO:0055114(oxidation-reduction process),GO:0006544(glycine metabolic process)	-	GO:0004375(glycine dehydrogenase (decarboxylating) activity),GO:0003824(catalytic activity)
evm.model.LG07.324-gene	2112.72	3115.17	0.56003	0.0076985	0.040371	-	GO:0006355(regulation of transcription, DNA-templated)	-	GO:0008270(zinc ion binding),GO:0043565(sequence-specific DNA binding)
evm.model.LG12.961-gene	7752.09	3597.31	-1.1076	2.82e-08	8.9008e-07	-	-	-	-
evm.model.LG02.411-gene	368.877	154.94	-1.2515	0.00092512	0.0072403	-	-	-	GO:0005515(protein binding),GO:0008270(zinc ion binding)
evm.model.LG07.356-gene	1205.38	3456.53	1.5195	3.083e-11	1.8484e-09	K00344 qor, CRYZ; NADPH2:quinone reductase [EC:1.6.5.5]	GO:0055114(oxidation-reduction process)	-	GO:0016491(oxidoreductase activity)
evm.model.LG04.588-gene	1410.71	806.028	-0.80722	0.0012831	0.0094555	K17756 FAO3; long-chain-alcohol oxidase [EC:1.1.3.20]	GO:0055114(oxidation-reduction process)	-	GO:0016614(oxidoreductase activity, acting on CH-OH group of donors),GO:0050660(flavin adenine dinucleotide binding),GO:0046577(long-chain-alcohol oxidase activity)
evm.model.LG04.920-gene	1021.92	1542.87	0.59452	0.0020007	0.013713	-	-	-	-
evm.model.LG08.1665-gene	4036.9	6778.37	0.74776	0.0096833	0.048336	-	-	-	-
evm.model.LG02.2400-gene	5443.85	187.186	-4.862	0.0092543	0.046601	-	-	-	-
evm.model.LG10.1658-gene	1674.55	808.131	-1.051	1.6076e-05	0.00023497	K06130 LYPLA2; lysophospholipase II [EC:3.1.1.5]	-	-	GO:0016787(hydrolase activity)
evm.model.LG09.1129-gene	5352.49	9297.73	0.79661	3.7894e-05	0.00048841	-	-	-	GO:0003824(catalytic activity),GO:0050662(coenzyme binding)
evm.model.LG05.1799-gene	14.0805	829.709	5.879	5.4324e-11	3.0784e-09	K00469 MIOX; inositol oxygenase [EC:1.13.99.1]	GO:0019310(inositol catabolic process),GO:0055114(oxidation-reduction process)	GO:0005737(cytoplasm)	GO:0005506(iron ion binding),GO:0050113(inositol oxygenase activity)
evm.model.LG04.1993-gene	447.262	1360.45	1.6043	8.2985e-05	0.00095297	-	-	-	-
evm.model.LG02.2051-gene	90.0752	16.6319	-2.439	0.0065326	0.035625	-	-	-	-
evm.model.LG11.752-gene	4665.42	3165.82	-0.55951	0.0038615	0.023329	-	GO:0006508(proteolysis)	-	GO:0005515(protein binding),GO:0004252(serine-type endopeptidase activity)
evm.model.LG02.1961-gene	2837.73	1630.18	-0.79958	0.0022352	0.01504	K10908 POLRMT, RPO41; DNA-directed RNA polymerase, mitochondrial [EC:2.7.7.6]	GO:0006351(transcription, DNA-templated)	-	GO:0003677(DNA binding),GO:0003899(DNA-directed 5'-3' RNA polymerase activity)
evm.model.LG14.105-gene	992.635	7257.22	2.8701	1.8801e-19	3.7132e-17	K09480 DGD; digalactosyldiacylglycerol synthase [EC:2.4.1.241]	-	-	-
evm.model.LG13.589-gene	5152.09	3682.93	-0.48436	0.0078118	0.040798	K11296 HMGB3; high mobility group protein B3	-	-	-
evm.model.LG09.1408-gene	191.387	42.7243	-2.1618	0.0008477	0.0067325	-	-	-	GO:0005515(protein binding)
evm.model.LG08.1742-gene	99.7068	270.962	1.4433	0.00018142	0.0018564	K03437 spoU; RNA methyltransferase, TrmH family	GO:0006396(RNA processing)	-	GO:0003723(RNA binding),GO:0008173(RNA methyltransferase activity)
evm.model.LG15.86-gene	1270.12	2616.62	1.0428	0.00030257	0.0028546	K13899 CST3; cystatin-C	-	-	GO:0004869(cysteine-type endopeptidase inhibitor activity)
evm.model.LG17.1031-gene	299.155	113.172	-1.4032	0.00063388	0.0052719	-	-	-	GO:0008270(zinc ion binding)
evm.model.LG03.801-gene	2221.81	1444.62	-0.62091	0.0072664	0.038642	K18121 GLYR; glyoxylate/succinic semialdehyde reductase [EC:1.1.1.79 1.1.1.-]	GO:0055114(oxidation-reduction process)	-	GO:0016491(oxidoreductase activity),GO:0051287(NAD binding),GO:0050661(NADP binding)
evm.model.LG09.837-gene	330.204	2047.23	2.6334	1.2024e-13	1.1292e-11	K14686 SLC31A1, CTR1; solute carrier family 31 (copper transporter), member 1	GO:0035434(copper ion transmembrane transport)	GO:0016021(integral component of membrane)	GO:0005375(copper ion transmembrane transporter activity)
evm.model.LG03.603-gene	351.988	155.751	-1.1768	7.1224e-05	0.00084166	-	GO:0006779(porphyrin-containing compound biosynthetic process),GO:0055114(oxidation-reduction process)	GO:0005737(cytoplasm)	GO:0004109(coproporphyrinogen oxidase activity),GO:0003824(catalytic activity),GO:0051536(iron-sulfur cluster binding)
evm.model.LG01.2466-gene	717.384	75.8907	-3.24	4.553e-05	0.00057361	-	-	-	-
evm.model.LG16.537-gene	397.92	1070.48	1.428	0.00024686	0.0024033	K22522 LOG; cytokinin riboside 5'-monophosphate phosphoribohydrolase [EC:3.2.2.-]	-	-	-
evm.model.Contig145.2-gene	83.8816	9.44427	-3.1489	0.00066596	0.0055022	-	-	-	-
evm.model.LG05.542-gene	506.786	899.754	0.82803	0.0011563	0.0087024	-	-	-	-
evm.model.LG01.2409-gene	567.087	257.988	-1.1363	7.192e-05	0.0008469	-	-	-	-
evm.model.LG10.791-gene	338.073	1215.89	1.8462	6.9899e-05	0.00082854	-	GO:0045454(cell redox homeostasis)	-	-
evm.model.Contig7.8-gene	570.559	5233.68	3.1973	8.8346e-08	2.4388e-06	K11593 ELF2C, AGO; eukaryotic translation initiation factor 2C	-	-	GO:0003676(nucleic acid binding),GO:0005515(protein binding)
evm.model.LG02.977-gene	2689.26	4520.52	0.74926	7.3519e-06	0.00012048	K02934 RP-L6e, RPL6; large subunit ribosomal protein L6e	GO:0006412(translation)	GO:0005622(intracellular),GO:0005840(ribosome)	GO:0003735(structural constituent of ribosome)
evm.model.LG18.381-gene	227.54	538.728	1.2427	3.3037e-06	6.0587e-05	K22987 GCR1, CRLA; cAMP receptor-like G-protein coupled receptor	GO:0007166(cell surface receptor signaling pathway)	GO:0016021(integral component of membrane)	GO:0004888(transmembrane signaling receptor activity)
evm.model.LG08.477-gene	319.595	608.949	0.92899	0.002565	0.016858	K17879 NUDT7; peroxisomal coenzyme A diphosphatase NUDT7 [EC:3.6.1.-]	-	-	GO:0016787(hydrolase activity)
evm.model.LG01.2086-gene	928.706	327.359	-1.504	0.006937	0.037325	-	-	-	-
evm.model.LG15.582-gene	5386.94	1386.17	-1.9584	0.003245	0.020317	K01626 E2.5.1.54, aroF, aroG, aroH; 3-deoxy-7-phosphoheptulonate synthase [EC:2.5.1.54]	GO:0009073(aromatic amino acid family biosynthetic process)	-	GO:0003849(3-deoxy-7-phosphoheptulonate synthase activity),GO:0003824(catalytic activity)
evm.model.LG11.668-gene	1713.08	5569.51	1.7009	1.9623e-12	1.4889e-10	K15042 KPNA1; importin subunit alpha-1	GO:0006606(protein import into nucleus)	GO:0005634(nucleus),GO:0005737(cytoplasm)	GO:0005515(protein binding),GO:0061608(nuclear import signal receptor activity),GO:0008565(protein transporter activity)
evm.model.LG05.190-gene	21517.8	5484.33	-1.9721	7.8086e-14	7.711e-12	K01366 CTSH; cathepsin H [EC:3.4.22.16]	GO:0006508(proteolysis)	-	GO:0008234(cysteine-type peptidase activity)
evm.model.LG07.559-gene	163.514	36.9413	-2.1468	2.3148e-05	0.00031951	K14270 ACS10_12; aminotransferase	GO:0009058(biosynthetic process)	-	GO:0003824(catalytic activity),GO:0030170(pyridoxal phosphate binding)
evm.model.LG06.223-gene	122.93	43.2234	-1.5063	0.0085149	0.043622	-	-	-	-
evm.model.LG04.1189-gene	1107.14	2173.89	0.9738	0.000154	0.0016151	K08867 WNK, PRKWNK; WNK lysine deficient protein kinase [EC:2.7.11.1]	GO:0006468(protein phosphorylation)	-	GO:0004672(protein kinase activity),GO:0005524(ATP binding)
evm.model.LG08.993-gene	156.552	985.578	2.6543	1.3873e-17	2.1791e-15	K21437 ANKRD13; ankyrin repeat domain-containing protein 13	-	-	GO:0005515(protein binding)
evm.model.LG02.2261-gene	2550.35	871.225	-1.5494	0.00010309	0.0011461	-	-	-	GO:0003824(catalytic activity)
evm.model.LG01.2296-gene	273.672	96.052	-1.5112	0.0016147	0.01147	-	-	-	-
evm.model.LG17.924-gene	1425.36	2989.25	1.0683	0.0002148	0.0021369	-	-	-	-
evm.model.LG14.784-gene	3518.59	1932.05	-0.86478	0.00043952	0.0039078	-	-	-	-
evm.model.LG06.109-gene	266.448	1063.41	1.9959	4.1971e-08	1.2653e-06	-	-	-	GO:0005515(protein binding)
evm.model.LG02.2510-gene	242.859	688.256	1.5024	2.4147e-09	9.4963e-08	K03875 SKP2, FBXL1; F-box and leucine-rich repeat protein 1 (S-phase kinase-associated protein 2)	-	-	GO:0005515(protein binding)
evm.model.LG06.217-gene	246.13	43.2447	-2.509	1.0455e-07	2.8194e-06	-	-	-	GO:0005515(protein binding)
evm.model.LG10.1225-gene	2297.3	5396.44	1.232	3.4932e-06	6.3483e-05	-	-	GO:0046658(anchored component of plasma membrane)	-
evm.model.LG03.134-gene	0	11.4662	6.0378	0.0044944	0.026395	K03676 grxC, GLRX, GLRX2; glutaredoxin 3	GO:0045454(cell redox homeostasis)	-	GO:0009055(electron transfer activity),GO:0015035(protein disulfide oxidoreductase activity)
evm.model.LG01.1881-gene	421.553	66.5696	-2.6625	4.5175e-08	1.3467e-06	-	GO:0006629(lipid metabolic process)	-	GO:0008081(phosphoric diester hydrolase activity)
evm.model.LG16.166-gene	46.3769	6.84319	-2.7636	0.0056906	0.031852	-	-	-	GO:0046983(protein dimerization activity)
evm.model.LG07.400-gene	1334.8	2580.02	0.95055	0.00039953	0.0036206	K10636 AMFR, GP78; autocrine motility factor receptor [EC:2.3.2.27]	-	-	GO:0005515(protein binding)
evm.model.LG05.478-gene	656.761	292.368	-1.1671	6.5937e-05	0.0007882	K17471 SULTR3; sulfate transporter 3	GO:0008272(sulfate transport),GO:0055085(transmembrane transport)	GO:0016020(membrane),GO:0016021(integral component of membrane)	GO:0008271(secondary active sulfate transmembrane transporter activity),GO:0015116(sulfate transmembrane transporter activity)
evm.model.LG07.264-gene	208.39	49.9465	-2.0627	1.3273e-05	0.00020039	-	-	-	-
evm.model.LG12.61-gene	2527.75	4028.61	0.67236	0.0028901	0.018544	-	-	-	GO:0005515(protein binding)
evm.model.LG02.692-gene	503.899	78.4559	-2.6822	0.0002521	0.0024463	K16075 MRS2, MFM1; magnesium transporter	-	-	-
evm.model.LG16.653-gene	478.25	897.978	0.90864	0.0065802	0.035814	-	-	-	GO:0005089(Rho guanyl-nucleotide exchange factor activity)
evm.model.LG13.535-gene	648.185	1510.54	1.2202	1.3641e-07	3.5677e-06	K03094 SKP1, CBF3D; S-phase kinase-associated protein 1	GO:0006511(ubiquitin-dependent protein catabolic process)	-	-
evm.model.LG15.710-gene	1311.52	348.722	-1.9106	8.3664e-06	0.00013473	K13680 CSLA; beta-mannan synthase [EC:2.4.1.32]	-	-	-
evm.model.LG04.124-gene	904.688	4774.85	2.3999	3.6164e-13	3.0739e-11	-	GO:0055085(transmembrane transport)	-	-
evm.model.LG12.1405-gene	497.295	256.802	-0.95307	0.0079408	0.041327	K10712 ADO; cysteamine dioxygenase [EC:1.13.11.19]	GO:0055114(oxidation-reduction process)	-	GO:0016702(oxidoreductase activity, acting on single donors with incorporation of molecular oxygen, incorporation of two atoms of oxygen)
evm.model.LG04.373-gene	195.836	536.406	1.4529	1.0617e-06	2.2367e-05	K07889 RAB5C; Ras-related protein Rab-5C	-	-	GO:0005525(GTP binding),GO:0003924(GTPase activity)
evm.model.LG03.1085-gene	278.043	36.4955	-2.9291	1.8256e-09	7.374e-08	-	-	-	-
evm.model.LG15.301-gene	1097.85	2630.15	1.2606	1.516e-12	1.1837e-10	-	-	-	-
evm.model.LG10.1162-gene	199761	79501.3	-1.3292	0.001433	0.010369	K08912 LHCB1; light-harvesting complex II chlorophyll a/b binding protein 1	-	-	-
evm.model.LG05.1172-gene	3301.01	1414.12	-1.223	8.5444e-05	0.00097619	-	-	-	GO:0016757(transferase activity, transferring glycosyl groups)
evm.model.LG03.1223-gene	668.922	206.97	-1.6919	2.9304e-08	9.1953e-07	K01412 PMPCA, MAS2; mitochondrial-processing peptidase subunit alpha [EC:3.4.24.64]	GO:0006508(proteolysis)	-	GO:0003824(catalytic activity),GO:0046872(metal ion binding),GO:0004222(metalloendopeptidase activity)
evm.model.LG07.153-gene	104.034	20.999	-2.3107	0.00057704	0.0048755	-	-	-	-
evm.model.LG04.1388-gene	267.077	748.04	1.4855	9.2821e-11	5.0469e-09	K00652 bioF; 8-amino-7-oxononanoate synthase [EC:2.3.1.47]	GO:0009058(biosynthetic process)	-	GO:0030170(pyridoxal phosphate binding),GO:0003824(catalytic activity)
evm.model.LG09.1564-gene	622.807	964.501	0.63076	0.0059673	0.033061	K10268 FBXL2_20; F-box and leucine-rich repeat protein 2/20	-	-	GO:0005515(protein binding)
evm.model.LG08.697-gene	14.0021	65.754	2.2381	0.00072268	0.0058821	K06067 HDAC1_2; histone deacetylase 1/2 [EC:3.5.1.98]	GO:0016575(histone deacetylation)	-	GO:0004407(histone deacetylase activity)
evm.model.LG03.36-gene	19.6202	0.337109	-5.7565	0.0043678	0.025801	-	-	-	-
evm.model.LG01.2552-gene	955.794	1999.53	1.0649	1.4429e-05	0.00021496	K14498 SNRK2; serine/threonine-protein kinase SRK2 [EC:2.7.11.1]	GO:0006468(protein phosphorylation)	-	GO:0004672(protein kinase activity),GO:0005524(ATP binding)
evm.model.LG12.1200-gene	439.018	810.6	0.88498	0.00014481	0.0015337	-	-	-	GO:0048037(cofactor binding)
evm.model.LG04.18-gene	983.101	126.457	-2.9584	4.0257e-08	1.2232e-06	-	-	-	GO:0005524(ATP binding)
evm.model.LG06.728-gene	576.648	1686.46	1.5483	4.643e-15	5.4939e-13	-	GO:0055085(transmembrane transport)	GO:0016021(integral component of membrane)	-
evm.model.LG06.973-gene	657.642	195.46	-1.7509	3.3503e-09	1.2728e-07	-	-	-	-
evm.model.LG02.2450-gene	701.777	306.397	-1.1958	6.7572e-06	0.00011204	-	-	-	GO:0005515(protein binding)
evm.model.LG08.1254-gene	376.162	782.28	1.0571	0.0032113	0.020143	K09422 MYBP; transcription factor MYB, plant	GO:0006334(nucleosome assembly)	GO:0000786(nucleosome),GO:0005634(nucleus)	GO:0003677(DNA binding)
evm.model.LG04.938-gene	785.815	1456.82	0.89043	3.4386e-06	6.2618e-05	K03139 TFIIF2, GTF2F2, TFG2; transcription initiation factor TFIIF subunit beta [EC:3.6.4.12]	GO:0006367(transcription initiation from RNA polymerase II promoter)	-	-
evm.model.LG05.189-gene	1228.68	813.138	-0.59564	0.0089535	0.045342	K02900 RP-L27Ae, RPL27A; large subunit ribosomal protein L27Ae	GO:0006412(translation)	GO:0005622(intracellular),GO:0005840(ribosome),GO:0015934(large ribosomal subunit)	GO:0003735(structural constituent of ribosome)
evm.model.LG09.2019-gene	640.316	352.105	-0.86301	0.0017154	0.012052	K08678 UXS1, uxs; UDP-glucuronate decarboxylase [EC:4.1.1.35]	-	-	-
evm.model.LG16.1016-gene	468.924	1776.14	1.921	0.00024996	0.0024286	-	-	GO:0016020(membrane),GO:0016021(integral component of membrane)	-
evm.model.LG10.1134-gene	1165.55	1974.01	0.75998	0.0009732	0.0075484	K13115 CCDC130; coiled-coil domain-containing protein 130	-	-	-
evm.model.LG14.524-gene	663.705	1204.44	0.85968	0.00033051	0.0030782	-	-	-	-
evm.model.LG02.1409-gene	458.142	1701.23	1.8932	1.1056e-08	3.8368e-07	K09422 MYBP; transcription factor MYB, plant	-	-	GO:0003677(DNA binding)
evm.model.LG16.1227-gene	13.2954	177.216	3.743	0.0001408	0.0014972	-	-	-	-
evm.model.LG02.7-gene	20.9028	2154.72	6.6993	3.2156e-45	5.7581e-42	-	-	-	-
evm.model.LG12.1052-gene	51.1055	0	-8.0973	0.0033353	0.020753	-	-	-	-
evm.model.LG02.2109-gene	2789.73	1132.81	-1.3002	6.8451e-06	0.00011328	-	-	-	GO:0071949(FAD binding)
evm.model.LG04.339-gene	1242	263.898	-2.2343	0.0001155	0.001259	-	-	-	-
evm.model.LG05.627-gene	341.371	162.302	-1.0724	0.00015426	0.0016172	-	-	-	GO:0005515(protein binding),GO:0008270(zinc ion binding)
evm.model.LG01.2026-gene	50.4771	13.7974	-1.8702	0.0086355	0.044083	-	-	-	-
evm.model.LG01.817-gene	398.513	722.128	0.85729	0.0069255	0.037278	K15190 MEPCE, BCDIN3; 7SK snRNA methylphosphate capping enzyme [EC:2.1.1.-]	-	-	GO:0008168(methyltransferase activity)
evm.model.LG08.735-gene	480.422	775.382	0.69004	0.006588	0.035849	K23565 -	-	-	-
evm.model.LG18.651-gene	164.439	838.227	2.3487	2.0611e-21	4.9875e-19	-	-	-	GO:0008168(methyltransferase activity)
evm.model.LG04.1064-gene	73.526	481.258	2.7113	4.8233e-07	1.1159e-05	-	GO:0030001(metal ion transport)	-	GO:0046872(metal ion binding)
evm.model.LG12.978-gene	247.352	456.24	0.88307	0.00080179	0.006426	-	-	-	-
evm.model.LG02.1164-gene	4224.12	7297.19	0.78865	0.00023113	0.0022724	K03062 PSMC1, RPT2; 26S proteasome regulatory subunit T2	GO:0030163(protein catabolic process)	GO:0005737(cytoplasm)	GO:0005524(ATP binding),GO:0016787(hydrolase activity)
evm.model.LG17.840-gene	746.705	494.414	-0.59502	0.0064783	0.035389	K02976 RP-S26e, RPS26; small subunit ribosomal protein S26e	GO:0006412(translation)	GO:0005622(intracellular),GO:0005840(ribosome)	GO:0003735(structural constituent of ribosome)
evm.model.LG06.776-gene	7.66841	69.5009	3.1864	4.576e-06	8.002e-05	-	-	-	-
evm.model.LG02.1941-gene	1333.03	2264.04	0.76402	0.0082845	0.042709	K17086 TM9SF2_4; transmembrane 9 superfamily member 2/4	-	GO:0016021(integral component of membrane)	-
evm.model.LG06.1402-gene	186.947	878.786	2.2334	2.3478e-09	9.2739e-08	K09338 HD-ZIP; homeobox-leucine zipper protein	GO:0006355(regulation of transcription, DNA-templated)	-	GO:0003700(DNA-binding transcription factor activity),GO:0043565(sequence-specific DNA binding),GO:0003677(DNA binding)
evm.model.LG09.342-gene	213.764	344.106	0.68638	0.0091577	0.046192	K07890 RAB21; Ras-related protein Rab-21	-	-	GO:0003924(GTPase activity),GO:0005525(GTP binding)
evm.model.LG05.1157-gene	1335.26	3408.06	1.3516	5.1094e-08	1.5031e-06	-	-	-	-
evm.model.LG08.1283-gene	4223.23	12690	1.5873	0.00030081	0.002843	K16189 PIF4; phytochrome-interacting factor 4	-	-	GO:0046983(protein dimerization activity)
evm.model.LG05.1532-gene	1084.62	443.06	-1.2916	1.0026e-06	2.1239e-05	K01599 hemE, UROD; uroporphyrinogen decarboxylase [EC:4.1.1.37]	GO:0006779(porphyrin-containing compound biosynthetic process)	-	GO:0004853(uroporphyrinogen decarboxylase activity)
evm.model.LG09.57-gene	30.3857	0	-7.3482	7.8466e-05	0.00091041	K09422 MYBP; transcription factor MYB, plant	-	-	GO:0003677(DNA binding)
evm.model.LG08.377-gene	519.262	48.8545	-3.4084	1.5516e-05	0.00022786	-	-	-	GO:0003676(nucleic acid binding),GO:0008270(zinc ion binding),GO:0003677(DNA binding)
evm.model.Contig66.8-gene	92.6228	34.8643	-1.4097	0.003782	0.022936	-	-	-	-
evm.model.LG01.1242-gene	1321.42	2210.96	0.74278	0.00022	0.0021786	-	-	-	-
evm.model.LG05.964-gene	94.6206	229.685	1.2783	0.0012412	0.0092124	-	-	-	-
evm.model.LG06.1242-gene	897.011	1488	0.73006	0.00017887	0.0018356	-	-	-	GO:0005515(protein binding)
evm.model.LG17.849-gene	997.529	1868.25	0.90512	0.0003661	0.0033642	-	-	-	GO:0005509(calcium ion binding)
evm.model.LG08.1453-gene	865.456	549.94	-0.65442	0.0020561	0.014046	K02897 RP-L25, rplY; large subunit ribosomal protein L25	GO:0006412(translation)	GO:0005840(ribosome)	GO:0003735(structural constituent of ribosome),GO:0008097(5S rRNA binding)
evm.model.LG17.171-gene	24.8897	130.912	2.4016	0.00026854	0.0025827	K21777 CCNB; G2/mitotic-specific cyclin-B, other	-	GO:0005634(nucleus)	-
evm.model.LG05.1035-gene	142.577	288.475	1.0175	0.00037669	0.0034438	-	-	-	GO:0016855(racemase and epimerase activity, acting on amino acids and derivatives)
evm.model.LG02.874-gene	684.118	3365.24	2.298	1.5391e-06	3.0967e-05	-	-	-	-
evm.model.LG03.818-gene	43.1315	329.365	2.9319	0.00049637	0.0043119	-	-	-	GO:0016788(hydrolase activity, acting on ester bonds)
evm.model.LG03.796-gene	1007.8	2878.63	1.5139	7.023e-10	3.1919e-08	-	-	-	-
evm.model.LG13.364-gene	1692.04	1135.69	-0.5754	0.0047389	0.027522	K00232 E1.3.3.6, ACOX1, ACOX3; acyl-CoA oxidase [EC:1.3.3.6]	GO:0006635(fatty acid beta-oxidation),GO:0055114(oxidation-reduction process),GO:0006631(fatty acid metabolic process)	GO:0005777(peroxisome)	GO:0003997(acyl-CoA oxidase activity),GO:0016627(oxidoreductase activity, acting on the CH-CH group of donors),GO:0050660(flavin adenine dinucleotide binding),GO:0071949(FAD binding)
evm.model.LG07.1058-gene	1317.18	746.628	-0.81896	0.00021729	0.0021576	-	-	-	-
evm.model.LG10.969-gene	776.332	1342.62	0.78982	0.0014768	0.010637	K09528 DNAJC8; DnaJ homolog subfamily C member 8	-	-	-
evm.model.LG10.1075-gene	237.529	49.0499	-2.2742	0.00049495	0.0043079	K08730 PTDSS2; phosphatidylserine synthase 2 [EC:2.7.8.29]	GO:0006659(phosphatidylserine biosynthetic process)	-	-
evm.model.LG02.786-gene	1678.45	812.355	-1.0468	1.7551e-05	0.00025359	K00797 speE, SRM; spermidine synthase [EC:2.5.1.16]	GO:0006595(polyamine metabolic process)	-	GO:0003824(catalytic activity)
evm.model.LG13.145-gene	2868.42	1887.61	-0.60364	0.00060225	0.0050488	-	-	-	GO:0005515(protein binding)
evm.model.LG12.1163-gene	21.0249	138.231	2.7207	0.003371	0.020935	K11254 H4; histone H4	-	-	GO:0003677(DNA binding),GO:0046982(protein heterodimerization activity)
evm.model.LG17.181-gene	190.689	7.28647	-4.7049	3.6102e-05	0.00046801	-	-	-	GO:0043531(ADP binding)
evm.model.LG03.265-gene	1565.51	2770.38	0.82345	0.0059146	0.032858	K22651 RNF4; E3 ubiquitin-protein ligase RNF4 [EC:2.3.2.27]	-	-	-
evm.model.LG13.202-gene	683.579	328.301	-1.0579	3.1951e-06	5.8901e-05	-	GO:0006412(translation)	GO:0005622(intracellular),GO:0005840(ribosome)	GO:0003735(structural constituent of ribosome)
evm.model.LG16.642-gene	87.4844	20.5751	-2.0874	0.0028921	0.018549	K01581 E4.1.1.17, ODC1, speC, speF; ornithine decarboxylase [EC:4.1.1.17]	GO:0006596(polyamine biosynthetic process)	-	GO:0003824(catalytic activity)
evm.model.LG01.1671-gene	234.859	686.251	1.5461	0.0046671	0.027193	K01785 galM, GALM; aldose 1-epimerase [EC:5.1.3.3]	GO:0005975(carbohydrate metabolic process),GO:0019318(hexose metabolic process)	-	GO:0030246(carbohydrate binding),GO:0016853(isomerase activity),GO:0003824(catalytic activity)
evm.model.LG03.660-gene	441.278	161.564	-1.4496	0.00010032	0.0011213	K01427 URE; urease [EC:3.5.1.5]	GO:0006807(nitrogen compound metabolic process)	-	GO:0016810(hydrolase activity, acting on carbon-nitrogen (but not peptide) bonds),GO:0009039(urease activity),GO:0016151(nickel cation binding),GO:0016787(hydrolase activity)
evm.model.LG07.679-gene	435.101	720.482	0.72747	0.0026825	0.017446	K23543 -	-	-	-
evm.model.LG17.483-gene	764.895	1496.06	0.96749	0.00017026	0.0017644	K07442 TRM61, GCD14; tRNA (adenine57-N1/adenine58-N1)-methyltransferase catalytic subunit [EC:2.1.1.219 2.1.1.220]	GO:0030488(tRNA methylation)	GO:0031515(tRNA (m1A) methyltransferase complex)	GO:0016429(tRNA (adenine-N1-)-methyltransferase activity)
evm.model.LG04.1868-gene	3727.65	1566.41	-1.2507	0.008269	0.042663	-	GO:0055085(transmembrane transport)	GO:0016020(membrane)	GO:0022857(transmembrane transporter activity)
evm.model.LG17.892-gene	1916.53	3571.64	0.89808	1.0353e-05	0.00016177	K22755 UFL1; E3 UFM1-protein ligase 1 [EC:2.3.2.-]	-	-	-
evm.model.LG10.1401-gene	3237.24	9562.45	1.5627	8.888e-08	2.451e-06	K01595 ppc; phosphoenolpyruvate carboxylase [EC:4.1.1.31]	GO:0006099(tricarboxylic acid cycle),GO:0015977(carbon fixation)	-	GO:0008964(phosphoenolpyruvate carboxylase activity),GO:0003824(catalytic activity)
evm.model.LG09.1265-gene	997.277	1865.79	0.90382	2.2112e-06	4.2668e-05	K20661 CYP714A1; cytochrome P450 family 714 subfamily A polypeptide 1	GO:0055114(oxidation-reduction process)	-	GO:0005506(iron ion binding),GO:0016705(oxidoreductase activity, acting on paired donors, with incorporation or reduction of molecular oxygen),GO:0020037(heme binding)
evm.model.LG12.721-gene	1677.2	4082.51	1.2832	1.293e-07	3.4081e-06	-	GO:0006355(regulation of transcription, DNA-templated)	-	GO:0003700(DNA-binding transcription factor activity),GO:0043565(sequence-specific DNA binding)
evm.model.Contig8.10-gene	3143.8	930.209	-1.7567	0.0044897	0.026376	-	-	GO:0005634(nucleus)	GO:0003676(nucleic acid binding),GO:0008270(zinc ion binding),GO:0003723(RNA binding),GO:0004386(helicase activity),GO:0005524(ATP binding)
evm.model.LG12.831-gene	35.3497	4.04287	-3.1253	0.0038103	0.023061	-	-	-	-
evm.model.LG05.616-gene	1604.82	372.83	-2.1058	6.7817e-11	3.8029e-09	-	GO:0005975(carbohydrate metabolic process)	-	GO:0030246(carbohydrate binding),GO:0004553(hydrolase activity, hydrolyzing O-glycosyl compounds)
evm.model.LG06.91-gene	654.903	164.538	-1.9928	8.527e-14	8.3454e-12	K00901 dgkA, DGK; diacylglycerol kinase (ATP) [EC:2.7.1.107]	GO:0007205(protein kinase C-activating G-protein coupled receptor signaling pathway),GO:0035556(intracellular signal transduction)	-	GO:0016301(kinase activity),GO:0004143(diacylglycerol kinase activity),GO:0003951(NAD+ kinase activity)
evm.model.LG17.504-gene	68.7101	2.35976	-4.8634	0.0027184	0.017641	K05236 COPA, RET1; coatomer subunit alpha	GO:0006886(intracellular protein transport),GO:0016192(vesicle-mediated transport)	GO:0030126(COPI vesicle coat),GO:0030117(membrane coat)	GO:0005515(protein binding),GO:0005198(structural molecule activity)
evm.model.LG01.976-gene	185.447	48.7366	-1.9262	0.0005029	0.0043644	-	GO:0006355(regulation of transcription, DNA-templated)	-	GO:0003700(DNA-binding transcription factor activity),GO:0043565(sequence-specific DNA binding)
evm.model.LG05.169-gene	1258.82	2108.23	0.74421	0.0011435	0.008628	-	-	-	-
evm.model.LG08.585-gene	508.096	3.4303	-7.2216	1.2839e-18	2.2898e-16	K18819 GOLS; inositol 3-alpha-galactosyltransferase [EC:2.4.1.123]	-	-	GO:0016757(transferase activity, transferring glycosyl groups)
evm.model.LG06.1411-gene	173.398	26.3112	-2.721	3.8009e-06	6.7925e-05	K08235 E2.4.1.207; xyloglucan:xyloglucosyl transferase [EC:2.4.1.207]	GO:0010411(xyloglucan metabolic process),GO:0042546(cell wall biogenesis),GO:0006073(cellular glucan metabolic process),GO:0005975(carbohydrate metabolic process)	GO:0005618(cell wall),GO:0048046(apoplast)	GO:0016762(xyloglucan:xyloglucosyl transferase activity),GO:0004553(hydrolase activity, hydrolyzing O-glycosyl compounds)
evm.model.LG01.1895-gene	601.906	4929.87	3.0345	4.7839e-08	1.4152e-06	K20619 CYP78A; cytochrome P450 family 78 subfamily A	GO:0055114(oxidation-reduction process)	-	GO:0016705(oxidoreductase activity, acting on paired donors, with incorporation or reduction of molecular oxygen),GO:0005506(iron ion binding),GO:0020037(heme binding)
evm.model.LG02.2423-gene	907.733	349.314	-1.3782	0.00094869	0.0073903	K15849 PAT, AAT; bifunctional aspartate aminotransferase and glutamate/aspartate-prephenate aminotransferase [EC:2.6.1.1 2.6.1.78 2.6.1.79]	GO:0009058(biosynthetic process)	-	GO:0003824(catalytic activity),GO:0030170(pyridoxal phosphate binding)
evm.model.LG09.1603-gene	727.338	456.113	-0.67325	0.0090521	0.045772	-	-	-	GO:0003824(catalytic activity)
evm.model.LG05.1476-gene	1490.41	2379.98	0.67525	0.0054284	0.030632	-	GO:0006886(intracellular protein transport)	GO:0005622(intracellular)	-
evm.model.LG12.98-gene	665.502	1323.94	0.99233	4.608e-07	1.0725e-05	-	GO:0006694(steroid biosynthetic process),GO:0055114(oxidation-reduction process)	-	GO:0003854(3-beta-hydroxy-delta5-steroid dehydrogenase activity),GO:0016616(oxidoreductase activity, acting on the CH-OH group of donors, NAD or NADP as acceptor)
evm.model.LG05.1378-gene	167.004	371.047	1.1528	0.0043054	0.0255	K09510 DNAJB4; DnaJ homolog subfamily B member 4	GO:0006457(protein folding)	-	GO:0051082(unfolded protein binding)
evm.model.LG17.711-gene	596.721	15.5015	-5.2675	0.0035771	0.021941	-	GO:0009664(plant-type cell wall organization)	GO:0005576(extracellular region)	-
evm.model.LG05.1883-gene	731.773	69.092	-3.4047	2.4644e-05	0.00033686	K23222 -	-	-	-
evm.model.LG12.1510-gene	320.538	588.404	0.87658	0.00031997	0.0029894	K22900 TRMO, trmO; tRNA (adenine37-N6)-methyltransferase [EC:2.1.1.-]	-	-	-
evm.model.LG07.472-gene	632.682	1564.71	1.3058	1.4914e-05	0.00022119	K01057 PGLS, pgl, devB; 6-phosphogluconolactonase [EC:3.1.1.31]	GO:0005975(carbohydrate metabolic process),GO:0006098(pentose-phosphate shunt)	-	GO:0017057(6-phosphogluconolactonase activity)
evm.model.LG14.72-gene	72.5403	297.696	2.0387	0.0024241	0.016085	-	-	-	-
evm.model.LG06.188-gene	177.464	638.019	1.8466	2.9249e-05	0.00039028	-	-	-	-
evm.model.LG18.487-gene	129.866	368.845	1.5074	0.009789	0.048709	-	GO:0006355(regulation of transcription, DNA-templated)	GO:0005634(nucleus)	GO:0005515(protein binding),GO:0003712(transcription coregulator activity),GO:0004402(histone acetyltransferase activity),GO:0008270(zinc ion binding)
evm.model.LG03.479-gene	564.67	1117.13	0.98389	0.0061156	0.033751	-	-	-	GO:0003677(DNA binding)
evm.model.LG10.22-gene	991.143	1985	1.0017	7.8411e-07	1.7117e-05	-	GO:0006397(mRNA processing)	-	GO:0003676(nucleic acid binding)
evm.model.LG18.54-gene	267.295	543.327	1.0233	0.0051078	0.02919	-	GO:0006355(regulation of transcription, DNA-templated)	-	GO:0008270(zinc ion binding),GO:0043565(sequence-specific DNA binding),GO:0005515(protein binding)
evm.model.Contig36.10-gene	989.975	135.652	-2.8673	3.482e-08	1.0775e-06	-	-	-	-
evm.model.LG04.1703-gene	19411.8	8431.99	-1.203	0.0032928	0.020564	K15893 HPR1; glycerate dehydrogenase [EC:1.1.1.29]	GO:0055114(oxidation-reduction process)	-	GO:0051287(NAD binding),GO:0016616(oxidoreductase activity, acting on the CH-OH group of donors, NAD or NADP as acceptor)
evm.model.LG03.580-gene	399.053	9.68036	-5.3626	7.62e-08	2.1413e-06	K01728 pel; pectate lyase [EC:4.2.2.2]	-	-	-
evm.model.LG12.283-gene	10.399	119.362	3.5195	1.5237e-07	3.9544e-06	-	-	-	-
evm.model.LG17.665-gene	6232.71	4047.55	-0.62273	0.0041964	0.024998	-	GO:0006468(protein phosphorylation)	-	GO:0005524(ATP binding),GO:0004672(protein kinase activity)
evm.model.LG15.721-gene	34653.3	12618.9	-1.4574	0.00071646	0.0058368	K08910 LHCA4; light-harvesting complex I chlorophyll a/b binding protein 4	-	-	-
evm.model.LG04.602-gene	89.9707	32.2541	-1.4786	0.0075205	0.039662	K08994 yneE, BEST; ion channel-forming bestrophin family protein	-	-	-
evm.model.LG01.677-gene	158.437	19.8498	-2.9988	5.2628e-05	0.00064813	-	-	-	-
evm.model.LG10.84-gene	22417.1	7091.82	-1.6603	0.00021727	0.0021576	-	-	-	GO:0005515(protein binding)
evm.model.LG16.62-gene	1333.69	693.732	-0.94275	0.00034458	0.0031871	-	-	-	-
evm.model.LG04.537-gene	1283.9	2334.7	0.86274	8.4759e-05	0.00097084	-	-	-	-
evm.model.LG09.1650-gene	719.53	1289.32	0.84121	0.00020824	0.0020824	-	-	-	-
evm.model.LG15.454-gene	1738.28	852.627	-1.028	0.0074718	0.039473	-	-	-	-
evm.model.LG01.84-gene	822.831	528.437	-0.63916	0.0078608	0.041014	-	-	GO:0016020(membrane)	GO:0005524(ATP binding),GO:0016887(ATPase activity)
evm.model.LG07.670-gene	475.86	899.891	0.91943	0.00025563	0.0024743	K03139 TFIIF2, GTF2F2, TFG2; transcription initiation factor TFIIF subunit beta [EC:3.6.4.12]	GO:0006367(transcription initiation from RNA polymerase II promoter)	-	-
evm.model.LG03.222-gene	818.53	1516.68	0.88976	5.6875e-05	0.00069502	K19730 ATG101; autophagy-related protein 101	GO:0006914(autophagy)	-	-
evm.model.LG15.602-gene	425.653	120.192	-1.8237	1.9977e-08	6.5772e-07	K02904 RP-L29, rpmC; large subunit ribosomal protein L29	GO:0006412(translation)	GO:0005622(intracellular),GO:0005840(ribosome)	GO:0003735(structural constituent of ribosome)
evm.model.LG12.323-gene	112.557	292.65	1.3797	0.0069503	0.037369	-	-	-	-
evm.model.LG04.1781-gene	1249.56	1889.54	0.59668	0.0058672	0.032648	K13249 SSR1; translocon-associated protein subunit alpha	-	GO:0005789(endoplasmic reticulum membrane)	-
evm.model.LG10.533-gene	735.242	375.744	-0.96876	0.00058094	0.0048992	K16329 psuG; pseudouridylate synthase [EC:4.2.1.70]	-	-	GO:0016798(hydrolase activity, acting on glycosyl bonds)
evm.model.LG09.101-gene	1084.66	431.428	-1.3301	6.537e-08	1.8799e-06	-	-	-	-
evm.model.LG06.447-gene	1912.96	3182.55	0.73422	0.00011875	0.0012892	K13174 THOC5; THO complex subunit 5	-	-	-
evm.model.LG09.388-gene	896.61	545.421	-0.71692	0.0030363	0.019282	K01227 E3.2.1.96; mannosyl-glycoprotein endo-beta-N-acetylglucosaminidase [EC:3.2.1.96]	-	GO:0005737(cytoplasm)	GO:0033925(mannosyl-glycoprotein endo-beta-N-acetylglucosaminidase activity)
evm.model.LG18.249-gene	219.54	379.983	0.79176	0.0043032	0.0255	K10418 DYNLL; dynein light chain LC8-type	GO:0007017(microtubule-based process)	GO:0030286(dynein complex)	-
evm.model.LG02.1244-gene	474.202	829.458	0.80594	0.0023946	0.015905	K03512 POLL; DNA polymerase lambda [EC:2.7.7.7 4.2.99.-]	GO:0006281(DNA repair)	GO:0005634(nucleus)	GO:0003677(DNA binding),GO:0003887(DNA-directed DNA polymerase activity),GO:0034061(DNA polymerase activity),GO:0016779(nucleotidyltransferase activity)
evm.model.LG13.444-gene	586.096	1221.83	1.0594	2.0016e-06	3.9016e-05	K23563 -	-	-	GO:0005515(protein binding)
evm.model.LG14.845-gene	1519.77	716.579	-1.0846	6.2201e-07	1.4016e-05	-	-	-	-
evm.model.LG01.996-gene	691.177	393.497	-0.81244	0.0028372	0.018271	K09645 CPVL; vitellogenic carboxypeptidase-like protein [EC:3.4.16.-]	GO:0006508(proteolysis)	-	GO:0004185(serine-type carboxypeptidase activity)
evm.model.LG03.550-gene	650.313	179.871	-1.8538	0.00047161	0.0041421	-	-	-	-
evm.model.LG14.859-gene	10677.3	317.787	-5.0705	4.9678e-27	2.2239e-24	K00660 CHS; chalcone synthase [EC:2.3.1.74]	GO:0009058(biosynthetic process)	-	GO:0003824(catalytic activity),GO:0016747(transferase activity, transferring acyl groups other than amino-acyl groups)
evm.model.LG12.1518-gene	3006.63	4193.02	0.47992	0.0072399	0.038546	-	GO:0006468(protein phosphorylation)	-	GO:0005515(protein binding),GO:0004672(protein kinase activity),GO:0005524(ATP binding)
evm.model.LG09.866-gene	9.57025	60.1275	2.6567	0.00018662	0.0019023	-	-	-	-
evm.model.LG09.1054-gene	1580.85	2626.63	0.7324	0.00047463	0.0041607	K10590 TRIP12; E3 ubiquitin-protein ligase TRIP12 [EC:2.3.2.26]	-	-	GO:0004842(ubiquitin-protein transferase activity)
evm.model.LG02.1061-gene	1262.9	3625.42	1.5211	7.5664e-10	3.4043e-08	-	-	-	-
evm.model.Contig41.9-gene	1809.7	960.166	-0.91448	0.0023794	0.015819	-	-	-	GO:0005515(protein binding),GO:0008270(zinc ion binding)
evm.model.LG01.1337-gene	633.747	378.429	-0.74409	0.0018553	0.012877	K02152 ATPeV1G, ATP6G; V-type H+-transporting ATPase subunit G	GO:1902600(proton transmembrane transport)	GO:0016471(vacuolar proton-transporting V-type ATPase complex)	GO:0042626(ATPase activity, coupled to transmembrane movement of substances)
evm.model.LG04.711-gene	1076.46	578.998	-0.89476	0.0010966	0.0083445	K00927 PGK, pgk; phosphoglycerate kinase [EC:2.7.2.3]	GO:0006096(glycolytic process),GO:0006400(tRNA modification)	-	GO:0004618(phosphoglycerate kinase activity),GO:0008176(tRNA (guanine-N7-)-methyltransferase activity)
evm.model.LG08.309-gene	80.8979	271.658	1.7508	0.00011054	0.0012114	K16055 TPS; trehalose 6-phosphate synthase/phosphatase [EC:2.4.1.15 3.1.3.12]	GO:0005992(trehalose biosynthetic process)	-	GO:0003824(catalytic activity)
evm.model.LG05.58-gene	2734.39	4746.46	0.79552	0.00059881	0.0050308	K00549 metE; 5-methyltetrahydropteroyltriglutamate--homocysteine methyltransferase [EC:2.1.1.14]	GO:0009086(methionine biosynthetic process),GO:0008652(cellular amino acid biosynthetic process)	-	GO:0003871(5-methyltetrahydropteroyltriglutamate-homocysteine S-methyltransferase activity),GO:0008270(zinc ion binding)
evm.model.LG17.310-gene	863.693	1481.72	0.77824	0.00901	0.045602	-	-	-	GO:0016810(hydrolase activity, acting on carbon-nitrogen (but not peptide) bonds)
evm.model.LG11.595-gene	1173.02	339.632	-1.7883	4.8448e-17	7.0342e-15	K01696 trpB; tryptophan synthase beta chain [EC:4.2.1.20]	GO:0000162(tryptophan biosynthetic process),GO:0006568(tryptophan metabolic process)	-	GO:0004834(tryptophan synthase activity)
evm.model.LG15.77-gene	734.169	353.53	-1.0544	1.6351e-05	0.00023843	-	GO:0006486(protein glycosylation)	-	GO:0016757(transferase activity, transferring glycosyl groups)
evm.model.LG02.2719-gene	2875.91	4685.1	0.70406	0.00079564	0.0063889	-	-	-	-
evm.model.LG11.44-gene	218.868	588.627	1.4272	5.7947e-06	9.7706e-05	-	-	-	-
evm.model.LG08.465-gene	2226.41	3835.47	0.78455	0.0010005	0.0077263	K10580 UBE2N, BLU, UBC13; ubiquitin-conjugating enzyme E2 N [EC:2.3.2.23]	-	-	-
evm.model.Contig30.8-gene	336.284	113.186	-1.5719	0.00020127	0.0020293	K00799 GST, gst; glutathione S-transferase [EC:2.5.1.18]	-	-	GO:0005515(protein binding)
evm.model.LG17.259-gene	483.101	227.884	-1.0839	0.0048547	0.028043	-	-	-	-
evm.model.LG01.66-gene	463.498	1082.12	1.2238	9.4755e-06	0.00014998	-	-	-	-
evm.model.LG02.1328-gene	998.542	1710.01	0.77632	9.7221e-05	0.001094	-	GO:0006355(regulation of transcription, DNA-templated)	GO:0005634(nucleus)	GO:0003677(DNA binding)
evm.model.LG02.1745-gene	3710.87	1840.01	-1.012	5.8782e-06	9.8865e-05	-	-	GO:0009507(chloroplast)	GO:0005515(protein binding),GO:0030785([ribulose-bisphosphate carboxylase]-lysine N-methyltransferase activity)
evm.model.LG09.675-gene	542.083	960.435	0.82463	0.0030868	0.019546	K16283 SDIR1; E3 ubiquitin-protein ligase SDIR1 [EC:2.3.2.27]	-	-	-
evm.model.LG13.367-gene	202.903	398.95	0.97542	0.0047385	0.027522	K03505 POLD4; DNA polymerase delta subunit 4	GO:0006260(DNA replication)	GO:0005634(nucleus)	-
evm.model.LG18.555-gene	483.292	184.758	-1.3874	0.00031906	0.0029819	-	GO:0055114(oxidation-reduction process)	-	GO:0016491(oxidoreductase activity)
evm.model.LG09.1447-gene	3116.59	495.195	-2.6537	2.7393e-09	1.0633e-07	-	GO:0055114(oxidation-reduction process)	-	GO:0005506(iron ion binding),GO:0016705(oxidoreductase activity, acting on paired donors, with incorporation or reduction of molecular oxygen),GO:0020037(heme binding)
evm.model.LG11.561-gene	170.624	330.222	0.95344	0.0068739	0.037068	-	-	-	-
evm.model.LG04.501-gene	32.9331	125.22	1.9222	0.0004697	0.0041283	-	-	-	-
evm.model.LG12.1606-gene	2443.68	1504.26	-0.70019	0.005153	0.029399	-	-	-	-
evm.model.LG05.502-gene	7033.16	720.891	-3.2864	0.0031085	0.019632	-	GO:0055114(oxidation-reduction process)	-	GO:0016491(oxidoreductase activity)
evm.model.LG05.1171-gene	691.028	193.535	-1.8368	1.1665e-07	3.093e-06	K18207 POMGNT2, GTDC2; protein O-mannose beta-1,4-N-acetylglucosaminyltransferase [EC:2.4.1.312]	-	-	GO:0016757(transferase activity, transferring glycosyl groups)
evm.model.LG04.1695-gene	330.806	162.018	-1.0296	0.0062162	0.034229	K05309 PTGES2; microsomal prostaglandin-E synthase 2 [EC:5.3.99.3]	GO:0045454(cell redox homeostasis)	-	GO:0005515(protein binding),GO:0009055(electron transfer activity),GO:0050220(prostaglandin-E synthase activity),GO:0015035(protein disulfide oxidoreductase activity)
evm.model.LG02.545-gene	3860.66	5593	0.53477	0.0011635	0.0087415	-	-	-	GO:0005515(protein binding)
evm.model.LG02.1109-gene	12.6673	70.8194	2.4914	0.00080663	0.0064559	-	-	-	GO:0005515(protein binding)
evm.model.LG13.916-gene	2794.99	4283.95	0.61613	0.0018014	0.012548	-	-	-	-
evm.model.LG12.44-gene	263.142	581.336	1.1425	4.0614e-05	0.00051897	-	-	-	-
evm.model.LG07.150-gene	484.418	906.097	0.9034	0.0065707	0.035777	-	-	-	GO:0005515(protein binding)
evm.model.LG09.1461-gene	1102.2	670.991	-0.71582	0.00079995	0.0064197	-	-	-	-
evm.model.LG10.763-gene	485.875	902.02	0.89194	0.0021783	0.014725	-	-	-	-
evm.model.LG18.282-gene	1662.68	13089.8	2.9768	1.5235e-46	3.1479e-43	K16055 TPS; trehalose 6-phosphate synthase/phosphatase [EC:2.4.1.15 3.1.3.12]	GO:0005992(trehalose biosynthetic process)	-	GO:0003824(catalytic activity)
evm.model.LG13.793-gene	321.96	1120.13	1.7989	1.5268e-05	0.00022471	-	-	-	-
evm.model.LG09.1343-gene	145.708	51.1448	-1.5111	0.00034028	0.003155	-	-	-	-
evm.model.LG10.242-gene	374.426	714.061	0.93111	0.00026114	0.002524	K12840 RBM17, SPF45; splicing factor 45	GO:0006281(DNA repair),GO:0043484(regulation of RNA splicing)	-	GO:0003676(nucleic acid binding)
evm.model.LG05.809-gene	574.11	6015.72	3.3898	7.3749e-23	2.1668e-20	K00232 E1.3.3.6, ACOX1, ACOX3; acyl-CoA oxidase [EC:1.3.3.6]	GO:0055114(oxidation-reduction process),GO:0006635(fatty acid beta-oxidation),GO:0006631(fatty acid metabolic process)	GO:0005777(peroxisome)	GO:0016627(oxidoreductase activity, acting on the CH-CH group of donors),GO:0003997(acyl-CoA oxidase activity),GO:0071949(FAD binding)
evm.model.LG15.546-gene	5874.68	12117.1	1.0444	1.0168e-06	2.1522e-05	K06063 SNW1, SKIIP, SKIP; SNW domain-containing protein 1	GO:0000398(mRNA splicing, via spliceosome)	GO:0005681(spliceosomal complex)	-
evm.model.LG02.739-gene	796.292	1253.35	0.65422	0.0099741	0.04942	K14491 ARR-B; two-component response regulator ARR-B family	GO:0000160(phosphorelay signal transduction system),GO:0007165(signal transduction)	-	GO:0003677(DNA binding),GO:0003700(DNA-binding transcription factor activity)
evm.model.LG05.1238-gene	3181	1995.77	-0.67264	0.00030758	0.0028948	K02876 RP-L15, MRPL15, rplO; large subunit ribosomal protein L15	GO:0006412(translation)	GO:0015934(large ribosomal subunit),GO:0005622(intracellular),GO:0005840(ribosome)	GO:0003735(structural constituent of ribosome)
evm.model.LG17.629-gene	5404.38	2249.53	-1.2645	1.5618e-11	9.8475e-10	K00789 metK; S-adenosylmethionine synthetase [EC:2.5.1.6]	GO:0006556(S-adenosylmethionine biosynthetic process)	-	GO:0004478(methionine adenosyltransferase activity),GO:0005524(ATP binding)
evm.model.LG05.1641-gene	532.47	218.064	-1.2872	0.00027393	0.002625	-	-	-	-
evm.model.LG05.160-gene	250.615	94.3971	-1.4081	0.00073398	0.0059579	-	-	-	GO:0005515(protein binding)
evm.model.LG12.578-gene	122.808	336.504	1.4546	8.6387e-06	0.00013863	-	GO:0016226(iron-sulfur cluster assembly)	GO:0097361(CIA complex)	GO:0005515(protein binding)
evm.model.LG10.1259-gene	15.4153	81.503	2.3994	0.0089869	0.045501	K10418 DYNLL; dynein light chain LC8-type	GO:0007017(microtubule-based process)	GO:0030286(dynein complex)	-
evm.model.LG04.100-gene	414.905	188.777	-1.1357	0.0077332	0.040482	K17686 copA, ATP7; Cu+-exporting ATPase [EC:3.6.3.54]	GO:0030001(metal ion transport),GO:0006812(cation transport)	GO:0016021(integral component of membrane)	GO:0046872(metal ion binding),GO:0005507(copper ion binding),GO:0000166(nucleotide binding),GO:0019829(cation-transporting ATPase activity)
evm.model.LG11.723-gene	594.446	388.923	-0.61183	0.0094439	0.047387	K10389 TUBG; tubulin gamma	GO:0007020(microtubule nucleation),GO:0031122(cytoplasmic microtubule organization),GO:0007017(microtubule-based process)	GO:0000930(gamma-tubulin complex),GO:0005874(microtubule)	GO:0003924(GTPase activity)
evm.model.LG08.360-gene	486.66	932.562	0.93774	0.0026488	0.017277	K00844 HK; hexokinase [EC:2.7.1.1]	GO:0001678(cellular glucose homeostasis),GO:0005975(carbohydrate metabolic process)	-	GO:0004396(hexokinase activity),GO:0005524(ATP binding),GO:0005536(glucose binding),GO:0016773(phosphotransferase activity, alcohol group as acceptor)
evm.model.LG12.1393-gene	678.396	1420.29	1.0657	3.4446e-06	6.2642e-05	K03123 TFIIA2, GTF2A2, TOA2; transcription initiation factor TFIIA small subunit	GO:0006367(transcription initiation from RNA polymerase II promoter)	GO:0005672(transcription factor TFIIA complex)	-
evm.model.LG10.551-gene	1771.1	756.831	-1.2268	0.00034538	0.0031934	K00616 E2.2.1.2, talA, talB; transaldolase [EC:2.2.1.2]	GO:0006098(pentose-phosphate shunt),GO:0005975(carbohydrate metabolic process)	GO:0005737(cytoplasm)	GO:0004801(sedoheptulose-7-phosphate:D-glyceraldehyde-3-phosphate glyceronetransferase activity),GO:0003824(catalytic activity)
evm.model.LG02.308-gene	506.551	194.238	-1.3826	0.000801	0.0064243	K12394 AP1S1_2; AP-1 complex subunit sigma 1/2	GO:0006886(intracellular protein transport),GO:0016192(vesicle-mediated transport),GO:0015031(protein transport)	GO:0030117(membrane coat)	-
evm.model.LG03.1040-gene	390.321	1727.05	2.1449	2.2065e-25	7.5983e-23	K16667 PTPRG; receptor-type tyrosine-protein phosphatase gamma [EC:3.1.3.48]	GO:0006470(protein dephosphorylation),GO:0016311(dephosphorylation)	-	GO:0004725(protein tyrosine phosphatase activity),GO:0016791(phosphatase activity)
evm.model.LG09.360-gene	15.2147	0	-6.3496	0.0064902	0.035435	-	-	-	-
evm.model.LG18.232-gene	8331.92	3759.45	-1.1481	3.0779e-06	5.7015e-05	-	-	-	-
evm.model.LG04.1609-gene	2998.3	738.501	-2.0213	1.8211e-08	6.0688e-07	-	-	-	-
evm.model.Contig114.2-gene	58.9831	329.825	2.488	1.3404e-09	5.5905e-08	K09419 HSFF; heat shock transcription factor, other eukaryote	GO:0006355(regulation of transcription, DNA-templated)	GO:0005634(nucleus)	GO:0003700(DNA-binding transcription factor activity),GO:0043565(sequence-specific DNA binding)
evm.model.LG02.1869-gene	956.781	470.416	-1.0239	0.006332	0.034781	-	-	-	GO:0043531(ADP binding)
evm.model.LG05.1549-gene	8024.52	2438.82	-1.7182	3.3588e-09	1.2743e-07	-	GO:0055085(transmembrane transport)	GO:0016021(integral component of membrane)	GO:0005524(ATP binding),GO:0016887(ATPase activity),GO:0042626(ATPase activity, coupled to transmembrane movement of substances)
evm.model.Contig30.6-gene	0	36.5081	7.7078	1.5249e-05	0.00022456	K21777 CCNB; G2/mitotic-specific cyclin-B, other	-	GO:0005634(nucleus)	-
evm.model.LG02.2689-gene	1363	594.734	-1.1963	0.00059837	0.0050288	K01802 E5.2.1.8; peptidylprolyl isomerase [EC:5.2.1.8]	-	-	-
evm.model.LG17.197-gene	1796.46	1062.87	-0.75717	0.00034215	0.0031687	-	-	-	-
evm.model.LG08.1718-gene	603.283	1107.8	0.87655	0.0020326	0.013906	-	-	-	-
evm.model.LG17.431-gene	1988.38	835.532	-1.2509	1.1853e-05	0.00018265	-	-	-	-
evm.model.LG09.410-gene	852.719	433.811	-0.97545	0.0001025	0.0011405	K07277 SAM50, TOB55, bamA; outer membrane protein insertion porin family	-	GO:0019867(outer membrane)	-
evm.model.LG12.583-gene	170.956	1037.29	2.6034	1.8258e-16	2.4769e-14	-	GO:0006486(protein glycosylation)	-	GO:0008373(sialyltransferase activity)
evm.model.LG01.1480-gene	116.335	398.917	1.7779	0.007676	0.040285	-	GO:0006468(protein phosphorylation),GO:0048544(recognition of pollen)	-	GO:0004672(protein kinase activity),GO:0005524(ATP binding),GO:0004674(protein serine/threonine kinase activity)
evm.model.LG12.483-gene	25485.8	12463.2	-1.032	0.0016486	0.011655	K02639 petF; ferredoxin	GO:0022900(electron transport chain)	-	GO:0009055(electron transfer activity),GO:0051536(iron-sulfur cluster binding),GO:0051537(2 iron, 2 sulfur cluster binding)
evm.model.LG12.1117-gene	104.802	849.514	3.019	3.6962e-11	2.1964e-09	K03549 kup; KUP system potassium uptake protein	GO:0071805(potassium ion transmembrane transport)	GO:0016020(membrane)	GO:0015079(potassium ion transmembrane transporter activity)
evm.model.LG03.529-gene	1049.17	678.817	-0.62796	0.0098229	0.048824	K03965 NDUFB9; NADH dehydrogenase (ubiquinone) 1 beta subcomplex subunit 9	-	-	-
evm.model.LG02.1411-gene	546.454	1069.34	0.96812	0.00053408	0.0045817	K11339 MORF4L1, MRG15, EAF3; mortality factor 4-like protein 1	GO:0006325(chromatin organization),GO:0006355(regulation of transcription, DNA-templated)	GO:0005634(nucleus)	-
evm.model.LG05.420-gene	4228.21	8383.49	0.98746	7.665e-05	0.00089397	K03259 EIF4E; translation initiation factor 4E	GO:0006413(translational initiation)	GO:0005737(cytoplasm)	GO:0003723(RNA binding),GO:0003743(translation initiation factor activity)
evm.model.LG02.1981-gene	1607.83	860.472	-0.9018	0.0006561	0.0054341	K07023 K07023; putative hydrolases of HD superfamily	-	-	-
evm.model.LG01.1444-gene	533.316	971.859	0.86543	0.0021092	0.014336	-	-	-	-
evm.model.LG04.1237-gene	878.707	4166.86	2.2451	4.4578e-11	2.5973e-09	-	-	-	GO:0008270(zinc ion binding)
evm.model.LG02.1815-gene	3.54197	71.4051	4.3475	0.010007	0.049554	K20660 CYP709; cytochrome P450 family 709	GO:0055114(oxidation-reduction process)	-	GO:0005506(iron ion binding),GO:0016705(oxidoreductase activity, acting on paired donors, with incorporation or reduction of molecular oxygen),GO:0020037(heme binding)
evm.model.LG15.589-gene	12.8505	76.3323	2.5797	0.0037416	0.022757	-	-	-	-
evm.model.LG01.2721-gene	1122.33	1640.68	0.54765	0.0058909	0.032753	-	GO:0006468(protein phosphorylation)	-	GO:0004672(protein kinase activity),GO:0005524(ATP binding),GO:0004674(protein serine/threonine kinase activity)
evm.model.LG12.836-gene	656.612	1732.24	1.3993	2.4953e-07	6.1831e-06	-	-	-	-
evm.model.LG16.724-gene	1729.19	3172.55	0.87533	0.00076222	0.0061629	-	-	-	-
evm.model.LG08.743-gene	265.995	109.577	-1.2784	0.0014011	0.010185	-	-	-	-
evm.model.LG08.1380-gene	0	30.8845	7.4669	0.00060148	0.0050471	K09422 MYBP; transcription factor MYB, plant	-	-	GO:0003677(DNA binding)
evm.model.LG17.944-gene	1.84076	21.9835	3.5566	0.0025587	0.016828	-	-	-	-
evm.model.LG08.83-gene	1002.7	3068.8	1.6139	3.5154e-16	4.606e-14	-	GO:0006468(protein phosphorylation)	-	GO:0004672(protein kinase activity),GO:0005524(ATP binding)
evm.model.LG10.76-gene	1412.23	411.009	-1.7808	0.004245	0.025243	-	GO:0006508(proteolysis)	-	GO:0004252(serine-type endopeptidase activity)
evm.model.LG10.1581-gene	3302.53	5999.28	0.86127	0.0052618	0.029851	K09272 SSRP1; structure-specific recognition protein 1	-	GO:0005634(nucleus)	GO:0003677(DNA binding)
evm.model.LG01.762-gene	1368.75	2157.93	0.65663	0.00057757	0.0048769	K04354 PPP2R2; serine/threonine-protein phosphatase 2A regulatory subunit B	-	GO:0000159(protein phosphatase type 2A complex)	GO:0019888(protein phosphatase regulator activity),GO:0005515(protein binding)
evm.model.LG18.402-gene	1006.04	549.814	-0.8714	0.0022958	0.015374	K09458 fabF; 3-oxoacyl-[acyl-carrier-protein] synthase II [EC:2.3.1.179]	GO:0006633(fatty acid biosynthetic process)	-	GO:0003824(catalytic activity),GO:0016747(transferase activity, transferring acyl groups other than amino-acyl groups)
evm.model.LG18.324-gene	1781.45	759.507	-1.2297	0.00016243	0.001695	-	GO:0045454(cell redox homeostasis)	-	-
evm.model.LG01.179-gene	1539.22	1028.96	-0.58113	0.005845	0.032558	K02146 ATPeV0D, ATP6D; V-type H+-transporting ATPase subunit d	GO:0015991(ATP hydrolysis coupled proton transport)	GO:0033179(proton-transporting V-type ATPase, V0 domain)	GO:0015078(proton transmembrane transporter activity)
evm.model.LG11.11-gene	2987.12	6834.39	1.194	7.1539e-05	0.00084389	-	-	-	-
evm.model.LG01.2003-gene	426.578	1017.77	1.2549	2.0567e-05	0.00028937	K09842 AAO3; abscisic-aldehyde oxidase [EC:1.2.3.14]	GO:0055114(oxidation-reduction process)	-	GO:0016491(oxidoreductase activity),GO:0046872(metal ion binding),GO:0009055(electron transfer activity),GO:0051536(iron-sulfur cluster binding),GO:0071949(FAD binding),GO:0051537(2 iron, 2 sulfur cluster binding),GO:0050660(flavin adenine dinucleotide binding),GO:0005506(iron ion binding)
evm.model.LG03.1119-gene	4.81566	186.957	5.2833	3.9601e-05	0.00050772	K00430 E1.11.1.7; peroxidase [EC:1.11.1.7]	GO:0006979(response to oxidative stress),GO:0055114(oxidation-reduction process),GO:0042744(hydrogen peroxide catabolic process)	-	GO:0004601(peroxidase activity),GO:0020037(heme binding)
evm.model.LG02.409-gene	357.841	618.806	0.79006	0.0092442	0.046559	-	-	-	-
evm.model.LG12.1419-gene	466.403	223.879	-1.0594	0.0046579	0.027149	-	GO:0055085(transmembrane transport)	GO:0016020(membrane)	GO:0022857(transmembrane transporter activity)
evm.model.LG15.756-gene	2809.58	4375.51	0.63904	0.00030755	0.0028948	-	-	-	-
evm.model.LG01.858-gene	1161.16	1862.08	0.68115	0.00083582	0.006648	-	GO:0006355(regulation of transcription, DNA-templated)	-	-
evm.model.LG12.1164-gene	2809.97	5421.34	0.9481	1.2247e-06	2.546e-05	K00327 POR; NADPH-ferrihemoprotein reductase [EC:1.6.2.4]	GO:0055114(oxidation-reduction process)	-	GO:0010181(FMN binding),GO:0016491(oxidoreductase activity),GO:0003958(NADPH-hemoprotein reductase activity)
evm.model.LG14.178-gene	961.996	628.642	-0.61397	0.0046715	0.027206	-	-	-	GO:0005515(protein binding)
evm.model.LG13.720-gene	1217.86	471.908	-1.3677	1.0345e-08	3.6088e-07	K03671 trxA; thioredoxin 1	GO:0045454(cell redox homeostasis),GO:0006662(glycerol ether metabolic process)	-	GO:0015035(protein disulfide oxidoreductase activity)
evm.model.LG15.919-gene	1936.99	3712.31	0.93844	0.0084303	0.043279	K23050 -	-	-	-
evm.model.LG13.503-gene	467.441	2214.55	2.2438	2.0293e-22	5.562e-20	K03124 TFIIB, GTF2B, SUA7, tfb; transcription initiation factor TFIIB	GO:0006355(regulation of transcription, DNA-templated),GO:0070897(transcription preinitiation complex assembly)	-	GO:0017025(TBP-class protein binding)
evm.model.LG14.501-gene	258.135	498.66	0.94966	8.8961e-05	0.0010129	-	-	-	-
evm.model.LG12.654-gene	2172.55	923.582	-1.2342	6.4625e-08	1.8605e-06	K17255 GDI1_2; Rab GDP dissociation inhibitor	GO:0007264(small GTPase mediated signal transduction),GO:0015031(protein transport)	-	GO:0005092(GDP-dissociation inhibitor activity),GO:0005093(Rab GDP-dissociation inhibitor activity)
evm.model.LG07.844-gene	247.709	120.486	-1.04	0.0037738	0.022897	-	-	-	GO:0005515(protein binding)
evm.model.LG03.1326-gene	95.6591	700.461	2.8746	1.3358e-05	0.00020157	-	-	-	-
evm.model.LG08.1246-gene	2995.78	6426.03	1.101	3.3863e-08	1.0503e-06	-	-	GO:0005634(nucleus)	GO:0008270(zinc ion binding)
evm.model.LG02.424-gene	2715.86	832.294	-1.706	1.2303e-11	7.9631e-10	K01889 FARSA, pheS; phenylalanyl-tRNA synthetase alpha chain [EC:6.1.1.20]	GO:0043039(tRNA aminoacylation)	-	GO:0000049(tRNA binding),GO:0004812(aminoacyl-tRNA ligase activity),GO:0005524(ATP binding)
evm.model.LG09.262-gene	1326.44	427.843	-1.6325	4.2892e-14	4.364e-12	K09013 sufC; Fe-S cluster assembly ATP-binding protein	-	-	GO:0005524(ATP binding),GO:0016887(ATPase activity)
evm.model.LG15.743-gene	692.739	1094.8	0.66001	0.0066187	0.035973	K02729 PSMA5; 20S proteasome subunit alpha 5 [EC:3.4.25.1]	GO:0043161(proteasome-mediated ubiquitin-dependent protein catabolic process),GO:0006511(ubiquitin-dependent protein catabolic process),GO:0051603(proteolysis involved in cellular protein catabolic process)	GO:0019773(proteasome core complex, alpha-subunit complex),GO:0005839(proteasome core complex)	GO:0004175(endopeptidase activity),GO:0004298(threonine-type endopeptidase activity)
evm.model.LG01.1971-gene	503.393	1014.87	1.0114	0.0017853	0.012458	-	-	-	-
evm.model.LG01.267-gene	4235.59	9364.6	1.1446	1.5033e-05	0.00022239	K11279 NAP1L1, NRP; nucleosome assembly protein 1-like 1	GO:0006334(nucleosome assembly)	GO:0005634(nucleus)	-
evm.model.LG10.883-gene	10.0762	95.2155	3.2419	0.0080606	0.041856	K13993 HSP20; HSP20 family protein	-	-	-
evm.model.LG02.2315-gene	241.14	714.787	1.5673	4.8571e-12	3.3799e-10	K20557 VIP1; transcription factor VIP1	GO:0006355(regulation of transcription, DNA-templated)	-	GO:0003700(DNA-binding transcription factor activity)
evm.model.LG12.808-gene	105.142	213.044	1.0177	0.0022637	0.0152	-	GO:0016192(vesicle-mediated transport)	-	-
evm.model.LG05.829-gene	180.613	55.8859	-1.6911	4.2873e-05	0.00054422	-	GO:0055085(transmembrane transport)	-	GO:0022857(transmembrane transporter activity)
evm.model.LG04.445-gene	97.6217	37.6792	-1.3719	0.0097946	0.048713	-	GO:0006468(protein phosphorylation)	-	GO:0004672(protein kinase activity),GO:0005524(ATP binding),GO:0030246(carbohydrate binding)
evm.model.Contig73.4-gene	8773.27	24354	1.4729	3.3242e-06	6.0864e-05	K14514 EIN3; ethylene-insensitive protein 3	-	GO:0005634(nucleus)	GO:0003700(DNA-binding transcription factor activity)
evm.model.LG02.1480-gene	551.428	238.33	-1.2095	0.00031502	0.0029513	-	-	-	-
evm.model.LG02.590-gene	0	28.4654	7.35	0.0010836	0.0082661	K05387 GRIP; glutamate receptor, ionotropic, plant	-	GO:0016020(membrane)	GO:0004970(ionotropic glutamate receptor activity)
evm.model.LG08.620-gene	322.108	562.922	0.80528	0.0018786	0.013008	K20724 TMEM33; transmembrane protein 33	-	GO:0016021(integral component of membrane)	-
evm.model.LG02.2610-gene	3379.44	4833.08	0.51615	0.0025629	0.016852	K01869 LARS, leuS; leucyl-tRNA synthetase [EC:6.1.1.4]	GO:0006418(tRNA aminoacylation for protein translation),GO:0006429(leucyl-tRNA aminoacylation)	-	GO:0002161(aminoacyl-tRNA editing activity),GO:0004812(aminoacyl-tRNA ligase activity),GO:0000166(nucleotide binding),GO:0005524(ATP binding),GO:0004823(leucine-tRNA ligase activity)
evm.model.LG07.478-gene	1885.21	77.2767	-4.6076	1.942e-08	6.4082e-07	K10406 KIFC2_3; kinesin family member C2/C3	GO:0007018(microtubule-based movement)	-	GO:0003777(microtubule motor activity),GO:0005524(ATP binding),GO:0008017(microtubule binding)
evm.model.LG09.2036-gene	38.4205	92.9428	1.275	0.0041601	0.024826	-	-	-	-
evm.model.Contig40.7-gene	800.681	517.886	-0.62871	0.0031024	0.019603	-	-	-	GO:0046872(metal ion binding),GO:0005515(protein binding)
evm.model.LG02.363-gene	419.52	1134.5	1.4351	1.2056e-05	0.00018526	-	GO:0043039(tRNA aminoacylation),GO:0006419(alanyl-tRNA aminoacylation)	-	GO:0004812(aminoacyl-tRNA ligase activity),GO:0005524(ATP binding),GO:0003676(nucleic acid binding),GO:0004813(alanine-tRNA ligase activity),GO:0000166(nucleotide binding)
evm.model.LG07.1185-gene	117.896	279.089	1.2446	0.00021273	0.0021202	K00640 cysE; serine O-acetyltransferase [EC:2.3.1.30]	GO:0006535(cysteine biosynthetic process from serine)	GO:0005737(cytoplasm)	GO:0016740(transferase activity),GO:0009001(serine O-acetyltransferase activity)
evm.model.LG04.918-gene	2061.13	4647.19	1.1728	1.0233e-05	0.00016045	K20884 FHY; riboflavin kinase / FMN hydrolase [EC:2.7.1.26 3.1.3.102]	GO:0009231(riboflavin biosynthetic process)	-	GO:0008531(riboflavin kinase activity),GO:0016787(hydrolase activity)
evm.model.LG01.2351-gene	6051.52	3188.68	-0.92431	0.0001096	0.0012031	K12502 VTE3, APG1; MPBQ/MSBQ methyltransferase [EC:2.1.1.295]	GO:0032259(methylation)	-	GO:0008168(methyltransferase activity)
evm.model.LG09.813-gene	160.443	578.205	1.8501	8.5385e-08	2.3668e-06	-	-	-	-
evm.model.LG02.1537-gene	2669.1	5844.82	1.1307	8.0299e-08	2.2444e-06	-	-	-	GO:0046983(protein dimerization activity)
evm.model.LG08.1501-gene	164.997	78.3096	-1.0751	0.0081469	0.042179	-	-	-	-
evm.model.LG02.1389-gene	465.67	167.435	-1.4759	4.9581e-05	0.00061631	-	-	-	-
evm.model.LG08.168-gene	320.407	723.892	1.1756	0.0023123	0.015473	-	-	-	GO:0046983(protein dimerization activity)
evm.model.LG09.988-gene	797.819	1470.22	0.88154	0.00066177	0.0054743	K08287 E2.7.12.1; dual-specificity kinase [EC:2.7.12.1]	GO:0006468(protein phosphorylation)	-	GO:0004672(protein kinase activity),GO:0005524(ATP binding)
evm.model.LG16.682-gene	962.432	2295.16	1.2535	4.4236e-08	1.3217e-06	-	-	-	GO:0003824(catalytic activity)
evm.model.LG02.2155-gene	1155.03	418.035	-1.4661	3.9326e-08	1.2003e-06	-	GO:0055114(oxidation-reduction process)	-	GO:0033743(peptide-methionine (R)-S-oxide reductase activity)
evm.model.LG08.39-gene	416.423	711.734	0.77321	0.0042451	0.025243	-	-	-	-
evm.model.LG05.1189-gene	739.194	436.761	-0.75872	0.0012596	0.0093233	K09419 HSFF; heat shock transcription factor, other eukaryote	GO:0006355(regulation of transcription, DNA-templated)	GO:0005634(nucleus)	GO:0003700(DNA-binding transcription factor activity),GO:0043565(sequence-specific DNA binding)
evm.model.LG15.870-gene	2104.59	1473.75	-0.51415	0.0088859	0.045101	K01595 ppc; phosphoenolpyruvate carboxylase [EC:4.1.1.31]	GO:0006099(tricarboxylic acid cycle),GO:0015977(carbon fixation)	-	GO:0008964(phosphoenolpyruvate carboxylase activity),GO:0003824(catalytic activity)
evm.model.LG02.455-gene	251.164	571.079	1.1837	0.0031421	0.019802	-	-	-	-
evm.model.LG12.925-gene	1746.54	980.487	-0.83282	0.00026284	0.0025368	K03255 TIF31, CLU1; protein TIF31	GO:0048312(intracellular distribution of mitochondria)	-	GO:0005515(protein binding)
evm.model.LG01.65-gene	41.3081	5.72354	-2.8514	0.004767	0.027661	-	-	-	-
evm.model.LG02.2012-gene	6248.84	1525.56	-2.0342	6.9604e-06	0.00011498	K04077 groEL, HSPD1; chaperonin GroEL	GO:0042026(protein refolding)	GO:0005737(cytoplasm)	GO:0005524(ATP binding)
evm.model.LG09.1031-gene	231.343	94.4312	-1.2927	0.00052624	0.0045217	-	GO:0006508(proteolysis)	-	GO:0008234(cysteine-type peptidase activity)
evm.model.LG06.705-gene	2181.32	826.683	-1.3997	1.79e-06	3.5359e-05	K02904 RP-L29, rpmC; large subunit ribosomal protein L29	GO:0006412(translation)	GO:0005622(intracellular),GO:0005840(ribosome)	GO:0003735(structural constituent of ribosome)
evm.model.LG01.1004-gene	205.206	395.536	0.94629	0.0045125	0.026476	-	-	-	GO:0005515(protein binding)
evm.model.LG09.948-gene	16932.8	5627.86	-1.5891	4.7618e-05	0.00059544	K03283 HSPA1s; heat shock 70kDa protein 1/2/6/8	-	-	-
evm.model.LG02.1597-gene	24.5406	2.37787	-3.3709	0.0033632	0.020894	-	-	-	-
evm.model.LG08.1639-gene	199.466	453.456	1.1851	1.1057e-05	0.00017147	K09060 GBF; plant G-box-binding factor	GO:0006355(regulation of transcription, DNA-templated)	-	GO:0003700(DNA-binding transcription factor activity)
evm.model.LG05.628-gene	2933.19	1494.49	-0.97279	7.1496e-07	1.5884e-05	K03665 hflX; GTPase	-	-	GO:0005525(GTP binding)
evm.model.LG01.1537-gene	5576.06	2226.47	-1.3245	2.6591e-05	0.00036018	K03809 wrbA; NAD(P)H dehydrogenase (quinone) [EC:1.6.5.2]	-	-	GO:0016491(oxidoreductase activity),GO:0010181(FMN binding),GO:0003955(NAD(P)H dehydrogenase (quinone) activity)
evm.model.LG06.1511-gene	25.9365	286.688	3.4657	3.0094e-05	0.00039937	-	-	-	GO:0008146(sulfotransferase activity)
evm.model.LG02.1558-gene	169.525	493.397	1.5414	6.8007e-06	0.00011269	-	-	-	GO:0008270(zinc ion binding),GO:0003677(DNA binding)
evm.model.LG12.804-gene	3073.24	197.757	-3.9573	1.2878e-60	4.3238e-57	-	-	-	GO:0005515(protein binding),GO:0008270(zinc ion binding)
evm.model.LG03.176-gene	0	24.4718	7.1309	0.00015259	0.0016042	-	-	-	-
evm.model.LG04.1839-gene	4650.01	8724.72	0.90778	0.00043073	0.0038488	K03010 RPB2, POLR2B; DNA-directed RNA polymerase II subunit RPB2 [EC:2.7.7.6]	GO:0006351(transcription, DNA-templated)	-	GO:0003899(DNA-directed 5'-3' RNA polymerase activity),GO:0032549(ribonucleoside binding),GO:0003677(DNA binding)
evm.model.LG10.1611-gene	133.259	10.2972	-3.6981	1.8069e-05	0.00025939	-	-	GO:0016020(membrane)	-
evm.model.LG12.838-gene	1227.75	2622.88	1.0951	0.00010946	0.0012025	-	-	-	GO:0003677(DNA binding)
evm.model.LG03.94-gene	3172.55	5637.54	0.82944	0.00040423	0.0036529	-	GO:0006355(regulation of transcription, DNA-templated),GO:0009725(response to hormone)	GO:0005634(nucleus)	GO:0003677(DNA binding),GO:0005515(protein binding)
evm.model.LG12.1534-gene	2724.49	3987.49	0.54962	0.004039	0.024254	K12115 ZTL; clock-associated PAS protein ZTL	-	-	GO:0005515(protein binding)
evm.model.LG16.298-gene	1023.26	518.445	-0.98057	0.0026635	0.017361	-	-	-	-
evm.model.LG08.1758-gene	425.662	115.063	-1.887	2.7075e-05	0.00036599	K22390 ACP7; acid phosphatase type 7	-	-	GO:0003993(acid phosphatase activity),GO:0046872(metal ion binding),GO:0016787(hydrolase activity)
evm.model.LG07.1097-gene	772.468	264.675	-1.5449	3.8491e-06	6.8514e-05	-	-	-	GO:0004519(endonuclease activity),GO:0005515(protein binding)
evm.model.LG04.1042-gene	669.436	1914.24	1.5152	1.1714e-07	3.1029e-06	K20600 MPK4; mitogen-activated protein kinase 4 [EC:2.7.11.24]	GO:0006468(protein phosphorylation)	-	GO:0004672(protein kinase activity),GO:0005524(ATP binding),GO:0004707(MAP kinase activity)
evm.model.LG09.1448-gene	150.114	37.5594	-1.9997	2.1046e-05	0.00029504	-	-	-	GO:0016787(hydrolase activity)
evm.model.LG02.2548-gene	352.398	639.403	0.85956	0.0001125	0.0012304	-	GO:0006886(intracellular protein transport)	GO:0005622(intracellular)	-
evm.model.LG12.825-gene	34.4599	326.603	3.2506	1.5541e-10	8.0584e-09	-	-	-	-
evm.model.LG18.285-gene	742.178	1191.23	0.6827	0.0092715	0.046655	K06171 NCSTN; nicastrin	GO:0016485(protein processing)	GO:0016021(integral component of membrane)	-
evm.model.LG13.42-gene	723.761	1332.57	0.8804	1.8631e-05	0.0002652	K09419 HSFF; heat shock transcription factor, other eukaryote	GO:0006355(regulation of transcription, DNA-templated)	GO:0005634(nucleus)	GO:0003700(DNA-binding transcription factor activity),GO:0043565(sequence-specific DNA binding)
evm.model.LG01.2473-gene	1196.5	2885.38	1.2699	4.0522e-06	7.1938e-05	-	-	-	-
evm.model.LG03.897-gene	1666.61	2597.56	0.64013	0.0026244	0.017151	K14328 UPF3, RENT3; regulator of nonsense transcripts 3	-	-	GO:0003676(nucleic acid binding)
evm.model.LG14.8-gene	451.327	32.1895	-3.8112	2.8767e-06	5.3846e-05	K13680 CSLA; beta-mannan synthase [EC:2.4.1.32]	-	-	-
evm.model.LG14.290-gene	3701.05	10089.2	1.4468	3.1853e-09	1.217e-07	K14486 K14486, ARF; auxin response factor	GO:0006355(regulation of transcription, DNA-templated),GO:0009725(response to hormone)	GO:0005634(nucleus)	GO:0003677(DNA binding),GO:0005515(protein binding)
evm.model.LG01.1583-gene	1010.62	1759.76	0.80008	4.397e-05	0.00055683	-	-	-	GO:0046983(protein dimerization activity)
evm.model.LG04.473-gene	3986.78	823.845	-2.2747	4.548e-05	0.00057352	-	GO:0009415(response to water)	-	-
evm.model.LG01.856-gene	26.2767	93.3513	1.8228	0.0035306	0.02171	-	GO:0055085(transmembrane transport)	GO:0016020(membrane)	GO:0022857(transmembrane transporter activity)
evm.model.LG07.538-gene	244.42	1358.1	2.474	0.0013526	0.0098914	-	-	-	-
evm.model.LG10.1503-gene	4.69351	40.8296	3.1155	0.00062183	0.0051822	-	-	-	-
evm.model.LG12.1361-gene	1401.22	2174.96	0.63404	0.0053474	0.030257	K12194 CHMP4, SNF7, VPS32; charged multivesicular body protein 4	GO:0007034(vacuolar transport)	-	-
evm.model.LG02.2086-gene	36.6234	131.305	1.8454	0.0030182	0.019188	K15711 SMARCA3, HLTF; SWI/SNF-related matrix-associated actin-dependent regulator of chromatin subfamily A3 [EC:3.6.4.- 2.3.2.27]	-	-	-
evm.model.LG08.549-gene	779.089	185.921	-2.0676	2.8782e-10	1.4159e-08	K02303 cobA; uroporphyrin-III C-methyltransferase [EC:2.1.1.107]	GO:0009236(cobalamin biosynthetic process),GO:0019354(siroheme biosynthetic process)	-	GO:0008168(methyltransferase activity),GO:0004851(uroporphyrin-III C-methyltransferase activity),GO:0043115(precorrin-2 dehydrogenase activity),GO:0051266(sirohydrochlorin ferrochelatase activity),GO:0051287(NAD binding)
evm.model.LG05.783-gene	137.132	424.515	1.6284	0.00054688	0.0046645	-	-	-	-
evm.model.LG06.286-gene	391.525	57.8969	-2.7563	0.00022005	0.0021786	-	GO:0055085(transmembrane transport)	GO:0016020(membrane),GO:0016021(integral component of membrane)	GO:0022857(transmembrane transporter activity),GO:0005215(transporter activity)
evm.model.LG01.1663-gene	146.118	68.0664	-1.1011	0.0095608	0.04784	-	GO:0045454(cell redox homeostasis)	-	-
evm.model.LG05.824-gene	1002.78	4537.74	2.1776	8.8821e-22	2.209e-19	-	-	-	-
evm.model.LG17.277-gene	47338.8	17967.5	-1.3976	0.0012677	0.0093734	K03403 chlH, bchH; magnesium chelatase subunit H [EC:6.6.1.1]	GO:0009058(biosynthetic process),GO:0015995(chlorophyll biosynthetic process)	-	GO:0016851(magnesium chelatase activity)
evm.model.LG10.1405-gene	154.869	340.311	1.135	0.0044287	0.026081	-	-	-	GO:0005515(protein binding)
evm.model.LG09.385-gene	2052.59	939.065	-1.128	0.00024178	0.0023646	K17508 PTC7, PPTC7; protein phosphatase PTC7 [EC:3.1.3.16]	-	-	GO:0003824(catalytic activity)
evm.model.LG09.556-gene	1216.92	1933.92	0.66811	0.00066322	0.0054846	K02918 RP-L35e, RPL35; large subunit ribosomal protein L35e	GO:0006412(translation)	GO:0005622(intracellular),GO:0005840(ribosome)	GO:0003735(structural constituent of ribosome)
evm.model.LG01.2637-gene	1283.34	3608.41	1.4912	2.4547e-09	9.6253e-08	-	-	-	-
evm.model.LG05.1173-gene	642.384	1172.93	0.86857	0.0098356	0.048869	K08730 PTDSS2; phosphatidylserine synthase 2 [EC:2.7.8.29]	GO:0006659(phosphatidylserine biosynthetic process)	-	-
evm.model.LG04.357-gene	37259.6	13319.8	-1.484	0.00031788	0.002975	K00600 glyA, SHMT; glycine hydroxymethyltransferase [EC:2.1.2.1]	GO:0019264(glycine biosynthetic process from serine),GO:0035999(tetrahydrofolate interconversion)	-	GO:0004372(glycine hydroxymethyltransferase activity),GO:0030170(pyridoxal phosphate binding),GO:0003824(catalytic activity)
evm.model.LG09.1719-gene	887.86	1588.14	0.83875	2.8532e-05	0.00038223	-	-	-	GO:0046872(metal ion binding)
evm.model.LG14.534-gene	185.847	940.257	2.3381	0.0014347	0.010378	-	-	-	-
evm.model.LG13.581-gene	818.417	442.43	-0.88734	0.00033103	0.0030809	K19998 SCFD1, SLY1; sec1 family domain-containing protein 1	GO:0006904(vesicle docking involved in exocytosis),GO:0016192(vesicle-mediated transport)	-	-
evm.model.LG09.202-gene	1010.91	1655.47	0.71141	0.0030981	0.019594	K15170 MED27; mediator of RNA polymerase II transcription subunit 27	-	GO:0016592(mediator complex)	-
evm.model.LG16.274-gene	6411.09	3098.7	-1.0489	0.00088184	0.0069502	-	-	-	-
evm.model.LG04.1823-gene	1038.71	430.715	-1.2698	0.0025041	0.016546	K22520 LQY1; protein disulfide-isomerase [EC:5.3.4.1]	-	-	-
evm.model.LG01.2016-gene	4990.68	6826.28	0.45184	0.0063736	0.034945	K11838 USP7, UBP15; ubiquitin carboxyl-terminal hydrolase 7 [EC:3.4.19.12]	GO:0006511(ubiquitin-dependent protein catabolic process),GO:0016579(protein deubiquitination)	-	GO:0036459(thiol-dependent ubiquitinyl hydrolase activity),GO:0005515(protein binding)
evm.model.LG07.484-gene	483.031	853.337	0.82065	0.0047044	0.027363	K05925 METTL3_14; mRNA m6A methyltransferase [EC:2.1.1.348]	-	-	-
evm.model.LG08.625-gene	1180.04	14.8191	-6.3143	0.0044427	0.026146	-	-	-	-
evm.model.LG06.1062-gene	702.335	1397.51	0.9924	6.5868e-05	0.00078772	-	GO:0006355(regulation of transcription, DNA-templated)	-	GO:0042393(histone binding)
evm.model.LG09.1316-gene	831.868	156.766	-2.4081	7.0042e-13	5.7183e-11	K02896 RP-L24e, RPL24; large subunit ribosomal protein L24e	-	-	-
evm.model.LG09.1479-gene	1152.43	2120.43	0.87948	4.559e-05	0.00057409	K14005 SEC31; protein transport protein SEC31	-	-	GO:0005515(protein binding)
evm.model.LG17.446-gene	372.689	812.316	1.1233	0.0053371	0.030212	-	-	-	-
evm.model.LG16.486-gene	150.908	275.929	0.87043	0.0048462	0.028017	-	-	-	GO:0016787(hydrolase activity)
evm.model.LG12.1364-gene	1039.86	686.856	-0.59854	0.0067423	0.036516	-	-	-	GO:0005515(protein binding)
evm.model.LG11.734-gene	584.962	322.274	-0.8605	0.00049534	0.0043085	-	-	-	GO:0005515(protein binding)
evm.model.LG03.14-gene	576.657	1491.89	1.3714	5.0769e-05	0.00062929	K11805 WDR68, HAN11; WD repeat-containing protein 68	-	-	GO:0005515(protein binding)
evm.model.LG10.683-gene	1042	3403.12	1.7075	1.7439e-17	2.7076e-15	K03921 FAB2, SSI2, desA1; acyl-[acyl-carrier-protein] desaturase [EC:1.14.19.2 1.14.19.11 1.14.19.26]	GO:0055114(oxidation-reduction process),GO:0006631(fatty acid metabolic process)	-	GO:0016491(oxidoreductase activity),GO:0045300(acyl-[acyl-carrier-protein] desaturase activity)
evm.model.LG17.798-gene	2752.11	1164.57	-1.2407	0.00045892	0.0040482	-	-	-	-
evm.model.LG11.334-gene	960.339	1711.89	0.8342	0.00061635	0.005151	-	-	-	-
evm.model.LG08.251-gene	220.238	432.092	0.97222	0.0076825	0.040303	-	-	-	-
evm.model.LG06.1239-gene	9860.19	15221.3	0.62642	0.00097707	0.007574	K07203 MTOR, FRAP, TOR; serine/threonine-protein kinase mTOR [EC:2.7.11.1]	-	-	GO:0005515(protein binding),GO:0044877(protein-containing complex binding),GO:0016301(kinase activity)
evm.model.Contig58.1-gene	76.9981	189.614	1.299	0.0023743	0.01579	-	-	-	GO:0005515(protein binding)
evm.model.LG08.817-gene	428.926	1854.82	2.1133	4.0838e-07	9.6645e-06	-	-	-	GO:0008270(zinc ion binding)
evm.model.LG07.163-gene	750.177	1497.62	0.99692	1.5092e-05	0.00022286	K06662 HRAD17, RAD24; cell cycle checkpoint protein	-	-	-
evm.model.LG09.300-gene	3552.38	9035.89	1.3469	0.004442	0.026146	K01411 NRD1; nardilysin [EC:3.4.24.61]	-	-	GO:0003824(catalytic activity),GO:0046872(metal ion binding)
evm.model.LG11.23-gene	251.164	491.825	0.96838	0.00053636	0.0045975	K01663 HIS7; imidazole glycerol-phosphate synthase [EC:4.3.2.10]	GO:0000105(histidine biosynthetic process)	-	GO:0003824(catalytic activity),GO:0000107(imidazoleglycerol-phosphate synthase activity),GO:0016763(transferase activity, transferring pentosyl groups),GO:0016833(oxo-acid-lyase activity)
evm.model.Contig10.19-gene	697.895	333.944	-1.0628	0.00080497	0.0064484	-	-	-	GO:0046872(metal ion binding),GO:0005515(protein binding)
evm.model.LG09.1472-gene	135.196	398.423	1.5604	1.2181e-05	0.00018664	-	-	-	-
evm.model.LG10.664-gene	1120.49	3008.78	1.4252	1.3848e-09	5.749e-08	-	-	-	GO:0005515(protein binding)
evm.model.LG04.980-gene	295.185	715.098	1.2758	0.0001836	0.0018759	K02962 RP-S17e, RPS17; small subunit ribosomal protein S17e	GO:0006412(translation)	GO:0005622(intracellular),GO:0005840(ribosome)	GO:0003735(structural constituent of ribosome)
evm.model.LG06.1272-gene	68.5097	1080.38	3.9801	1.1245e-10	5.993e-09	-	GO:0006355(regulation of transcription, DNA-templated)	-	GO:0003700(DNA-binding transcription factor activity)
evm.model.LG02.466-gene	172.299	77.8541	-1.1473	0.010093	0.049879	-	-	-	GO:0008270(zinc ion binding),GO:0005515(protein binding)
evm.model.LG09.28-gene	75.3928	1270.4	4.0713	2.0572e-18	3.5196e-16	-	-	GO:0005576(extracellular region)	GO:0004867(serine-type endopeptidase inhibitor activity)
evm.model.LG05.1734-gene	6835.76	1918.25	-1.8334	9.2166e-06	0.00014648	K12450 RHM; UDP-glucose 4,6-dehydratase [EC:4.2.1.76]	-	-	-
evm.model.LG09.812-gene	113.822	350.21	1.6207	7.8698e-06	0.00012765	K09591 DET2; steroid 5-alpha-reductase [EC:1.3.1.22]	GO:0006629(lipid metabolic process),GO:0008202(steroid metabolic process),GO:0055114(oxidation-reduction process)	GO:0016020(membrane)	GO:0016627(oxidoreductase activity, acting on the CH-CH group of donors),GO:0003865(3-oxo-5-alpha-steroid 4-dehydrogenase activity)
evm.model.LG02.1933-gene	626.785	1319.16	1.0733	7.205e-07	1.5967e-05	-	GO:0006355(regulation of transcription, DNA-templated)	-	GO:0003700(DNA-binding transcription factor activity),GO:0043565(sequence-specific DNA binding)
evm.model.LG14.469-gene	854.264	1805.04	1.0794	7.8447e-07	1.7117e-05	K16280 RGLG; E3 ubiquitin-protein ligase RGLG [EC:2.3.2.27]	-	-	-
evm.model.LG16.970-gene	51.0268	1562.09	4.938	1.8407e-36	1.8312e-33	-	-	-	-
evm.model.LG01.583-gene	510.363	884.068	0.79261	0.0033635	0.020894	K07897 RAB7A; Ras-related protein Rab-7A	-	-	GO:0005525(GTP binding),GO:0003924(GTPase activity)
evm.model.LG01.2549-gene	1000.81	2185.35	1.1267	4.9585e-05	0.00061631	-	-	-	GO:0043531(ADP binding)
evm.model.LG01.1887-gene	1806.06	833.355	-1.116	3.9903e-06	7.0933e-05	-	-	-	-
evm.model.LG09.886-gene	179.549	78.4311	-1.1941	0.0057488	0.032122	-	-	-	-
evm.model.LG16.836-gene	137.124	40.2914	-1.7661	0.00086105	0.0068183	K06125 COQ2; 4-hydroxybenzoate polyprenyltransferase [EC:2.5.1.39]	-	GO:0016021(integral component of membrane)	GO:0004659(prenyltransferase activity),GO:0016765(transferase activity, transferring alkyl or aryl (other than methyl) groups)
evm.model.LG09.16-gene	4734.72	1844.17	-1.3603	0.0088361	0.044899	K14509 ETR, ERS; ethylene receptor [EC:2.7.13.-]	GO:0007165(signal transduction),GO:0016310(phosphorylation)	-	GO:0000155(phosphorelay sensor kinase activity),GO:0005515(protein binding),GO:0016772(transferase activity, transferring phosphorus-containing groups)
evm.model.LG05.74-gene	4544.07	1524.84	-1.5752	4.3945e-06	7.735e-05	-	GO:0005975(carbohydrate metabolic process)	-	GO:0003824(catalytic activity),GO:0030246(carbohydrate binding)
evm.model.LG01.2869-gene	163.497	483.812	1.5655	1.3818e-05	0.00020747	-	-	-	GO:0005515(protein binding)
evm.model.LG17.765-gene	200.024	874.875	2.1283	1.2984e-10	6.8382e-09	-	-	-	-
evm.model.LG02.2135-gene	1318.66	859.97	-0.61666	0.0031797	0.019994	K00472 P4HA; prolyl 4-hydroxylase [EC:1.14.11.2]	GO:0055114(oxidation-reduction process)	-	GO:0016491(oxidoreductase activity),GO:0005506(iron ion binding),GO:0016705(oxidoreductase activity, acting on paired donors, with incorporation or reduction of molecular oxygen),GO:0031418(L-ascorbic acid binding)
evm.model.LG10.1486-gene	388.628	3299.12	3.0855	8.8649e-27	3.8405e-24	K14484 IAA; auxin-responsive protein IAA	-	-	GO:0005515(protein binding)
evm.model.LG15.614-gene	71.6156	4.01674	-4.1497	2.4062e-05	0.00033042	-	-	-	GO:0003723(RNA binding)
evm.model.LG17.876-gene	8.25289	60.5852	2.8613	0.0001539	0.0016147	-	-	-	-
evm.model.LG11.81-gene	31.4413	169.621	2.4338	8.2259e-07	1.7818e-05	-	GO:0006468(protein phosphorylation),GO:0048544(recognition of pollen)	-	GO:0005524(ATP binding),GO:0004672(protein kinase activity),GO:0004674(protein serine/threonine kinase activity)
evm.model.LG12.628-gene	1719.21	813.335	-1.0797	0.00069611	0.0056988	-	-	-	-
evm.model.LG13.777-gene	703.869	171.156	-2.0405	0.00012165	0.001316	-	-	-	-
evm.model.LG17.662-gene	342.112	736.634	1.1073	0.0057094	0.031922	K01179 E3.2.1.4; endoglucanase [EC:3.2.1.4]	GO:0005975(carbohydrate metabolic process)	-	GO:0003824(catalytic activity),GO:0004553(hydrolase activity, hydrolyzing O-glycosyl compounds)
evm.model.LG14.177-gene	197.171	616.268	1.6435	1.6182e-05	0.00023622	-	-	-	-
evm.model.LG05.1152-gene	160.522	42.4551	-1.9175	0.003571	0.021929	-	-	-	-
evm.model.LG05.1770-gene	73.6653	549.029	2.8944	3.2355e-06	5.9565e-05	K14484 IAA; auxin-responsive protein IAA	-	-	GO:0005515(protein binding)
evm.model.LG04.1925-gene	1346.92	547.987	-1.2974	5.897e-08	1.7087e-06	K08960 CSNK1E; casein kinase 1, epsilon [EC:2.7.11.1]	GO:0006468(protein phosphorylation)	-	GO:0005524(ATP binding),GO:0004672(protein kinase activity)
evm.model.LG10.1606-gene	3107.75	4591.1	0.56298	0.0033393	0.020762	K09489 HSPA4; heat shock 70kDa protein 4	-	-	-
evm.model.LG02.444-gene	20.4753	188.276	3.202	0.00052612	0.0045217	-	-	-	-
evm.model.LG06.14-gene	617.075	12.6186	-5.6106	0.0008306	0.0066103	K22312 ST2A, SOT15; hydroxyjasmonate sulfotransferase [EC:2.8.2.39]	-	-	GO:0008146(sulfotransferase activity)
evm.model.LG11.401-gene	261.877	1.33102	-7.6023	3.6693e-17	5.3856e-15	K03327 TC.MATE, SLC47A, norM, mdtK, dinF; multidrug resistance protein, MATE family	GO:0006855(drug transmembrane transport),GO:0055085(transmembrane transport)	GO:0016020(membrane)	GO:0015238(drug transmembrane transporter activity),GO:0015297(antiporter activity)
evm.model.LG05.1901-gene	15646.9	8057.42	-0.95745	0.00071473	0.0058285	-	-	-	-
evm.model.LG07.1164-gene	564.357	3914.72	2.7949	5.3497e-19	9.961e-17	-	GO:0009415(response to water)	-	-
evm.model.LG08.1695-gene	2248.78	3167.99	0.49444	0.0063632	0.034902	K07374 TUBA; tubulin alpha	GO:0007017(microtubule-based process)	GO:0005874(microtubule)	GO:0003924(GTPase activity),GO:0005200(structural constituent of cytoskeleton),GO:0005525(GTP binding)
evm.model.LG14.692-gene	808.489	2156.37	1.4152	4.3055e-11	2.514e-09	-	-	-	GO:0003824(catalytic activity)
evm.model.LG15.685-gene	67.2098	148.674	1.1453	0.0051111	0.029197	K13648 GAUT; alpha-1,4-galacturonosyltransferase [EC:2.4.1.43]	-	-	GO:0016757(transferase activity, transferring glycosyl groups)
evm.model.Contig26.26-gene	2785.04	4967.92	0.83478	0.0012774	0.0094262	-	-	-	-
evm.model.LG10.871-gene	236.421	105.531	-1.1633	0.0048833	0.028153	-	-	-	GO:0005515(protein binding)
evm.model.LG09.1454-gene	369.907	206.875	-0.83859	0.0027692	0.01791	-	-	-	GO:0003824(catalytic activity),GO:0016829(lyase activity)
evm.model.LG02.1375-gene	332.559	110.621	-1.5886	4.4132e-07	1.0362e-05	K23040 METTL22; methyltransferase-like protein 22 [EC:2.1.1.-]	-	-	-
evm.model.LG06.345-gene	561.391	148.583	-1.917	0.00024575	0.002395	-	GO:0006855(drug transmembrane transport),GO:0055085(transmembrane transport)	GO:0016020(membrane)	GO:0015238(drug transmembrane transporter activity),GO:0015297(antiporter activity)
evm.model.LG09.523-gene	253.502	86.3993	-1.5519	0.0021563	0.014614	K19951 TBC1D8_9; TBC1 domain family member 8/9	-	-	-
evm.model.LG09.335-gene	24.6628	73.9345	1.584	0.0044252	0.026066	-	-	-	-
evm.model.LG03.1337-gene	339.774	152.811	-1.1519	0.00053331	0.0045781	K09419 HSFF; heat shock transcription factor, other eukaryote	GO:0006355(regulation of transcription, DNA-templated)	GO:0005634(nucleus)	GO:0003700(DNA-binding transcription factor activity),GO:0043565(sequence-specific DNA binding)
evm.model.LG17.477-gene	3062.37	21076.7	2.7829	8.537e-20	1.7371e-17	K00695 E2.4.1.13; sucrose synthase [EC:2.4.1.13]	GO:0005985(sucrose metabolic process)	-	GO:0016157(sucrose synthase activity)
evm.model.LG05.2095-gene	1206.93	2818.18	1.2232	0.005434	0.030657	-	-	-	-
evm.model.LG02.1040-gene	2091.67	5298.8	1.3409	3.7721e-11	2.2268e-09	K12815 DHX38, PRP16; pre-mRNA-splicing factor ATP-dependent RNA helicase DHX38/PRP16 [EC:3.6.4.13]	-	-	GO:0004386(helicase activity)
evm.model.LG06.299-gene	3525.24	2150.11	-0.71332	2.4841e-05	0.00033934	K01874 MARS, metG; methionyl-tRNA synthetase [EC:6.1.1.10]	GO:0006431(methionyl-tRNA aminoacylation),GO:0006418(tRNA aminoacylation for protein translation)	-	GO:0004825(methionine-tRNA ligase activity),GO:0000049(tRNA binding),GO:0000166(nucleotide binding),GO:0005524(ATP binding),GO:0004812(aminoacyl-tRNA ligase activity)
evm.model.LG11.486-gene	138.319	440.177	1.6713	0.00041408	0.0037211	-	-	-	-
evm.model.LG01.915-gene	1788.04	3407.35	0.93031	2.8081e-05	0.0003777	K11000 CALS; callose synthase [EC:2.4.1.-]	GO:0006075((1->3)-beta-D-glucan biosynthetic process)	GO:0000148(1,3-beta-D-glucan synthase complex),GO:0016020(membrane)	GO:0003843(1,3-beta-D-glucan synthase activity)
evm.model.LG15.478-gene	2509.52	1287.77	-0.96234	4.5174e-05	0.00057066	K15102 SLC25A3, PHC, PIC; solute carrier family 25 (mitochondrial phosphate transporter), member 3	-	-	-
evm.model.LG14.522-gene	20.9202	119.421	2.5149	3.2691e-06	6.0101e-05	-	-	-	-
evm.model.LG09.1950-gene	1971.5	4887.91	1.3099	2.0575e-05	0.00028937	K03549 kup; KUP system potassium uptake protein	GO:0071805(potassium ion transmembrane transport)	GO:0016020(membrane)	GO:0015079(potassium ion transmembrane transporter activity)
evm.model.LG09.904-gene	102.185	11.1995	-3.1901	5.9589e-05	0.00072358	K05909 E1.10.3.2; laccase [EC:1.10.3.2]	GO:0055114(oxidation-reduction process),GO:0046274(lignin catabolic process)	GO:0048046(apoplast)	GO:0005507(copper ion binding),GO:0016491(oxidoreductase activity),GO:0052716(hydroquinone:oxygen oxidoreductase activity)
evm.model.LG02.797-gene	32.4622	1.01133	-5.0016	0.0089033	0.045155	-	-	-	-
evm.model.LG02.1214-gene	1741.77	3013.19	0.7906	0.0001003	0.0011213	K12844 PRPF31; U4/U6 small nuclear ribonucleoprotein PRP31	-	-	-
evm.model.LG17.894-gene	139.34	321.517	1.2072	2.6089e-05	0.00035446	-	-	-	GO:0016787(hydrolase activity)
evm.model.LG03.740-gene	1965.94	3068.92	0.64232	0.001876	0.012994	-	GO:0006376(mRNA splice site selection)	GO:0005685(U1 snRNP)	GO:0003729(mRNA binding)
evm.model.LG16.938-gene	209.402	336.339	0.68416	0.010067	0.049799	-	-	-	-
evm.model.LG08.741-gene	350.199	857.847	1.2927	1.6509e-05	0.00024061	-	-	-	-
evm.model.LG16.1119-gene	779.725	1259.66	0.69165	0.0083041	0.042795	-	-	-	-
evm.model.LG16.856-gene	129.543	371.446	1.5197	1.5295e-05	0.00022498	K15601 KDM3; lysine-specific demethylase 3 [EC:1.14.11.-]	-	-	-
evm.model.LG09.1394-gene	989.207	494.868	-0.99905	3.8694e-05	0.00049704	-	-	-	GO:0003677(DNA binding)
evm.model.LG14.757-gene	2684.31	4646.31	0.79145	0.0031511	0.019849	K03696 clpC; ATP-dependent Clp protease ATP-binding subunit ClpC	-	-	GO:0005524(ATP binding)
evm.model.LG14.193-gene	615.575	1426.31	1.212	5.1655e-05	0.00063884	-	-	-	GO:0003676(nucleic acid binding)
evm.model.LG13.888-gene	2282.46	1271.91	-0.84351	0.00014432	0.0015297	K00413 CYC1, CYT1, petC; ubiquinol-cytochrome c reductase cytochrome c1 subunit	-	-	GO:0009055(electron transfer activity),GO:0020037(heme binding)
evm.model.LG03.70-gene	1557.07	875.579	-0.83049	0.0016723	0.011793	-	-	-	-
evm.model.LG01.2487-gene	2896.05	1961.62	-0.56204	0.0096556	0.04822	K07399 resB, ccs1; cytochrome c biogenesis protein	-	-	-
evm.model.LG04.1024-gene	886.918	1675.2	0.91766	2.6918e-06	5.0739e-05	-	GO:0006468(protein phosphorylation)	-	GO:0004672(protein kinase activity),GO:0005524(ATP binding)
evm.model.LG17.222-gene	3504.51	2340.7	-0.58233	0.0030366	0.019282	K01426 E3.5.1.4, amiE; amidase [EC:3.5.1.4]	-	-	-
evm.model.LG14.447-gene	2259.7	574.949	-1.9744	1.5113e-05	0.00022304	K12386 CTNS; cystinosin	-	-	-
evm.model.LG07.180-gene	27.376	132.419	2.2794	1.9636e-06	3.8442e-05	-	-	-	GO:0005515(protein binding)
evm.model.LG01.851-gene	34371	16219.1	-1.0835	0.0023379	0.015609	K02695 psaH; photosystem I subunit VI	GO:0015979(photosynthesis)	GO:0009522(photosystem I),GO:0009538(photosystem I reaction center)	-
evm.model.LG05.229-gene	1205.26	746.009	-0.69213	0.0016593	0.011713	K02985 RP-S3e, RPS3; small subunit ribosomal protein S3e	GO:0006412(translation)	GO:0015935(small ribosomal subunit),GO:0005840(ribosome)	GO:0003735(structural constituent of ribosome),GO:0003723(RNA binding)
evm.model.LG15.490-gene	8.11333	43.8403	2.4354	0.0082841	0.042709	-	-	-	-
evm.model.LG02.2374-gene	276.533	99.0139	-1.4823	0.0040778	0.024454	-	GO:0055114(oxidation-reduction process)	-	GO:0016491(oxidoreductase activity)
evm.model.LG10.358-gene	1578.66	3421.35	1.1157	4.7386e-08	1.4058e-06	K07195 EXOC7, EXO70; exocyst complex component 7	GO:0006887(exocytosis)	GO:0000145(exocyst)	-
evm.model.LG16.294-gene	3493.65	2159.14	-0.69435	8.1742e-05	0.00094069	-	-	-	GO:0005515(protein binding)
evm.model.LG08.574-gene	93.9664	0.674217	-7.1192	7.5683e-08	2.1331e-06	-	-	-	GO:0003677(DNA binding)
evm.model.LG01.1440-gene	1840.71	6548.62	1.831	2.274e-17	3.4705e-15	-	GO:0055085(transmembrane transport)	GO:0016021(integral component of membrane),GO:0016020(membrane)	GO:0022857(transmembrane transporter activity),GO:0005215(transporter activity)
evm.model.LG06.881-gene	31.1971	106.964	1.7773	0.00096376	0.0074925	-	-	-	GO:0003677(DNA binding)
evm.model.LG05.1629-gene	1293.59	451.597	-1.5186	0.0010591	0.0081119	-	-	-	-
evm.model.LG13.163-gene	50.2068	6.87001	-2.8723	0.010022	0.049609	K21568 PLR; pinoresinol/lariciresinol reductase [EC:1.23.1.1 1.23.1.2 1.23.1.3 1.23.1.4]	-	-	-
evm.model.LG11.731-gene	1705.87	2769.37	0.69893	0.00021977	0.0021775	K11583 PPP2R3; serine/threonine-protein phosphatase 2A regulatory subunit B''	-	-	GO:0005509(calcium ion binding)
evm.model.LG03.1342-gene	1168.86	3812.11	1.7055	2.9443e-12	2.1259e-10	-	-	-	-
evm.model.LG01.1381-gene	2149.57	3667.04	0.77071	0.00033272	0.0030945	K13348 MPV17; protein Mpv17	-	GO:0016021(integral component of membrane)	-
evm.model.LG06.631-gene	984.705	232.491	-2.082	1.0921e-09	4.7467e-08	-	-	-	GO:0003676(nucleic acid binding)
evm.model.Contig21.9-gene	0	24.2006	7.1147	0.0077163	0.040433	K00799 GST, gst; glutathione S-transferase [EC:2.5.1.18]	-	-	GO:0005515(protein binding)
evm.model.LG07.208-gene	1866.76	1099.59	-0.76372	0.00026777	0.0025788	-	GO:0055085(transmembrane transport)	GO:0016021(integral component of membrane),GO:0016020(membrane)	GO:0022857(transmembrane transporter activity),GO:0005215(transporter activity)
evm.model.LG02.219-gene	92.5618	230.079	1.3144	0.00079255	0.0063679	-	GO:0006457(protein folding)	GO:0016272(prefoldin complex)	-
evm.model.LG10.82-gene	853.504	1334.68	0.64469	0.0073453	0.038945	-	-	-	GO:0008270(zinc ion binding)
evm.model.LG10.602-gene	1941.51	1043.48	-0.89579	3.9453e-05	0.00050607	K00162 PDHB, pdhB; pyruvate dehydrogenase E1 component beta subunit [EC:1.2.4.1]	-	-	GO:0003824(catalytic activity)
evm.model.LG09.535-gene	21.6705	123.88	2.5212	3.4415e-06	6.2628e-05	K09286 EREBP; EREBP-like factor	GO:0006355(regulation of transcription, DNA-templated)	-	GO:0003700(DNA-binding transcription factor activity),GO:0003677(DNA binding)
evm.model.LG09.949-gene	726.002	155.075	-2.2278	7.3795e-06	0.00012079	-	-	-	-
evm.model.LG16.644-gene	1420.3	3821.29	1.4279	0.00071334	0.0058203	-	GO:0006468(protein phosphorylation)	-	GO:0004672(protein kinase activity),GO:0005524(ATP binding)
evm.model.LG16.588-gene	401.514	697.048	0.79502	0.0039137	0.023597	K04392 RAC1; Ras-related C3 botulinum toxin substrate 1	GO:0007264(small GTPase mediated signal transduction)	GO:0005622(intracellular)	GO:0005525(GTP binding),GO:0003924(GTPase activity)
evm.model.LG04.276-gene	2310.48	3537.2	0.61431	0.00391	0.02358	K10666 RNF5; E3 ubiquitin-protein ligase RNF5 [EC:2.3.2.27]	-	-	-
evm.model.LG17.652-gene	683.586	1669.16	1.2874	0.0011746	0.0088076	-	GO:0045454(cell redox homeostasis)	-	-
evm.model.LG01.1378-gene	19.4284	251.364	3.7041	6.0716e-07	1.3728e-05	-	-	-	-
evm.model.LG09.623-gene	29942.5	56282.8	0.91049	0.00010955	0.001203	K03283 HSPA1s; heat shock 70kDa protein 1/2/6/8	-	-	-
evm.model.LG02.1102-gene	109.199	26.6867	-2.0341	0.009416	0.047256	K10583 UBE2S, E2EPF; ubiquitin-conjugating enzyme E2 S [EC:2.3.2.23]	-	-	-
evm.model.LG13.745-gene	22.8046	194.359	3.099	9.7996e-09	3.4452e-07	K07375 TUBB; tubulin beta	GO:0007017(microtubule-based process)	GO:0005874(microtubule)	GO:0005200(structural constituent of cytoskeleton),GO:0005525(GTP binding),GO:0003924(GTPase activity)
evm.model.LG12.150-gene	616.5	182.277	-1.7573	2.5475e-09	9.9602e-08	-	-	-	-
evm.model.LG16.1167-gene	1088.89	2229.08	1.0335	1.3736e-05	0.0002067	-	-	-	GO:0005515(protein binding)
evm.model.LG08.1319-gene	1193.94	799.696	-0.5783	0.0088155	0.04482	-	-	-	-
evm.model.LG18.645-gene	4956.83	2310.37	-1.1013	1.7172e-10	8.8702e-09	-	-	-	GO:0003677(DNA binding)
evm.model.LG05.659-gene	480.71	811.656	0.75585	0.0038349	0.023194	-	-	-	-
evm.model.LG04.1467-gene	29.1731	123.325	2.0776	8.0493e-06	0.00013032	-	-	-	-
evm.model.LG03.883-gene	3796.09	465.438	-3.0279	1.0696e-35	1.026e-32	-	-	-	GO:0016787(hydrolase activity)
evm.model.LG10.210-gene	633.04	940.705	0.57124	0.0060873	0.033622	K12448 UXE, uxe; UDP-arabinose 4-epimerase [EC:5.1.3.5]	GO:0006012(galactose metabolic process)	-	GO:0003978(UDP-glucose 4-epimerase activity)
evm.model.LG01.623-gene	493.752	1206.79	1.2886	7.2637e-05	0.00085459	-	-	-	GO:0004112(cyclic-nucleotide phosphodiesterase activity)
evm.model.LG12.313-gene	1154.71	2859.23	1.3078	2.648e-10	1.3123e-08	-	-	-	GO:0005515(protein binding)
evm.model.LG11.113-gene	6.90071	87.3422	3.6829	9.9559e-07	2.1123e-05	-	-	-	GO:0046983(protein dimerization activity),GO:0003677(DNA binding)
evm.model.LG01.2115-gene	262.531	107.531	-1.288	0.00057906	0.0048865	-	-	-	-
evm.model.LG11.15-gene	165.014	64.284	-1.3604	0.005024	0.028835	-	-	-	GO:0005515(protein binding),GO:0008270(zinc ion binding)
evm.model.LG13.244-gene	1432.92	890.636	-0.68592	0.0011081	0.0084194	K01889 FARSA, pheS; phenylalanyl-tRNA synthetase alpha chain [EC:6.1.1.20]	GO:0006432(phenylalanyl-tRNA aminoacylation),GO:0043039(tRNA aminoacylation)	GO:0005737(cytoplasm)	GO:0000166(nucleotide binding),GO:0004826(phenylalanine-tRNA ligase activity),GO:0005524(ATP binding),GO:0000049(tRNA binding),GO:0004812(aminoacyl-tRNA ligase activity)
evm.model.LG04.717-gene	6.15043	456.861	6.2146	1.2224e-11	7.9311e-10	-	-	-	GO:0005515(protein binding)
evm.model.LG02.623-gene	2843.8	1445.03	-0.97654	4.8356e-05	0.00060299	-	GO:0008610(lipid biosynthetic process),GO:0055114(oxidation-reduction process)	-	GO:0005506(iron ion binding),GO:0016491(oxidoreductase activity)
evm.model.LG08.248-gene	340.349	980.753	1.5264	0.0023883	0.015867	-	-	-	-
evm.model.LG03.81-gene	4641.02	3139.95	-0.5637	0.00079948	0.0064178	-	-	-	-
evm.model.LG01.7-gene	36.6583	211.395	2.5271	0.00021414	0.0021327	-	GO:0006807(nitrogen compound metabolic process)	-	GO:0036361(racemase activity, acting on amino acids and derivatives),GO:0016855(racemase and epimerase activity, acting on amino acids and derivatives)
evm.model.LG09.560-gene	370.927	150.309	-1.3034	0.00011762	0.0012795	-	-	-	GO:0005515(protein binding)
evm.model.LG13.129-gene	758.23	490.199	-0.62959	0.0058036	0.032388	K19944 TBC1D10; TBC1 domain family member 10	-	-	-
evm.model.LG07.1189-gene	12963.8	5386.54	-1.267	4.6839e-06	8.1588e-05	K03781 katE, CAT, catB, srpA; catalase [EC:1.11.1.6]	GO:0055114(oxidation-reduction process),GO:0006979(response to oxidative stress)	-	GO:0020037(heme binding),GO:0004096(catalase activity)
evm.model.LG06.613-gene	118.332	37.4111	-1.661	0.00059069	0.0049721	K01923 purC; phosphoribosylaminoimidazole-succinocarboxamide synthase [EC:6.3.2.6]	GO:0006164(purine nucleotide biosynthetic process)	-	GO:0004639(phosphoribosylaminoimidazolesuccinocarboxamide synthase activity)
evm.model.LG02.1373-gene	1106.08	452.353	-1.2899	6.5233e-06	0.00010843	-	-	-	-
evm.model.LG03.878-gene	431.943	154.264	-1.4846	6.3659e-05	0.00076505	-	-	-	-
evm.model.LG02.2448-gene	6437.17	1903.99	-1.7573	0.0036378	0.022252	K02639 petF; ferredoxin	GO:0022900(electron transport chain)	-	GO:0009055(electron transfer activity),GO:0051536(iron-sulfur cluster binding),GO:0051537(2 iron, 2 sulfur cluster binding)
evm.model.LG07.647-gene	562.061	975.339	0.79447	0.0025239	0.016636	-	-	-	-
evm.model.LG18.462-gene	1373.62	655.122	-1.068	0.00043785	0.0038955	K08869 ADCK, ABC1; aarF domain-containing kinase	GO:0006468(protein phosphorylation)	-	GO:0004672(protein kinase activity),GO:0005524(ATP binding)
evm.model.LG17.321-gene	1182.71	1907.22	0.68935	0.0040641	0.024378	-	-	-	-
evm.model.LG01.2037-gene	55.6592	8.7819	-2.6637	0.0048221	0.027914	-	GO:0006468(protein phosphorylation)	-	GO:0004672(protein kinase activity),GO:0005524(ATP binding)
evm.model.LG07.552-gene	707.307	164.667	-2.1033	0.0032521	0.020347	-	-	GO:0043231(intracellular membrane-bounded organelle)	GO:0051537(2 iron, 2 sulfur cluster binding)
evm.model.LG12.1348-gene	699.334	380.368	-0.87843	0.00044049	0.0039152	-	-	-	GO:0005515(protein binding)
evm.model.LG01.2827-gene	1636.27	2888.99	0.82042	0.00054917	0.0046769	-	GO:0006468(protein phosphorylation)	-	GO:0005515(protein binding),GO:0005524(ATP binding),GO:0004672(protein kinase activity)
evm.model.LG12.1084-gene	129.604	13.7163	-3.2445	7.9611e-05	0.0009221	K14664 ILR1; IAA-amino acid hydrolase [EC:3.5.1.-]	-	-	GO:0016787(hydrolase activity)
evm.model.LG09.445-gene	1231.63	4500.93	1.8696	0.00034336	0.0031769	K00232 E1.3.3.6, ACOX1, ACOX3; acyl-CoA oxidase [EC:1.3.3.6]	GO:0055114(oxidation-reduction process)	-	GO:0016627(oxidoreductase activity, acting on the CH-CH group of donors),GO:0050660(flavin adenine dinucleotide binding)
evm.model.LG04.1391-gene	456.248	1234.5	1.4354	1.438e-05	0.00021447	K00344 qor, CRYZ; NADPH2:quinone reductase [EC:1.6.5.5]	GO:0055114(oxidation-reduction process)	-	GO:0008270(zinc ion binding),GO:0016491(oxidoreductase activity)
evm.model.LG03.986-gene	1276.04	664.773	-0.94079	0.00012952	0.0013899	-	-	-	-
evm.model.LG08.1054-gene	8985.91	13964.7	0.63606	9.9423e-05	0.0011146	K03233 EEF1G; elongation factor 1-gamma	GO:0006414(translational elongation)	-	GO:0005515(protein binding),GO:0003746(translation elongation factor activity)
evm.model.LG01.1144-gene	6.51686	1600.47	7.9521	3.1103e-10	1.5107e-08	-	-	-	-
evm.model.LG11.673-gene	668.111	1600.91	1.2611	8.1321e-10	3.6344e-08	K14509 ETR, ERS; ethylene receptor [EC:2.7.13.-]	GO:0007165(signal transduction),GO:0016310(phosphorylation)	-	GO:0000155(phosphorelay sensor kinase activity),GO:0005515(protein binding),GO:0016772(transferase activity, transferring phosphorus-containing groups)
evm.model.LG03.168-gene	176.548	34.1827	-2.3665	0.00028536	0.0027199	-	-	-	GO:0005515(protein binding)
evm.model.LG11.663-gene	19.4459	73.5597	1.9273	0.0021132	0.014352	-	-	-	-
evm.model.LG18.592-gene	430.661	143.409	-1.5861	2.5802e-06	4.891e-05	K15414 C1QBP; complement component 1 Q subcomponent-binding protein, mitochondrial	-	GO:0005759(mitochondrial matrix)	-
evm.model.LG15.495-gene	17.2823	0	-6.5323	0.0059791	0.03312	-	-	-	-
evm.model.LG17.867-gene	108.806	6.73346	-4.0132	0.0058271	0.03249	-	-	-	-
evm.model.LG17.861-gene	40.0082	191.301	2.2527	0.0012901	0.0094966	-	-	-	-
evm.model.LG04.790-gene	4200.97	1283.77	-1.7103	0.00059232	0.0049843	K10798 PARP; poly [ADP-ribose] polymerase [EC:2.4.2.30]	GO:0006471(protein ADP-ribosylation)	-	GO:0003950(NAD+ ADP-ribosyltransferase activity),GO:0003677(DNA binding),GO:0008270(zinc ion binding)
evm.model.LG13.604-gene	199.771	355.017	0.82962	0.0063541	0.034859	-	-	-	-
evm.model.LG12.1298-gene	269.153	90.6314	-1.5702	5.1371e-05	0.00063616	-	-	-	GO:0005515(protein binding),GO:0008270(zinc ion binding)
evm.model.LG12.1041-gene	400.598	72.5106	-2.4661	0.00085673	0.00679	K14803 PTC2_3; protein phosphatase PTC2/3 [EC:3.1.3.16]	-	-	GO:0003824(catalytic activity)
evm.model.LG03.1066-gene	107.558	206.049	0.93958	0.0075194	0.039662	K20309 TRAPPC12; trafficking protein particle complex subunit 12	-	-	GO:0005515(protein binding)
evm.model.LG09.894-gene	1728.58	1040	-0.73285	0.0054141	0.03057	-	-	-	-
evm.model.LG05.636-gene	5016.19	3152.88	-0.6699	0.0014999	0.010778	K21594 GUF1; translation factor GUF1, mitochondrial [EC:3.6.5.-]	-	-	GO:0005525(GTP binding),GO:0003924(GTPase activity)
evm.model.LG18.409-gene	656.595	1343.34	1.0329	9.2084e-05	0.0010419	K09458 fabF; 3-oxoacyl-[acyl-carrier-protein] synthase II [EC:2.3.1.179]	GO:0006633(fatty acid biosynthetic process)	-	GO:0003824(catalytic activity),GO:0016747(transferase activity, transferring acyl groups other than amino-acyl groups)
evm.model.LG06.1021-gene	384.484	189.441	-1.021	0.010059	0.049766	-	-	-	GO:0005515(protein binding),GO:0008270(zinc ion binding)
evm.model.LG04.1349-gene	19.9256	96.0323	2.2657	0.0051426	0.029346	K07999 MMP20; matrix metalloproteinase-20 (enamelysin) [EC:3.4.24.-]	GO:0006508(proteolysis)	GO:0031012(extracellular matrix)	GO:0008237(metallopeptidase activity),GO:0008270(zinc ion binding),GO:0004222(metalloendopeptidase activity)
evm.model.LG02.675-gene	1533.77	719.146	-1.0928	0.010021	0.049609	K02520 infC, MTIF3; translation initiation factor IF-3	GO:0006413(translational initiation)	-	GO:0003743(translation initiation factor activity)
evm.model.LG05.1010-gene	2080	4296.29	1.0464	2.6902e-07	6.593e-06	K12858 DDX23, PRP28; ATP-dependent RNA helicase DDX23/PRP28 [EC:3.6.4.13]	-	-	GO:0003676(nucleic acid binding),GO:0005524(ATP binding)
evm.model.LG09.214-gene	133.556	1128.03	3.077	2.9437e-10	1.4402e-08	-	GO:0006355(regulation of transcription, DNA-templated)	-	GO:0003677(DNA binding)
evm.model.LG02.1915-gene	461.255	903.277	0.96908	0.0015868	0.011306	-	-	-	-
evm.model.LG10.576-gene	1782.59	5330.68	1.5804	1.7521e-14	1.8926e-12	-	-	-	-
evm.model.LG01.1000-gene	1480.96	673.375	-1.1368	0.0040642	0.024378	K05356 SPS, sds; all-trans-nonaprenyl-diphosphate synthase [EC:2.5.1.84 2.5.1.85]	GO:0008299(isoprenoid biosynthetic process),GO:0015979(photosynthesis)	-	GO:0016765(transferase activity, transferring alkyl or aryl (other than methyl) groups)
evm.model.LG17.836-gene	1519.55	2961.37	0.96246	0.0025827	0.016944	K00253 IVD, ivd; isovaleryl-CoA dehydrogenase [EC:1.3.8.4]	GO:0055114(oxidation-reduction process)	-	GO:0003995(acyl-CoA dehydrogenase activity),GO:0016627(oxidoreductase activity, acting on the CH-CH group of donors),GO:0050660(flavin adenine dinucleotide binding)
evm.model.LG02.1111-gene	342.522	198.513	-0.78714	0.0055091	0.031002	-	-	-	GO:0004045(aminoacyl-tRNA hydrolase activity)
evm.model.LG18.183-gene	335.168	680.34	1.0208	0.00031357	0.0029388	K10523 SPOP; speckle-type POZ protein	-	-	GO:0005515(protein binding)
evm.model.LG13.814-gene	521.887	1301.58	1.3177	2.6711e-05	0.00036144	K06269 PPP1C; serine/threonine-protein phosphatase PP1 catalytic subunit [EC:3.1.3.16]	-	-	GO:0016787(hydrolase activity)
evm.model.LG02.129-gene	5539.95	11545.7	1.0594	0.00011248	0.0012304	-	-	-	-
evm.model.LG10.21-gene	1811.92	5945.46	1.7141	2.6779e-15	3.2111e-13	-	-	-	-
evm.model.LG09.1230-gene	42.3027	0	-7.8254	3.3652e-06	6.1489e-05	-	GO:0006355(regulation of transcription, DNA-templated)	-	GO:0003700(DNA-binding transcription factor activity),GO:0043565(sequence-specific DNA binding)
evm.model.LG16.998-gene	2103.6	526.168	-1.9994	6.5003e-05	0.00077946	K09872 PIP; aquaporin PIP	GO:0055085(transmembrane transport)	GO:0016020(membrane)	GO:0015267(channel activity)
evm.model.LG02.1299-gene	3936.6	1426	-1.4649	2.3114e-05	0.0003192	-	-	-	-
evm.model.LG04.1880-gene	1896.15	6037.51	1.6708	1.2681e-15	1.5991e-13	-	-	-	GO:0005515(protein binding)
evm.model.LG03.1215-gene	35899.7	17103.3	-1.0697	2.2211e-08	7.221e-07	K03386 PRDX2_4, ahpC; peroxiredoxin (alkyl hydroperoxide reductase subunit C) [EC:1.11.1.15]	GO:0045454(cell redox homeostasis),GO:0055114(oxidation-reduction process)	-	GO:0051920(peroxiredoxin activity),GO:0016209(antioxidant activity),GO:0016491(oxidoreductase activity)
evm.model.LG14.94-gene	52.9897	2.69687	-4.2953	0.0084137	0.043244	-	-	-	-
evm.model.LG15.36-gene	138.354	35.8777	-1.9451	0.0007869	0.0063301	-	-	-	-
evm.model.LG16.1009-gene	1216.88	3681.91	1.597	1.8945e-13	1.7192e-11	K12185 VPS37; ESCRT-I complex subunit VPS37	-	-	-
evm.model.LG13.522-gene	448.022	850.69	0.92562	0.0042971	0.02548	-	-	GO:0005634(nucleus)	-
evm.model.LG02.768-gene	2796.33	4873.42	0.80144	0.0031025	0.019603	-	GO:0006355(regulation of transcription, DNA-templated)	GO:0005634(nucleus)	GO:0003677(DNA binding)
evm.model.LG12.1344-gene	976.462	265.881	-1.8762	2.5851e-07	6.3644e-06	K13448 CML; calcium-binding protein CML	-	-	GO:0005509(calcium ion binding)
evm.model.LG06.311-gene	1233.17	306.531	-2.008	0.0077653	0.040603	-	-	-	GO:0003676(nucleic acid binding),GO:0046872(metal ion binding)
evm.model.LG08.486-gene	61.4869	599.871	3.2871	2.5046e-11	1.522e-09	K09510 DNAJB4; DnaJ homolog subfamily B member 4	GO:0006457(protein folding)	-	GO:0051082(unfolded protein binding)
evm.model.LG13.634-gene	525.639	3141.19	2.5789	3.781e-18	6.2305e-16	-	GO:0006355(regulation of transcription, DNA-templated),GO:0009725(response to hormone)	GO:0005634(nucleus)	GO:0003677(DNA binding),GO:0005515(protein binding)
evm.model.LG06.1075-gene	214.105	431.618	1.0106	0.00062114	0.0051813	K21891 TMCO1; calcium load-activated calcium channel	GO:0032469(endoplasmic reticulum calcium ion homeostasis)	GO:0016020(membrane),GO:0030176(integral component of endoplasmic reticulum membrane)	GO:0005262(calcium channel activity)
evm.model.LG11.35-gene	155.758	357.485	1.1979	0.00019581	0.0019825	-	-	-	-
evm.model.LG09.1344-gene	1667.31	3258.93	0.96676	6.3639e-05	0.00076505	K07937 ARF1; ADP-ribosylation factor 1	-	-	GO:0005525(GTP binding)
evm.model.LG17.726-gene	373.85	876.377	1.2283	0.00030787	0.0028965	K12382 PSAP, SGP1; saposin	GO:0006629(lipid metabolic process)	-	-
evm.model.LG02.2255-gene	281.297	610.32	1.117	0.00018599	0.0018966	-	-	-	-
evm.model.LG09.1813-gene	535.829	257.824	-1.0555	0.002569	0.016871	K14066 GPS; geranyl diphosphate synthase [EC:2.5.1.1]	GO:0008299(isoprenoid biosynthetic process)	-	-
evm.model.LG07.888-gene	184.19	46.6944	-1.979	0.0012952	0.0095237	K20889 IRX7, FRA8, F8H; probable glucuronoxylan glucuronosyltransferase IRX7 [EC2.4.1.-]	GO:0006486(protein glycosylation)	-	GO:0016757(transferase activity, transferring glycosyl groups)
evm.model.LG03.996-gene	3934.2	9731.94	1.3066	2.3098e-07	5.7713e-06	K00858 ppnK, NADK; NAD+ kinase [EC:2.7.1.23]	GO:0019674(NAD metabolic process),GO:0006741(NADP biosynthetic process)	-	GO:0003951(NAD+ kinase activity)
evm.model.LG05.601-gene	2421.11	433.765	-2.4805	5.3824e-07	1.2304e-05	K00799 GST, gst; glutathione S-transferase [EC:2.5.1.18]	-	-	GO:0005515(protein binding)
evm.model.LG10.888-gene	2080.97	8381.56	2.0101	2.2029e-14	2.3389e-12	K06630 YWHAE; 14-3-3 protein epsilon	-	-	GO:0019904(protein domain specific binding)
evm.model.LG07.86-gene	1310.34	632.948	-1.0495	0.0021331	0.014476	-	GO:0055085(transmembrane transport)	GO:0016020(membrane)	GO:0022857(transmembrane transporter activity)
evm.model.LG10.1364-gene	910.804	534.354	-0.7694	0.0067312	0.036481	-	-	-	GO:0016788(hydrolase activity, acting on ester bonds)
evm.model.LG07.497-gene	471.716	190.378	-1.3088	7.2276e-06	0.00011866	-	-	-	GO:0005515(protein binding)
evm.model.LG13.621-gene	2916.57	4617.39	0.66287	0.0011183	0.0084758	-	-	-	GO:0003676(nucleic acid binding)
evm.model.LG01.1345-gene	149.922	500.904	1.7392	0.00012728	0.0013686	-	-	-	-
evm.model.LG10.1555-gene	2589.13	5568.44	1.1047	1.1417e-09	4.8986e-08	K04424 ZAK, MLTK; sterile alpha motif and leucine zipper containing kinase AZK [EC:2.7.11.25]	GO:0006468(protein phosphorylation)	-	GO:0004672(protein kinase activity),GO:0005524(ATP binding)
evm.model.LG08.830-gene	1532.97	579.585	-1.403	0.00019544	0.0019794	-	-	-	-
evm.model.LG08.460-gene	293.903	729.198	1.3106	9.8418e-07	2.0914e-05	-	-	-	-
evm.model.LG06.498-gene	234.423	33.8589	-2.7915	1.2371e-05	0.00018913	-	GO:0006629(lipid metabolic process)	-	-
evm.model.LG05.906-gene	1948.27	4106.04	1.0755	2.9482e-05	0.00039251	-	-	-	-
evm.model.LG05.1210-gene	2273.67	7891.96	1.7952	5.8314e-10	2.6913e-08	K10704 UBE2V; ubiquitin-conjugating enzyme E2 variant	-	-	-
evm.model.LG16.790-gene	2046.55	3280.39	0.68073	0.0013157	0.0096554	-	GO:0045454(cell redox homeostasis),GO:0035556(intracellular signal transduction)	-	GO:0009055(electron transfer activity),GO:0015035(protein disulfide oxidoreductase activity)
evm.model.LG15.291-gene	406.801	1020.58	1.3269	1.2644e-08	4.3486e-07	-	GO:0006355(regulation of transcription, DNA-templated)	-	GO:0003700(DNA-binding transcription factor activity),GO:0043565(sequence-specific DNA binding)
evm.model.LG02.2571-gene	211.906	569.605	1.4265	5.5405e-05	0.00067954	-	-	-	-
evm.model.LG05.1746-gene	49.0376	11.7953	-2.0561	0.0050696	0.029034	K09286 EREBP; EREBP-like factor	GO:0006355(regulation of transcription, DNA-templated)	-	GO:0003700(DNA-binding transcription factor activity),GO:0003677(DNA binding)
evm.model.LG08.114-gene	71.5457	5.68731	-3.6498	0.0023475	0.015663	-	GO:0045454(cell redox homeostasis)	-	-
evm.model.LG12.1068-gene	4514.03	1131.61	-1.9959	5.203e-22	1.3568e-19	-	-	-	-
evm.model.LG10.1407-gene	44.8327	122.175	1.4451	0.00047509	0.0041634	-	-	-	GO:0003677(DNA binding)
evm.model.LG14.82-gene	15400.2	6098.17	-1.3365	0.000879	0.0069339	K14332 psaO; photosystem I subunit PsaO	-	-	-
evm.model.LG09.381-gene	180.177	478.877	1.4093	9.6947e-07	2.0634e-05	K23387 -	-	-	GO:0005515(protein binding)
evm.model.LG03.1036-gene	210.397	91.657	-1.1978	0.0015654	0.011189	K10901 BLM, RECQL3, SGS1; bloom syndrome protein [EC:3.6.4.12]	GO:0006310(DNA recombination),GO:0006260(DNA replication),GO:0006281(DNA repair),GO:0044237(cellular metabolic process)	GO:0005622(intracellular)	GO:0008026(ATP-dependent helicase activity),GO:0043140(ATP-dependent 3'-5' DNA helicase activity),GO:0003676(nucleic acid binding),GO:0005524(ATP binding),GO:0000166(nucleotide binding),GO:0003824(catalytic activity)
evm.model.LG02.2440-gene	1002.56	219.781	-2.1894	1.3092e-15	1.6433e-13	K09422 MYBP; transcription factor MYB, plant	-	-	GO:0003677(DNA binding)
evm.model.LG05.1955-gene	128.993	31.5305	-2.032	0.00024839	0.0024164	-	GO:0006468(protein phosphorylation)	-	GO:0005515(protein binding),GO:0004672(protein kinase activity),GO:0005524(ATP binding)
evm.model.LG17.436-gene	4161.86	1968.54	-1.0802	2.1704e-08	7.0748e-07	-	GO:0006508(proteolysis)	-	GO:0004252(serine-type endopeptidase activity)
evm.model.LG01.1346-gene	188.36	597.493	1.6657	9.6329e-11	5.206e-09	K07953 SAR1; GTP-binding protein SAR1 [EC:3.6.5.-]	GO:0006886(intracellular protein transport)	GO:0005622(intracellular)	GO:0005525(GTP binding)
evm.model.LG12.803-gene	132.858	514.082	1.9514	1.5244e-06	3.0702e-05	K16285 XERICO; RING/U-box domain-containing protein [EC:2.3.2.27]	-	-	GO:0008270(zinc ion binding)
evm.model.LG04.191-gene	5.46121	345.302	5.9686	2.1194e-08	6.9338e-07	-	-	-	GO:0004866(endopeptidase inhibitor activity)
evm.model.LG16.1135-gene	1987.84	3229.05	0.69979	0.0010275	0.0079054	K02882 RP-L18Ae, RPL18A; large subunit ribosomal protein L18Ae	GO:0006412(translation)	GO:0005840(ribosome)	GO:0003735(structural constituent of ribosome)
evm.model.LG02.1005-gene	5054.04	10624	1.0718	3.1103e-05	0.00041093	K15216 RRN3, TIFIA; RNA polymerase I-specific transcription initiation factor RRN3	-	-	-
evm.model.LG14.131-gene	77.7746	989.094	3.6692	2.603e-08	8.3234e-07	-	-	-	-
evm.model.LG16.656-gene	102.428	6.79024	-3.918	1.6962e-05	0.00024649	-	-	-	GO:0016788(hydrolase activity, acting on ester bonds)
evm.model.LG14.269-gene	290.03	489.515	0.75555	0.0072336	0.038535	-	-	-	-
evm.model.LG04.544-gene	1701.53	628.795	-1.4361	1.1192e-09	4.8407e-08	-	-	-	-
evm.model.LG02.2313-gene	439.402	142.102	-1.6282	4.1922e-08	1.2652e-06	-	GO:0006468(protein phosphorylation)	-	GO:0004672(protein kinase activity),GO:0005524(ATP binding)
evm.model.LG04.1438-gene	677.07	1542.46	1.1877	2.799e-10	1.382e-08	-	GO:0006468(protein phosphorylation)	-	GO:0004672(protein kinase activity),GO:0005524(ATP binding)
evm.model.LG02.815-gene	816.978	370.516	-1.1402	8.1203e-05	0.0009357	-	GO:0055114(oxidation-reduction process)	-	-
evm.model.Contig6.11-gene	145.621	53.2587	-1.4495	0.0020362	0.013927	-	-	-	GO:0005515(protein binding)
evm.model.LG06.1312-gene	1023.64	2370.2	1.2113	0.0006611	0.0054705	K23095 -	GO:0042372(phylloquinone biosynthetic process)	-	GO:0052624(2-phytyl-1,4-naphthoquinone methyltransferase activity),GO:0008168(methyltransferase activity)
evm.model.LG04.1045-gene	1675.75	4196.37	1.3244	3.072e-09	1.1821e-07	K15746 crtZ; beta-carotene 3-hydroxylase [EC:1.14.15.24]	GO:0008610(lipid biosynthetic process),GO:0055114(oxidation-reduction process)	-	GO:0005506(iron ion binding),GO:0016491(oxidoreductase activity)
evm.model.LG06.608-gene	185.28	539.055	1.5405	8.6965e-06	0.00013937	-	-	-	-
evm.model.LG03.974-gene	2751.25	4360.5	0.66438	0.0023269	0.015552	K09580 PDIA1, P4HB; protein disulfide-isomerase A1 [EC:5.3.4.1]	GO:0045454(cell redox homeostasis)	-	GO:0016853(isomerase activity),GO:0003756(protein disulfide isomerase activity)
evm.model.LG16.831-gene	1161.4	550.688	-1.0762	0.0019941	0.013678	K02221 yggT; YggT family protein	-	GO:0016020(membrane)	-
evm.model.LG07.315-gene	3476.1	1333.21	-1.3826	5.1263e-09	1.8862e-07	-	-	-	-
evm.model.LG02.853-gene	1704.05	566.24	-1.5893	1.2051e-10	6.3716e-09	K06443 lcyB, crtL1, crtY; lycopene beta-cyclase [EC:5.5.1.19]	GO:0016117(carotenoid biosynthetic process)	-	GO:0016705(oxidoreductase activity, acting on paired donors, with incorporation or reduction of molecular oxygen)
evm.model.LG11.177-gene	557.316	832.245	0.57882	0.0058534	0.032585	K07901 RAB8A, MEL; Ras-related protein Rab-8A	-	-	GO:0003924(GTPase activity),GO:0005525(GTP binding)
evm.model.LG13.340-gene	1093.41	1743.16	0.67254	0.0074099	0.039226	K14846 RPF1; ribosome production factor 1	-	-	-
evm.model.LG08.1532-gene	464.885	154.166	-1.5927	3.084e-06	5.7089e-05	-	-	-	-
evm.model.LG16.211-gene	107.829	998.523	3.2144	9.7272e-19	1.7535e-16	-	GO:0055085(transmembrane transport)	GO:0016021(integral component of membrane)	-
evm.model.LG05.345-gene	1501.61	2919.49	0.95914	0.005382	0.030415	-	-	-	GO:0005515(protein binding)
evm.model.LG11.424-gene	3867.51	1542.25	-1.3263	3.4815e-05	0.000453	-	-	-	-
evm.model.LG04.1931-gene	513.486	233.825	-1.1352	0.0082724	0.042673	-	-	-	GO:0003676(nucleic acid binding)
evm.model.LG16.857-gene	1957.07	1132.52	-0.78918	7.4757e-05	0.00087646	K02726 PSMA2; 20S proteasome subunit alpha 2 [EC:3.4.25.1]	GO:0051603(proteolysis involved in cellular protein catabolic process),GO:0006511(ubiquitin-dependent protein catabolic process)	GO:0005839(proteasome core complex),GO:0019773(proteasome core complex, alpha-subunit complex)	GO:0004298(threonine-type endopeptidase activity),GO:0004175(endopeptidase activity)
evm.model.LG01.458-gene	33.221	245.248	2.8843	7.6036e-07	1.6692e-05	-	GO:0006355(regulation of transcription, DNA-templated)	-	GO:0003700(DNA-binding transcription factor activity),GO:0003677(DNA binding)
evm.model.LG08.511-gene	946.747	83.8439	-3.4984	3.6218e-10	1.7372e-08	K05605 HIBCH; 3-hydroxyisobutyryl-CoA hydrolase [EC:3.1.2.4]	-	-	GO:0003860(3-hydroxyisobutyryl-CoA hydrolase activity)
evm.model.LG02.2203-gene	6907.89	4681.81	-0.56123	0.0075588	0.039825	-	-	-	-
evm.model.LG01.2819-gene	3004.55	1311.78	-1.1957	2.3191e-06	4.4462e-05	K01507 ppa; inorganic pyrophosphatase [EC:3.6.1.1]	GO:0006796(phosphate-containing compound metabolic process)	GO:0005737(cytoplasm)	GO:0000287(magnesium ion binding),GO:0004427(inorganic diphosphatase activity)
evm.model.LG16.1038-gene	54.7083	291.204	2.4129	3.7934e-08	1.1631e-06	K19747 DCR; BAHD acyltransferase [EC:2.3.1.-]	-	-	GO:0016747(transferase activity, transferring acyl groups other than amino-acyl groups)
evm.model.LG04.1643-gene	351.918	611.592	0.7969	0.0054218	0.030601	K19995 SCAMP; secretory carrier-associated membrane protein	GO:0015031(protein transport)	GO:0016021(integral component of membrane)	-
evm.model.LG08.284-gene	806.046	1435.41	0.83276	2.1243e-05	0.00029687	-	GO:0006886(intracellular protein transport),GO:0016192(vesicle-mediated transport),GO:0015031(protein transport)	GO:0030131(clathrin adaptor complex),GO:0030117(membrane coat)	GO:0030276(clathrin binding)
evm.model.LG08.1421-gene	160.321	359.089	1.1618	0.0053788	0.030403	-	-	GO:0016021(integral component of membrane)	-
evm.model.LG18.423-gene	316.699	150.18	-1.0761	0.00042537	0.0038072	-	-	-	GO:0046983(protein dimerization activity)
evm.model.LG09.293-gene	1403.33	618.255	-1.1824	0.0011809	0.0088455	-	-	-	GO:0005515(protein binding)
evm.model.LG04.1638-gene	677.612	1140.24	0.75103	0.009922	0.049207	-	-	-	-
evm.model.LG10.866-gene	447.786	4013.39	3.1645	3.9185e-42	5.8473e-39	-	-	-	-
evm.model.LG09.1926-gene	466.603	74.0839	-2.6553	4.2785e-08	1.2855e-06	-	-	-	-
evm.model.LG09.1855-gene	852.946	2110.06	1.3065	1.0286e-09	4.4925e-08	-	-	-	GO:0005516(calmodulin binding)
evm.model.LG12.472-gene	247.151	573.12	1.2122	0.00050812	0.0044026	K09519 DNAJB13; DnaJ homolog subfamily B member 13	GO:0006457(protein folding)	-	GO:0051082(unfolded protein binding)
evm.model.LG05.714-gene	363.565	107.292	-1.7595	0.00012834	0.0013783	K00850 pfkA, PFK; 6-phosphofructokinase 1 [EC:2.7.1.11]	GO:0006096(glycolytic process),GO:0006002(fructose 6-phosphate metabolic process)	-	GO:0003872(6-phosphofructokinase activity),GO:0005524(ATP binding)
evm.model.LG08.520-gene	7053.6	3361	-1.0695	0.0027052	0.017564	-	-	-	GO:0003824(catalytic activity)
evm.model.LG05.354-gene	19261.9	29072.3	0.59391	0.0025067	0.01656	-	GO:0006355(regulation of transcription, DNA-templated)	GO:0005634(nucleus)	GO:0005524(ATP binding),GO:0042393(histone binding)
evm.model.LG11.230-gene	1423.66	6740.32	2.2431	2.4015e-23	7.5887e-21	-	-	-	GO:0005515(protein binding)
evm.model.LG01.2619-gene	1679.97	3577.02	1.0901	2.8774e-05	0.00038489	K09499 CCT7; T-complex protein 1 subunit eta	GO:0006457(protein folding)	-	GO:0005524(ATP binding),GO:0051082(unfolded protein binding)
evm.model.LG09.1183-gene	663.199	251.792	-1.3974	6.8755e-05	0.00081751	K10523 SPOP; speckle-type POZ protein	-	-	GO:0005515(protein binding)
evm.model.LG09.430-gene	145.142	618.783	2.0941	1.6873e-07	4.3287e-06	K15100 SLC25A1, CTP; solute carrier family 25 (mitochondrial citrate transporter), member 1	-	-	-
evm.model.LG15.928-gene	397.003	779.035	0.9724	1.832e-05	0.00026146	K10572 IPPK; inositol-pentakisphosphate 2-kinase [EC:2.7.1.158]	-	-	GO:0005524(ATP binding),GO:0035299(inositol pentakisphosphate 2-kinase activity)
evm.model.LG11.1042-gene	288.128	145.659	-0.98433	0.0028061	0.018114	-	-	-	-
evm.model.LG12.1092-gene	380.786	202.335	-0.91159	0.0055932	0.031423	-	-	-	GO:0005515(protein binding)
evm.model.LG04.1657-gene	760.176	406.406	-0.90304	0.0036267	0.022205	-	GO:0055085(transmembrane transport)	GO:0016020(membrane)	GO:0022857(transmembrane transporter activity)
evm.model.LG04.243-gene	32213.8	10097.5	-1.6737	1.357e-18	2.3979e-16	K00218 por; protochlorophyllide reductase [EC:1.3.1.33]	GO:0055114(oxidation-reduction process)	-	GO:0016630(protochlorophyllide reductase activity)
evm.model.LG12.1577-gene	398.731	102.015	-1.9671	3.7773e-06	6.7683e-05	K01537 E3.6.3.8; Ca2+-transporting ATPase [EC:3.6.3.8]	GO:0070588(calcium ion transmembrane transport)	GO:0016021(integral component of membrane),GO:0016020(membrane)	GO:0000166(nucleotide binding),GO:0005516(calmodulin binding),GO:0005388(calcium-transporting ATPase activity),GO:0005524(ATP binding)
evm.model.LG16.688-gene	1064.26	1582.87	0.57275	0.0082742	0.042674	-	-	-	-
evm.model.LG08.1715-gene	304.223	145.167	-1.0677	0.0036442	0.022266	-	-	-	-
evm.model.LG12.1351-gene	1217.21	2125.35	0.80387	0.0026044	0.01705	K08066 NFYC; nuclear transcription factor Y, gamma	-	-	GO:0046982(protein heterodimerization activity)
evm.model.LG05.1230-gene	2553.55	4022.32	0.65545	0.0016927	0.011921	-	GO:0006468(protein phosphorylation)	-	GO:0004672(protein kinase activity),GO:0005524(ATP binding),GO:0004674(protein serine/threonine kinase activity)
evm.model.LG07.1107-gene	712.525	20.4278	-5.1245	0.0069058	0.037195	K09422 MYBP; transcription factor MYB, plant	-	-	GO:0003677(DNA binding)
evm.model.LG02.2202-gene	2180.09	7122.23	1.7079	4.0727e-10	1.9295e-08	-	-	-	GO:0005515(protein binding)
evm.model.LG18.508-gene	1355.2	597.366	-1.1816	0.00037545	0.0034387	K05656 ABCB9, TAPL; ATP-binding cassette, subfamily B (MDR/TAP), member 9	GO:0055085(transmembrane transport)	GO:0016021(integral component of membrane)	GO:0005524(ATP binding),GO:0016887(ATPase activity),GO:0042626(ATPase activity, coupled to transmembrane movement of substances)
evm.model.LG02.759-gene	1780.12	911.54	-0.96554	4.4752e-06	7.8514e-05	K00811 ASP5; aspartate aminotransferase, chloroplastic [EC:2.6.1.1]	GO:0009058(biosynthetic process),GO:0006520(cellular amino acid metabolic process)	-	GO:0030170(pyridoxal phosphate binding),GO:0003824(catalytic activity),GO:0008483(transaminase activity)
evm.model.LG01.2903-gene	888.322	416.654	-1.0925	0.0017704	0.012364	-	-	-	GO:0005515(protein binding)
evm.model.LG05.371-gene	1587.37	672.812	-1.2382	4.9259e-06	8.5361e-05	-	-	-	-
evm.model.LG02.1528-gene	6010.23	8301.77	0.46602	0.0091863	0.04632	K03255 TIF31, CLU1; protein TIF31	GO:0048312(intracellular distribution of mitochondria)	-	GO:0005515(protein binding)
evm.model.LG11.70-gene	183.85	401.647	1.128	0.0011722	0.0087951	-	-	-	-
evm.model.LG03.697-gene	6978.36	1819.62	-1.9392	1.62e-07	4.1759e-06	K19269 PGP, PGLP; phosphoglycolate phosphatase [EC:3.1.3.18 3.1.3.48]	-	-	GO:0016791(phosphatase activity)
evm.model.LG08.1750-gene	212.412	912.1	2.1022	3.0185e-10	1.4741e-08	-	GO:0006508(proteolysis)	-	GO:0004190(aspartic-type endopeptidase activity)
evm.model.LG17.359-gene	2609.19	3959.88	0.60185	0.0050711	0.029036	K11665 INO80, INOC1; DNA helicase INO80 [EC:3.6.4.12]	-	-	GO:0003677(DNA binding),GO:0005524(ATP binding)
evm.model.LG04.1590-gene	439.027	1541.64	1.8113	4.0043e-08	1.2181e-06	-	-	-	-
evm.model.LG11.519-gene	3950.69	2095.47	-0.91488	4.0978e-07	9.6889e-06	-	-	-	-
evm.model.LG04.1498-gene	10956.7	19359	0.82121	0.0010675	0.0081552	K19525 VPS13A_C; vacuolar protein sorting-associated protein 13A/C	-	-	-
evm.model.LG01.1276-gene	2385.57	1488.62	-0.68027	0.004613	0.026948	K04567 KARS, lysS; lysyl-tRNA synthetase, class II [EC:6.1.1.6]	GO:0006430(lysyl-tRNA aminoacylation),GO:0006418(tRNA aminoacylation for protein translation)	GO:0005737(cytoplasm)	GO:0000166(nucleotide binding),GO:0004824(lysine-tRNA ligase activity),GO:0005524(ATP binding),GO:0003676(nucleic acid binding),GO:0004812(aminoacyl-tRNA ligase activity)
evm.model.Contig56.1-gene	2.66953	151.423	5.7991	1.8852e-05	0.00026778	-	GO:0030244(cellulose biosynthetic process)	GO:0016020(membrane)	GO:0016760(cellulose synthase (UDP-forming) activity)
evm.model.LG03.513-gene	988.046	1579.13	0.67619	0.0081143	0.042059	K00737 MGAT3; beta-1,4-mannosyl-glycoprotein beta-1,4-N-acetylglucosaminyltransferase [EC:2.4.1.144]	GO:0006487(protein N-linked glycosylation)	GO:0016020(membrane)	GO:0003830(beta-1,4-mannosylglycoprotein 4-beta-N-acetylglucosaminyltransferase activity)
evm.model.LG07.493-gene	879.232	2088.5	1.2479	2.884e-08	9.06e-07	K18726 FAF2, UBXD8; FAS-associated factor 2	-	-	GO:0005515(protein binding)
evm.model.LG05.678-gene	814.28	161.382	-2.3352	0.0035522	0.021829	-	GO:0006355(regulation of transcription, DNA-templated)	-	GO:0003677(DNA binding)
evm.model.LG03.1103-gene	106.791	222.74	1.0617	0.0087115	0.044383	K06199 crcB, FEX; fluoride exporter	-	GO:0016021(integral component of membrane)	-
evm.model.LG08.1360-gene	4866.99	2908.14	-0.74293	0.0040917	0.024532	K07374 TUBA; tubulin alpha	GO:0007017(microtubule-based process)	GO:0005874(microtubule)	GO:0003924(GTPase activity),GO:0005525(GTP binding),GO:0005200(structural constituent of cytoskeleton)
evm.model.LG08.602-gene	2089.25	910.398	-1.1984	3.5591e-05	0.00046182	-	GO:0006508(proteolysis)	-	GO:0004252(serine-type endopeptidase activity),GO:0005515(protein binding)
evm.model.LG09.1450-gene	1117.4	191.656	-2.544	3.4149e-06	6.227e-05	K09754 CYP98A, C3'H; 5-O-(4-coumaroyl)-D-quinate 3'-monooxygenase [EC:1.14.14.96]	GO:0055114(oxidation-reduction process)	-	GO:0005506(iron ion binding),GO:0016705(oxidoreductase activity, acting on paired donors, with incorporation or reduction of molecular oxygen),GO:0020037(heme binding)
evm.model.LG16.405-gene	160.068	22.353	-2.84	7.7903e-08	2.1842e-06	-	-	-	-
evm.model.LG06.349-gene	466.071	851.196	0.86874	0.0021681	0.014669	-	-	-	-
evm.model.LG03.809-gene	6702.69	1815.38	-1.8844	0.0019645	0.013505	K00521 E1.16.1.7; ferric-chelate reductase [EC:1.16.1.7]	GO:0055114(oxidation-reduction process)	GO:0016020(membrane)	GO:0016491(oxidoreductase activity)
evm.model.LG10.875-gene	235.173	79.1521	-1.572	9.0126e-05	0.0010223	-	-	-	-
evm.model.LG12.1204-gene	585.939	256.704	-1.1907	0.0001786	0.0018338	-	-	-	-
evm.model.LG01.2589-gene	252.979	599.902	1.2458	0.00098812	0.0076508	K18477 RMT2; type IV protein arginine methyltransferase [EC:2.1.1.322]	-	-	GO:0005515(protein binding),GO:0016274(protein-arginine N-methyltransferase activity)
evm.model.LG02.2479-gene	624.072	264.568	-1.2378	1.6667e-06	3.3141e-05	K05906 PCYOX1, FCLY; prenylcysteine oxidase / farnesylcysteine lyase [EC:1.8.3.5 1.8.3.6]	GO:0030328(prenylcysteine catabolic process),GO:0055114(oxidation-reduction process)	-	GO:0016670(oxidoreductase activity, acting on a sulfur group of donors, oxygen as acceptor)
evm.model.LG07.306-gene	396.271	178.854	-1.1477	4.7894e-05	0.00059834	K22684 MCA1; metacaspase-1 [EC:3.4.22.-]	-	-	-
evm.model.LG08.1661-gene	336.973	610.895	0.85725	0.00509	0.02913	K00559 E2.1.1.41, SMT1, ERG6; sterol 24-C-methyltransferase [EC:2.1.1.41]	GO:0006694(steroid biosynthetic process)	-	GO:0008168(methyltransferase activity)
evm.model.LG04.219-gene	94.0187	19.749	-2.2487	0.0012769	0.009425	-	-	-	GO:0016787(hydrolase activity)
evm.model.LG10.1613-gene	574.616	103.143	-2.478	2.4525e-07	6.0995e-06	-	-	-	GO:0016758(transferase activity, transferring hexosyl groups)
evm.model.LG10.1621-gene	94485.4	3645.16	-4.696	5.9162e-62	2.2701e-58	K01166 E3.1.27.1; ribonuclease T2 [EC:3.1.27.1]	-	-	GO:0003723(RNA binding),GO:0033897(ribonuclease T2 activity)
evm.model.LG05.376-gene	1007.28	638.467	-0.65785	0.0016179	0.011479	-	-	-	GO:0005515(protein binding)
evm.model.LG05.618-gene	1120.92	553.159	-1.0188	2.3777e-05	0.00032705	-	GO:0006400(tRNA modification)	-	GO:0051539(4 iron, 4 sulfur cluster binding),GO:0016740(transferase activity),GO:0003824(catalytic activity),GO:0051536(iron-sulfur cluster binding)
evm.model.LG08.1209-gene	3085.86	4374.8	0.50342	0.010055	0.049757	K14513 EIN2; ethylene-insensitive protein 2	GO:0030001(metal ion transport),GO:0009873(ethylene-activated signaling pathway)	GO:0016020(membrane)	GO:0046873(metal ion transmembrane transporter activity)
evm.model.LG01.2631-gene	3235.81	1480.5	-1.1279	5.259e-06	9.0328e-05	-	-	-	GO:0005515(protein binding),GO:0003677(DNA binding)
evm.model.LG05.132-gene	532.74	2082.17	1.9665	4.3001e-08	1.2905e-06	-	-	-	-
evm.model.LG06.179-gene	1163.21	2472.59	1.0876	1.0437e-07	2.8175e-06	K03097 CSNK2A; casein kinase II subunit alpha [EC:2.7.11.1]	GO:0006468(protein phosphorylation)	-	GO:0004672(protein kinase activity),GO:0005524(ATP binding)
evm.model.LG16.1153-gene	188.953	21.9361	-3.1057	1.3095e-09	5.4703e-08	-	-	-	-
evm.model.LG09.1080-gene	675.055	1824.85	1.4347	7.4304e-06	0.00012155	-	GO:0006468(protein phosphorylation)	-	GO:0004672(protein kinase activity),GO:0005524(ATP binding)
evm.model.LG01.450-gene	2392.33	4999.56	1.0633	9.3225e-06	0.0001479	-	-	-	-
evm.model.LG16.594-gene	960.007	596.421	-0.68697	0.0021786	0.014725	-	GO:0007166(cell surface receptor signaling pathway)	-	-
evm.model.LG02.49-gene	445.91	225.409	-0.98462	0.0084957	0.04354	-	-	-	-
evm.model.LG13.401-gene	883.672	441.848	-1.0003	0.00027104	0.0026038	K02736 PSMB4; 20S proteasome subunit beta 7 [EC:3.4.25.1]	GO:0051603(proteolysis involved in cellular protein catabolic process)	GO:0005839(proteasome core complex)	GO:0004298(threonine-type endopeptidase activity)
evm.model.LG14.26-gene	660.87	211.096	-1.6461	0.0077263	0.040454	-	GO:0006468(protein phosphorylation)	-	GO:0004672(protein kinase activity),GO:0005524(ATP binding)
evm.model.LG03.1057-gene	1664.67	185.505	-3.1662	1.8069e-12	1.3827e-10	K14638 SLC15A3_4, PHT; solute carrier family 15 (peptide/histidine transporter), member 3/4	GO:0055085(transmembrane transport),GO:0006857(oligopeptide transport)	GO:0016020(membrane)	GO:0022857(transmembrane transporter activity),GO:0005215(transporter activity)
evm.model.LG16.17-gene	845.984	2211.28	1.3859	5.5488e-06	9.421e-05	-	-	-	GO:0005509(calcium ion binding)
evm.model.LG08.1739-gene	1626.15	1078.43	-0.59252	0.0095326	0.047707	-	-	-	-
evm.model.LG05.1943-gene	55.3016	213.304	1.9517	0.00010782	0.0011894	-	-	-	GO:0005524(ATP binding),GO:0016887(ATPase activity)
evm.model.LG15.958-gene	304.084	1118.24	1.8788	6.9204e-13	5.6671e-11	K10579 UBE2M, UBC12; ubiquitin-conjugating enzyme E2 M	-	-	-
evm.model.LG09.1242-gene	1291.57	2025.96	0.64941	0.0053563	0.030301	K03238 EIF2S2; translation initiation factor 2 subunit 2	GO:0006413(translational initiation)	-	GO:0003743(translation initiation factor activity)
evm.model.LG04.608-gene	5938.15	1451.86	-2.0322	5.2878e-06	9.0754e-05	-	-	-	GO:0046983(protein dimerization activity)
evm.model.LG12.1423-gene	228.238	527.563	1.2091	0.00025	0.0024286	-	-	-	-
evm.model.LG01.2386-gene	331.093	152.293	-1.1203	0.0093338	0.046914	K09550 PFDN4; prefoldin subunit 4	GO:0006457(protein folding)	GO:0016272(prefoldin complex)	GO:0051082(unfolded protein binding)
evm.model.LG05.1889-gene	1384.69	882.407	-0.65024	0.0033863	0.021006	K14497 PP2C; protein phosphatase 2C [EC:3.1.3.16]	-	-	GO:0043169(cation binding),GO:0003824(catalytic activity)
evm.model.LG07.284-gene	180.378	470.821	1.3828	9.3798e-07	2.0043e-05	-	-	-	-
evm.model.LG09.227-gene	628.181	2472.11	1.9768	4.2941e-15	5.1036e-13	-	GO:0016480(negative regulation of transcription by RNA polymerase III)	-	-
evm.model.LG14.765-gene	3253.11	6289.39	0.95119	0.0016267	0.011525	-	GO:0006355(regulation of transcription, DNA-templated),GO:0009725(response to hormone)	GO:0005634(nucleus)	GO:0003677(DNA binding),GO:0005515(protein binding)
evm.model.LG06.936-gene	179.183	48.1017	-1.8955	2.9792e-05	0.00039595	-	-	-	-
evm.model.LG04.262-gene	148.343	6.8606	-4.4386	0.00013921	0.0014815	K20628 exlX; expansin	GO:0019953(sexual reproduction)	GO:0005576(extracellular region)	-
evm.model.LG08.278-gene	559.898	2160.76	1.9478	2.0051e-22	5.5524e-20	K09419 HSFF; heat shock transcription factor, other eukaryote	GO:0006355(regulation of transcription, DNA-templated)	GO:0005634(nucleus)	GO:0003700(DNA-binding transcription factor activity),GO:0043565(sequence-specific DNA binding)
evm.model.LG03.595-gene	337.942	650.452	0.94418	0.0031984	0.020075	K01598 PPCDC, coaC; phosphopantothenoylcysteine decarboxylase [EC:4.1.1.36]	-	-	GO:0003824(catalytic activity)
evm.model.LG16.365-gene	116.431	342.281	1.5546	3.5675e-08	1.0989e-06	-	-	-	-
evm.model.LG05.1788-gene	421.056	1061.93	1.3349	0.00015367	0.001613	K22763 DESI2, PPPDE1; deubiquitinase DESI2 [EC:3.4.19.12]	-	-	-
evm.model.LG15.892-gene	391.761	1198.42	1.6136	4.1875e-11	2.4558e-09	-	GO:0006486(protein glycosylation)	-	GO:0016757(transferase activity, transferring glycosyl groups)
evm.model.LG10.1295-gene	186.493	23.3911	-2.9967	5.1607e-11	2.9368e-09	-	-	-	GO:0005515(protein binding)
evm.model.LG11.1019-gene	3.2366	46.9289	3.8429	0.00013204	0.0014141	-	-	-	-
evm.model.LG05.215-gene	315.739	155.06	-1.0265	0.008769	0.044626	-	-	-	GO:0030145(manganese ion binding),GO:0045735(nutrient reservoir activity)
evm.model.LG11.155-gene	638.109	183.598	-1.7967	0.00052577	0.0045206	-	-	-	-
evm.model.LG04.202-gene	72.0865	230.4	1.6765	2.1599e-05	0.00030137	-	-	-	-
evm.model.LG16.829-gene	7.16242	42.9828	2.5883	0.0038053	0.023036	K10739 RFA2, RPA2; replication factor A2	GO:0006260(DNA replication),GO:0006281(DNA repair),GO:0006310(DNA recombination)	GO:0005634(nucleus)	GO:0003677(DNA binding),GO:0003676(nucleic acid binding)
evm.model.LG13.506-gene	906.459	1382.64	0.60907	0.0011608	0.0087265	-	-	-	-
evm.model.LG10.218-gene	244.997	539.274	1.1396	0.0025221	0.01663	K11446 KDM5, JARID1; histone demethylase JARID1 [EC:1.14.11.-]	-	GO:0005634(nucleus)	-
evm.model.LG01.2628-gene	854.42	1399.5	0.71139	0.0084741	0.043455	K06981 ipk; isopentenyl phosphate kinase [EC:2.7.4.26]	-	-	GO:0016301(kinase activity)
evm.model.LG04.1080-gene	1651.51	765.449	-1.1095	0.00051091	0.004424	K11253 H3; histone H3	-	GO:0000786(nucleosome)	GO:0003677(DNA binding),GO:0046982(protein heterodimerization activity)
evm.model.LG13.574-gene	19792.2	3869.62	-2.3546	4.1055e-10	1.9381e-08	K03798 ftsH, hflB; cell division protease FtsH [EC:3.4.24.-]	GO:0006508(proteolysis)	GO:0016020(membrane)	GO:0004222(metalloendopeptidase activity),GO:0005524(ATP binding)
evm.model.LG02.128-gene	635.622	1137.36	0.83893	0.0013565	0.009901	K15446 TRM13, CCDC76; tRNA:m4X modification enzyme [EC:2.1.1.225]	GO:0008033(tRNA processing)	-	GO:0008168(methyltransferase activity)
evm.model.LG17.52-gene	427.511	61.8464	-2.7898	0.0047492	0.027575	-	-	-	-
evm.model.LG06.283-gene	1013.2	180.46	-2.4886	0.00030973	0.0029098	-	GO:0055085(transmembrane transport)	GO:0016020(membrane),GO:0016021(integral component of membrane)	GO:0022857(transmembrane transporter activity),GO:0005215(transporter activity)
evm.model.LG02.1763-gene	1843.23	679.934	-1.4387	6.6339e-08	1.9017e-06	K19034 PSRP5; 50S ribosomal protein 5	-	-	-
evm.model.LG15.210-gene	146.877	1328.87	3.1766	3.3074e-22	8.7957e-20	-	-	-	-
evm.model.LG06.1123-gene	1218.77	2118.28	0.79728	0.00091379	0.0071662	-	-	-	-
evm.model.Contig36.30-gene	450.612	898.725	0.99565	0.00010871	0.0011962	-	-	-	-
evm.model.LG12.245-gene	62.0539	174.566	1.4942	5.236e-05	0.00064632	K09597 SPPL2B; signal peptide peptidase-like 2B [EC:3.4.23.-]	-	GO:0016021(integral component of membrane)	GO:0004190(aspartic-type endopeptidase activity)
evm.model.LG02.2340-gene	406.242	211.564	-0.94115	0.0019729	0.013557	K05841 E2.4.1.173; sterol 3beta-glucosyltransferase [EC:2.4.1.173]	GO:0005975(carbohydrate metabolic process),GO:0030259(lipid glycosylation)	-	GO:0016758(transferase activity, transferring hexosyl groups)
evm.model.LG05.1687-gene	2614.89	5597.04	1.0979	8.2672e-06	0.00013329	K01595 ppc; phosphoenolpyruvate carboxylase [EC:4.1.1.31]	GO:0006099(tricarboxylic acid cycle),GO:0015977(carbon fixation)	-	GO:0008964(phosphoenolpyruvate carboxylase activity),GO:0003824(catalytic activity)
evm.model.LG09.655-gene	1804.04	3202.98	0.82823	0.001196	0.0089307	K17498 SPN1, IWS1; transcription factor SPN1	-	GO:0005634(nucleus)	-
evm.model.LG04.1038-gene	378.927	768.594	1.0196	1.2294e-05	0.00018816	-	-	-	-
evm.model.LG12.631-gene	4.69351	268.697	5.8378	0.001307	0.0095944	K01869 LARS, leuS; leucyl-tRNA synthetase [EC:6.1.1.4]	GO:0006418(tRNA aminoacylation for protein translation)	-	GO:0000166(nucleotide binding),GO:0004812(aminoacyl-tRNA ligase activity),GO:0005524(ATP binding)
evm.model.LG06.484-gene	234.79	88.1295	-1.4123	0.0013543	0.009896	-	-	-	GO:0016787(hydrolase activity)
evm.model.LG02.1729-gene	24.6017	657.746	4.7406	0.0028855	0.018529	K13457 RPM1, RPS3; disease resistance protein RPM1	-	-	GO:0043531(ADP binding)
evm.model.LG01.1848-gene	43.716	179.004	2.0295	3.2653e-05	0.00042951	-	-	-	-
evm.model.LG04.861-gene	21.4436	0	-6.8454	0.0010378	0.0079688	-	GO:0045132(meiotic chromosome segregation)	GO:0000775(chromosome, centromeric region),GO:0005634(nucleus)	-
evm.model.LG11.348-gene	411.172	711.637	0.7919	0.0045618	0.026712	-	-	-	-
evm.model.LG10.690-gene	480.126	842.449	0.81145	0.00014623	0.0015476	K22651 RNF4; E3 ubiquitin-protein ligase RNF4 [EC:2.3.2.27]	-	-	-
evm.model.LG16.388-gene	2023.8	725.27	-1.4805	0.0056894	0.031852	-	-	-	GO:0008168(methyltransferase activity)
evm.model.LG16.129-gene	1412.38	572.215	-1.3036	7.2626e-08	2.0534e-06	-	-	-	GO:0003676(nucleic acid binding)
evm.model.LG04.413-gene	372.297	201.875	-0.88341	0.0009865	0.0076405	K02942 RP-LP1, RPLP1; large subunit ribosomal protein LP1	GO:0006414(translational elongation)	GO:0005622(intracellular),GO:0005840(ribosome)	GO:0003735(structural constituent of ribosome)
evm.model.LG08.1700-gene	754.147	271.375	-1.4743	1.8126e-05	0.00025966	K12501 HST; homogentisate solanesyltransferase [EC:2.5.1.117]	-	GO:0016021(integral component of membrane)	GO:0016765(transferase activity, transferring alkyl or aryl (other than methyl) groups)
evm.model.LG01.342-gene	292.036	104.245	-1.4862	5.0906e-06	8.7988e-05	-	-	-	GO:0008270(zinc ion binding),GO:0005515(protein binding)
evm.model.LG02.2501-gene	1710.7	890.508	-0.94166	0.00022805	0.0022462	-	-	-	-
evm.model.LG08.391-gene	366.347	1224.38	1.7397	8.4218e-10	3.746e-08	K04506 SIAH1; E3 ubiquitin-protein ligase SIAH1 [EC:2.3.2.27]	GO:0006511(ubiquitin-dependent protein catabolic process),GO:0007275(multicellular organism development)	GO:0005634(nucleus)	GO:0005515(protein binding),GO:0008270(zinc ion binding)
evm.model.LG09.2020-gene	70.0714	654.895	3.2273	2.6051e-12	1.9118e-10	K01054 MGLL; acylglycerol lipase [EC:3.1.1.23]	-	-	-
evm.model.LG12.976-gene	631.801	1062.89	0.7502	0.0014536	0.01049	K11339 MORF4L1, MRG15, EAF3; mortality factor 4-like protein 1	GO:0006325(chromatin organization),GO:0006355(regulation of transcription, DNA-templated)	GO:0005634(nucleus)	-
evm.model.LG17.88-gene	141.974	334.476	1.2353	0.0042299	0.025181	-	-	-	GO:0043531(ADP binding)
evm.model.LG02.2407-gene	78.7429	15.7184	-2.3275	0.0017127	0.01204	-	-	-	-
evm.model.LG04.736-gene	592.666	252.002	-1.2333	0.0093233	0.046878	-	-	-	GO:0005515(protein binding)
evm.model.LG06.1271-gene	91.8463	322.89	1.8127	0.0013949	0.010151	-	-	-	GO:0016747(transferase activity, transferring acyl groups other than amino-acyl groups)
evm.model.LG02.872-gene	83.925	17.4513	-2.2682	0.0031541	0.019862	-	-	-	GO:0005515(protein binding)
evm.model.LG09.399-gene	278.627	89.8697	-1.6318	0.002348	0.015663	-	-	-	-
evm.model.LG10.1009-gene	153.403	2183.22	3.8295	9.5052e-24	3.0394e-21	K13448 CML; calcium-binding protein CML	-	-	GO:0005509(calcium ion binding)
evm.model.Contig41.3-gene	9913.66	2530.07	-1.9702	0.00077298	0.0062375	-	GO:0045454(cell redox homeostasis)	-	-
evm.model.LG10.1142-gene	937.02	2903.06	1.6315	2.3494e-12	1.7515e-10	-	-	-	-
evm.model.LG10.561-gene	4.24859	28.477	2.7429	0.005374	0.030389	K10638 UHRF1, NP95; E3 ubiquitin-protein ligase UHRF1 [EC:2.3.2.27]	-	-	-
evm.model.LG12.88-gene	9639.68	4891.35	-0.97871	5.6254e-06	9.5271e-05	-	-	-	GO:0003677(DNA binding)
evm.model.LG07.941-gene	103.406	42.8828	-1.2694	0.0046482	0.027106	-	-	-	GO:0003677(DNA binding)
evm.model.LG15.683-gene	484.863	1157.92	1.2564	9.1588e-05	0.0010376	K00648 fabH; 3-oxoacyl-[acyl-carrier-protein] synthase III [EC:2.3.1.180]	GO:0006633(fatty acid biosynthetic process)	-	GO:0003824(catalytic activity),GO:0004315(3-oxoacyl-[acyl-carrier-protein] synthase activity)
evm.model.LG09.1540-gene	217.795	1566.86	2.8469	3.8151e-30	2.3831e-27	-	-	-	-
evm.model.LG12.938-gene	96.1825	635.851	2.7275	1.9358e-06	3.7953e-05	-	-	-	GO:0005515(protein binding)
evm.model.LG01.2584-gene	465.661	179.576	-1.375	0.0059163	0.03286	-	-	-	GO:0005515(protein binding)
evm.model.LG13.759-gene	996.099	2161.87	1.1178	2.9664e-08	9.2864e-07	K09597 SPPL2B; signal peptide peptidase-like 2B [EC:3.4.23.-]	-	GO:0016021(integral component of membrane)	GO:0004190(aspartic-type endopeptidase activity)
evm.model.LG15.25-gene	536.98	319.84	-0.7477	0.0022644	0.015202	K17972 NAA20, NAT3; N-terminal acetyltransferase B complex catalytic subunit [EC:2.3.1.254]	-	-	-
evm.model.LG05.1386-gene	1394.92	676.712	-1.0436	0.0051854	0.029521	K15637 PGAM5; serine/threonine-protein phosphatase PGAM5 [EC:3.1.3.16]	-	-	-
evm.model.LG09.704-gene	31.0923	215.435	2.7903	0.0011889	0.008889	-	-	-	-
evm.model.LG04.706-gene	105.962	478.511	2.1777	3.0371e-12	2.1812e-10	-	GO:0006355(regulation of transcription, DNA-templated),GO:0051726(regulation of cell cycle)	GO:0005667(transcription factor complex)	GO:0003700(DNA-binding transcription factor activity)
evm.model.LG11.714-gene	57.2294	9.39133	-2.6059	0.0016308	0.011543	-	GO:0030001(metal ion transport)	-	GO:0046872(metal ion binding)
evm.model.LG02.2630-gene	69.6701	551.533	2.9861	0.00048371	0.0042231	-	-	-	-
evm.model.LG01.2077-gene	39.162	5.04305	-2.9568	0.0027289	0.017692	-	-	-	-
evm.model.LG03.888-gene	7464.02	17512.2	1.2303	3.1504e-13	2.7248e-11	K14486 K14486, ARF; auxin response factor	GO:0006355(regulation of transcription, DNA-templated),GO:0009725(response to hormone)	GO:0005634(nucleus)	GO:0003677(DNA binding),GO:0005515(protein binding)
evm.model.LG10.216-gene	154.171	573.501	1.8966	0.0011159	0.0084623	K13420 FLS2; LRR receptor-like serine/threonine-protein kinase FLS2 [EC:2.7.11.1]	-	-	GO:0005515(protein binding)
evm.model.LG06.356-gene	833.91	416.327	-1.0023	0.00043554	0.0038802	-	-	-	GO:0005515(protein binding)
evm.model.LG05.114-gene	545.433	1167.5	1.0973	2.1446e-05	0.00029956	K16274 AIP2; E3 ubiquitin-protein ligase AIP2 [EC:2.3.2.27]	-	-	-
evm.model.LG08.1473-gene	434.814	1094.37	1.332	1.2157e-05	0.00018648	-	-	-	-
evm.model.LG02.1153-gene	437.404	934.125	1.0946	0.00061476	0.0051424	-	GO:0016192(vesicle-mediated transport),GO:0048193(Golgi vesicle transport)	GO:0016020(membrane)	-
evm.model.LG09.1374-gene	4233.45	10258.3	1.2768	9.3897e-07	2.0048e-05	K01209 abfA; alpha-N-arabinofuranosidase [EC:3.2.1.55]	GO:0046373(L-arabinose metabolic process)	-	GO:0046556(alpha-L-arabinofuranosidase activity)
evm.model.LG11.521-gene	375.054	190.751	-0.97462	0.0031402	0.019799	-	-	-	GO:0005515(protein binding)
evm.model.LG07.434-gene	1198.22	429.639	-1.4797	0.00090801	0.0071312	K02355 fusA, GFM, EFG; elongation factor G	GO:0006414(translational elongation)	GO:0005622(intracellular),GO:0009507(chloroplast)	GO:0005525(GTP binding),GO:0003924(GTPase activity),GO:0003746(translation elongation factor activity)
evm.model.Contig74.2-gene	11815.6	7242.98	-0.70602	0.008196	0.042384	K05574 ndhC; NAD(P)H-quinone oxidoreductase subunit 3 [EC:7.1.1.2]	GO:0055114(oxidation-reduction process)	-	GO:0016651(oxidoreductase activity, acting on NAD(P)H),GO:0008137(NADH dehydrogenase (ubiquinone) activity)
evm.model.LG18.264-gene	137.857	10.9685	-3.6476	0.00040698	0.0036707	K07766 E3.6.1.52; diphosphoinositol-polyphosphate diphosphatase [EC:3.6.1.52]	-	-	GO:0016787(hydrolase activity)
evm.model.LG15.657-gene	4535.97	2561.67	-0.82428	0.0013745	0.010013	K08869 ADCK, ABC1; aarF domain-containing kinase	GO:0006468(protein phosphorylation)	-	GO:0004672(protein kinase activity),GO:0005524(ATP binding)
evm.model.LG10.621-gene	5563.78	8701.93	0.64519	0.0024973	0.016505	K02936 RP-L7Ae, RPL7A; large subunit ribosomal protein L7Ae	-	-	-
evm.model.LG10.1520-gene	566.397	1557.99	1.4597	2.3344e-07	5.8274e-06	K11155 DGAT1; diacylglycerol O-acyltransferase 1 [EC:2.3.1.20 2.3.1.75 2.3.1.76]	-	-	-
evm.model.LG06.699-gene	172.247	55.7201	-1.6293	0.0029637	0.018886	-	-	-	-
evm.model.LG10.729-gene	1980.79	4824.72	1.2843	2.9317e-10	1.437e-08	K09571 FKBP4_5; FK506-binding protein 4/5 [EC:5.2.1.8]	-	-	GO:0005515(protein binding)
evm.model.LG04.1059-gene	3517.76	721.257	-2.2859	5.2269e-06	8.9939e-05	-	-	-	-
evm.model.LG09.1079-gene	238.785	420.699	0.81654	0.0083431	0.042938	K15731 CTDSP; carboxy-terminal domain RNA polymerase II polypeptide A small phosphatase [EC:3.1.3.16]	-	-	GO:0016791(phosphatase activity)
evm.model.LG08.1439-gene	141.076	4502.7	4.9962	8.6363e-43	1.3645e-39	-	-	-	-
evm.model.LG13.649-gene	14.8308	0.337109	-5.3506	0.0092623	0.046633	K14492 ARR-A; two-component response regulator ARR-A family	GO:0000160(phosphorelay signal transduction system)	-	-
evm.model.LG01.1366-gene	42.1543	6.39775	-2.7209	0.0062458	0.034364	K05929 E2.1.1.103, NMT; phosphoethanolamine N-methyltransferase [EC:2.1.1.103]	GO:0006656(phosphatidylcholine biosynthetic process)	-	GO:0008168(methyltransferase activity),GO:0000234(phosphoethanolamine N-methyltransferase activity)
evm.model.LG09.1567-gene	1426.56	2111.64	0.56594	0.0064259	0.035146	K06184 ABCF1; ATP-binding cassette, subfamily F, member 1	-	-	GO:0005524(ATP binding),GO:0016887(ATPase activity)
evm.model.LG15.513-gene	13482.3	3454.84	-1.9643	1.7718e-16	2.4158e-14	K06972 PITRM1, PreP, CYM1; presequence protease [EC:3.4.24.-]	GO:0006508(proteolysis)	-	GO:0003824(catalytic activity),GO:0046872(metal ion binding)
evm.model.LG02.1337-gene	9.89302	76.4195	2.9478	0.00012332	0.0013302	-	-	-	-
evm.model.LG18.495-gene	1314.81	2042.64	0.63535	0.003684	0.02248	K16280 RGLG; E3 ubiquitin-protein ligase RGLG [EC:2.3.2.27]	-	-	-
evm.model.LG13.655-gene	169.586	63.2897	-1.4206	0.0091125	0.046008	-	-	-	GO:0005515(protein binding)
evm.model.LG03.701-gene	1276.43	602.332	-1.0838	0.00039547	0.0035922	K01012 bioB; biotin synthase [EC:2.8.1.6]	GO:0009102(biotin biosynthetic process)	-	GO:0003824(catalytic activity),GO:0051536(iron-sulfur cluster binding),GO:0004076(biotin synthase activity)
evm.model.LG04.1699-gene	851.176	330.608	-1.3638	1.8203e-05	0.00026021	-	-	-	-
evm.model.LG10.968-gene	210.423	34.173	-2.6208	6.1523e-06	0.00010309	-	-	-	-
evm.model.LG10.1304-gene	95.9028	261.397	1.4439	0.0037902	0.022965	-	-	-	-
evm.model.LG02.2072-gene	581.272	1637.29	1.4939	4.7455e-09	1.7509e-07	-	GO:0006468(protein phosphorylation)	-	GO:0004672(protein kinase activity),GO:0005524(ATP binding)
evm.model.LG01.2195-gene	199.125	645.191	1.6946	6.9657e-08	1.9862e-06	-	-	-	GO:0003676(nucleic acid binding)
evm.model.LG01.1182-gene	832.253	1375.64	0.72516	0.00088626	0.0069794	K14855 RSA4, NLE1; ribosome assembly protein 4	-	-	GO:0005515(protein binding)
evm.model.LG02.772-gene	1516.43	551.664	-1.4586	0.0002994	0.0028316	-	-	-	-
evm.model.LG01.1561-gene	1878.91	4994.31	1.4104	6.8507e-17	9.6341e-15	-	-	-	-
evm.model.LG03.407-gene	513.679	184.727	-1.475	1.0681e-05	0.00016641	-	GO:0006508(proteolysis)	-	GO:0004190(aspartic-type endopeptidase activity)
evm.model.LG18.279-gene	156.387	579.11	1.8876	1.6874e-12	1.3024e-10	-	-	-	GO:0016846(carbon-sulfur lyase activity)
evm.model.LG02.1525-gene	285.092	106.364	-1.4226	0.0014982	0.010774	K14820 BRX1, BRIX1; ribosome biogenesis protein BRX1	-	-	-
evm.model.LG08.855-gene	100.885	4.41237	-4.5171	2.2311e-08	7.2377e-07	K04733 IRAK4; interleukin-1 receptor-associated kinase 4 [EC:2.7.11.1]	-	-	-
evm.model.LG02.1710-gene	21.967	497.183	4.4946	9.0726e-09	3.2107e-07	K13457 RPM1, RPS3; disease resistance protein RPM1	-	-	GO:0043531(ADP binding)
evm.model.LG03.363-gene	123.567	38.182	-1.6934	0.0066028	0.035901	-	-	-	GO:0003924(GTPase activity),GO:0005525(GTP binding)
evm.model.LG09.187-gene	160.941	327.382	1.0263	0.0059142	0.032858	-	-	-	GO:0061630(ubiquitin protein ligase activity)
evm.model.LG02.523-gene	1822.26	3158.45	0.79347	0.0023581	0.015705	-	-	-	-
evm.model.LG17.998-gene	112.077	411.142	1.8732	0.0051104	0.029197	-	-	-	GO:0003680(AT DNA binding)
evm.model.LG16.674-gene	655.086	1313.4	1.0038	0.00024376	0.0023777	K23289 -	-	-	GO:0005515(protein binding)
evm.model.LG09.1863-gene	2.85275	42.6199	3.903	0.0016994	0.011959	K06688 UBE2C, UBC11; ubiquitin-conjugating enzyme E2 C [EC:2.3.2.23]	-	-	-
evm.model.LG02.704-gene	245.284	402.575	0.71421	0.0046895	0.027288	K01246 tag; DNA-3-methyladenine glycosylase I [EC:3.2.2.20]	GO:0006284(base-excision repair),GO:0006281(DNA repair)	-	GO:0008725(DNA-3-methyladenine glycosylase activity),GO:0003824(catalytic activity)
evm.model.LG10.1362-gene	5.19951	28.7176	2.4647	0.0061467	0.033887	-	-	-	-
evm.model.LG12.55-gene	532.443	1101.19	1.0477	0.00058074	0.0048991	-	GO:0006468(protein phosphorylation)	-	GO:0004672(protein kinase activity),GO:0005524(ATP binding)
evm.model.LG05.2029-gene	1397.75	95.0734	-3.8782	1.9779e-46	3.7948e-43	K03301 TC.AAA; ATP:ADP antiporter, AAA family	GO:0006862(nucleotide transport)	GO:0016021(integral component of membrane)	GO:0005471(ATP:ADP antiporter activity)
evm.model.LG02.1949-gene	1046.52	3013.8	1.5257	0.00019211	0.0019494	-	-	-	-
evm.model.LG04.1766-gene	282.23	141.727	-0.99444	0.0057571	0.032162	-	-	-	-
evm.model.LG15.580-gene	3099.13	5045.41	0.70308	0.0019456	0.013392	K15334 NCL1, TRM4; multisite-specific tRNA:(cytosine-C5)-methyltransferase [EC:2.1.1.202]	-	-	GO:0008168(methyltransferase activity),GO:0016428(tRNA (cytosine-5-)-methyltransferase activity)
evm.model.LG01.742-gene	266.545	1741.44	2.7091	4.2637e-14	4.3545e-12	K23048 -	-	-	GO:0046872(metal ion binding)
evm.model.LG03.1024-gene	6184.17	2341.19	-1.4013	0.0001513	0.0015928	-	-	-	-
evm.model.LG02.517-gene	436.514	1099.61	1.3324	0.00021133	0.0021102	K11507 CENPO; centromere protein O	GO:0034508(centromere complex assembly)	GO:0000776(kinetochore)	-
evm.model.LG08.146-gene	4026.69	2309.31	-0.80207	0.0001152	0.0012563	K12125 ELF3; protein EARLY FLOWERING 3	-	-	-
evm.model.LG10.226-gene	434.866	1012.5	1.2199	1.6266e-05	0.00023731	-	GO:0006468(protein phosphorylation)	-	GO:0004672(protein kinase activity),GO:0005524(ATP binding)
evm.model.LG15.477-gene	328.468	134.103	-1.2926	0.0043543	0.02575	K15102 SLC25A3, PHC, PIC; solute carrier family 25 (mitochondrial phosphate transporter), member 3	-	-	-
evm.model.LG10.292-gene	5943.13	3453.03	-0.78328	0.005487	0.030904	-	-	-	GO:0005525(GTP binding),GO:0003824(catalytic activity)
evm.model.LG05.1804-gene	838.255	258.562	-1.697	8.1854e-12	5.4692e-10	-	GO:0006355(regulation of transcription, DNA-templated)	-	GO:0003677(DNA binding)
evm.model.LG16.322-gene	397.754	1538.08	1.9511	4.8132e-10	2.2484e-08	K10885 XRCC5, KU80, G22P2; ATP-dependent DNA helicase 2 subunit 2	GO:0000723(telomere maintenance),GO:0006303(double-strand break repair via nonhomologous end joining),GO:0006310(DNA recombination)	GO:0005634(nucleus),GO:0043564(Ku70:Ku80 complex)	GO:0003677(DNA binding),GO:0003684(damaged DNA binding),GO:0042162(telomeric DNA binding),GO:0016817(hydrolase activity, acting on acid anhydrides),GO:0004003(ATP-dependent DNA helicase activity)
evm.model.LG06.150-gene	185.028	19.3621	-3.2533	1.848e-05	0.00026347	-	GO:0055114(oxidation-reduction process)	-	GO:0005506(iron ion binding),GO:0016705(oxidoreductase activity, acting on paired donors, with incorporation or reduction of molecular oxygen),GO:0020037(heme binding)
evm.model.LG03.604-gene	1067.57	2039.35	0.93383	2.9496e-07	7.1827e-06	K07739 ELP3, KAT9; elongator complex protein 3 [EC:2.3.1.48]	-	-	GO:0003824(catalytic activity),GO:0051536(iron-sulfur cluster binding)
evm.model.LG10.1100-gene	494.031	135.402	-1.8682	0.0028443	0.018308	-	-	-	GO:0004857(enzyme inhibitor activity)
evm.model.LG04.1819-gene	382.138	1022.3	1.4192	5.5041e-05	0.00067538	-	-	-	GO:0005509(calcium ion binding)
evm.model.LG17.664-gene	509.273	2310.47	2.1821	6.7887e-20	1.4026e-17	-	GO:0016480(negative regulation of transcription by RNA polymerase III)	-	-
evm.model.LG10.1561-gene	477.824	94.4995	-2.3374	7.2568e-05	0.00085415	-	-	-	-
evm.model.LG11.768-gene	986.555	268.649	-1.8762	2.5551e-05	0.00034787	-	GO:0006508(proteolysis)	-	GO:0004222(metalloendopeptidase activity),GO:0005524(ATP binding)
evm.model.LG14.140-gene	44.8763	281.417	2.6493	0.00012397	0.0013357	-	-	-	-
evm.model.LG06.533-gene	15.459	63.3381	2.0409	0.0032709	0.020441	K01176 AMY, amyA, malS; alpha-amylase [EC:3.2.1.1]	GO:0005975(carbohydrate metabolic process)	-	GO:0004556(alpha-amylase activity),GO:0005509(calcium ion binding),GO:0003824(catalytic activity),GO:0043169(cation binding)
evm.model.LG18.313-gene	307.696	149.146	-1.0454	0.0052525	0.029815	-	-	-	GO:0005515(protein binding),GO:0008270(zinc ion binding)
evm.model.LG07.573-gene	3032.61	5227.65	0.78547	0.000326	0.0030393	K14016 UFD1; ubiquitin fusion degradation protein 1	GO:0006511(ubiquitin-dependent protein catabolic process)	-	-
evm.model.LG15.586-gene	154.31	407.79	1.4024	0.00022902	0.002255	-	-	-	GO:0005515(protein binding)
evm.model.LG11.29-gene	1625.68	3046.28	0.90611	1.7775e-05	0.00025587	K13463 COI-1; coronatine-insensitive protein 1	-	-	-
evm.model.LG13.641-gene	160.286	54.1815	-1.5646	0.00093196	0.0072886	-	-	-	GO:0005515(protein binding)
evm.model.LG04.236-gene	1829.8	1179.73	-0.63339	0.001998	0.013701	K03002 RPA2, POLR1B; DNA-directed RNA polymerase I subunit RPA2 [EC:2.7.7.6]	GO:0006351(transcription, DNA-templated)	GO:0005634(nucleus)	GO:0003899(DNA-directed 5'-3' RNA polymerase activity),GO:0003677(DNA binding),GO:0032549(ribonucleoside binding)
evm.model.LG14.98-gene	3.80367	85.2627	4.4883	2.5644e-06	4.8679e-05	-	-	-	-
evm.model.LG14.360-gene	256.076	557.603	1.1215	0.00018494	0.0018881	-	-	-	-
evm.model.LG16.719-gene	3397.56	8058.05	1.2459	3.3241e-11	1.9797e-09	K11296 HMGB3; high mobility group protein B3	-	-	-
evm.model.LG01.876-gene	150.821	327.566	1.1176	0.00055303	0.0047037	-	-	-	-
evm.model.LG05.942-gene	2598.44	118.177	-4.458	9.2357e-15	1.0336e-12	-	-	-	-
evm.model.LG12.640-gene	373.196	179.414	-1.0563	0.00026439	0.002549	-	-	-	-
evm.model.LG13.893-gene	941.547	380.053	-1.3086	4.3462e-06	7.6651e-05	K02902 RP-L28, MRPL28, rpmB; large subunit ribosomal protein L28	GO:0006412(translation)	GO:0005840(ribosome)	GO:0003735(structural constituent of ribosome)
evm.model.LG12.1578-gene	2345.35	7908.17	1.7535	1.7095e-11	1.0678e-09	K12872 RBM22, SLT11; pre-mRNA-splicing factor RBM22/SLT11	-	-	GO:0003676(nucleic acid binding),GO:0046872(metal ion binding)
evm.model.LG09.1032-gene	339.364	651.963	0.94099	0.00081293	0.0065025	K00995 pgsA, PGS1; CDP-diacylglycerol---glycerol-3-phosphate 3-phosphatidyltransferase [EC:2.7.8.5]	GO:0008654(phospholipid biosynthetic process)	GO:0016020(membrane),GO:0016021(integral component of membrane)	GO:0016780(phosphotransferase activity, for other substituted phosphate groups),GO:0008444(CDP-diacylglycerol-glycerol-3-phosphate 3-phosphatidyltransferase activity)
evm.model.LG15.951-gene	7556.23	15544.6	1.0406	3.32e-05	0.00043585	K08244 R1; alpha-glucan, water dikinase [EC:2.7.9.4]	GO:0016310(phosphorylation)	-	GO:0005524(ATP binding),GO:0016301(kinase activity)
evm.model.LG02.2720-gene	10.399	297.174	4.8351	3.2e-26	1.264e-23	K03942 NDUFV1; NADH dehydrogenase (ubiquinone) flavoprotein 1 [EC:7.1.1.2 1.6.99.3]	GO:0055114(oxidation-reduction process)	-	GO:0008137(NADH dehydrogenase (ubiquinone) activity),GO:0010181(FMN binding),GO:0051539(4 iron, 4 sulfur cluster binding)
evm.model.LG16.317-gene	1350.61	728.655	-0.89025	1.1945e-05	0.00018397	K18465 MRT43, SWIP; WASH complex subunit 7	-	-	-
evm.model.LG11.849-gene	3636.55	1821.81	-0.99706	7.0844e-05	0.00083827	-	-	-	-
evm.model.LG12.1513-gene	26.2593	316.515	3.5896	2.1861e-07	5.4826e-06	-	-	-	-
evm.model.LG02.836-gene	1995.07	600.75	-1.7319	3.6623e-10	1.7533e-08	-	-	-	-
evm.model.LG02.1128-gene	918.795	5398.27	2.5543	2.4332e-37	2.8416e-34	-	-	-	-
evm.model.LG11.665-gene	54.9089	153.044	1.4791	0.0001503	0.0015838	-	GO:0006355(regulation of transcription, DNA-templated)	-	GO:0008270(zinc ion binding),GO:0043565(sequence-specific DNA binding)
evm.model.LG13.628-gene	328.144	3451.78	3.394	9.9158e-11	5.3482e-09	-	-	-	-
evm.model.LG02.1072-gene	130.66	43.9742	-1.5696	0.0031954	0.020067	K18677 GALAK; galacturonokinase [EC:2.7.1.44]	GO:0006012(galactose metabolic process),GO:0046835(carbohydrate phosphorylation)	GO:0005737(cytoplasm)	GO:0005524(ATP binding),GO:0016301(kinase activity),GO:0016773(phosphotransferase activity, alcohol group as acceptor),GO:0004335(galactokinase activity)
evm.model.LG02.1857-gene	494.494	225.027	-1.1354	0.0060243	0.033322	-	-	-	-
evm.model.LG14.202-gene	564.697	1091.84	0.95135	2.1016e-05	0.00029492	K00600 glyA, SHMT; glycine hydroxymethyltransferase [EC:2.1.2.1]	GO:0019264(glycine biosynthetic process from serine),GO:0035999(tetrahydrofolate interconversion)	-	GO:0005515(protein binding),GO:0003824(catalytic activity),GO:0004372(glycine hydroxymethyltransferase activity),GO:0030170(pyridoxal phosphate binding)
evm.model.LG03.1353-gene	91.7678	234.954	1.3549	9.7997e-05	0.0011013	-	-	-	-
evm.model.LG09.784-gene	207.012	757.328	1.8711	4.7767e-08	1.4146e-06	-	GO:0051260(protein homooligomerization)	-	-
evm.model.LG05.849-gene	498.996	197.727	-1.3361	1.3781e-05	0.00020714	K23094 -	GO:0042372(phylloquinone biosynthetic process)	GO:0016021(integral component of membrane)	GO:0004659(prenyltransferase activity),GO:0016765(transferase activity, transferring alkyl or aryl (other than methyl) groups)
evm.model.LG03.519-gene	297.506	83.9767	-1.8255	9.743e-05	0.0010954	-	-	-	GO:0016788(hydrolase activity, acting on ester bonds)
evm.model.LG02.1284-gene	1696.21	704.295	-1.2681	6.83e-07	1.5224e-05	-	-	-	-
evm.model.LG04.1221-gene	1316.85	4304.52	1.7087	3.5126e-08	1.0845e-06	K09338 HD-ZIP; homeobox-leucine zipper protein	GO:0006355(regulation of transcription, DNA-templated)	-	GO:0003677(DNA binding),GO:0003700(DNA-binding transcription factor activity),GO:0043565(sequence-specific DNA binding)
evm.model.LG01.658-gene	676.922	1083.56	0.6786	0.003129	0.01975	K06027 NSF, SEC18; vesicle-fusing ATPase [EC:3.6.4.6]	-	-	GO:0005524(ATP binding)
evm.model.LG03.608-gene	56.3484	12.5392	-2.1681	0.0093851	0.047136	K20617 CYP71A; cytochrome P450 family 71 subfamily A	GO:0055114(oxidation-reduction process)	-	GO:0005506(iron ion binding),GO:0016705(oxidoreductase activity, acting on paired donors, with incorporation or reduction of molecular oxygen),GO:0020037(heme binding)
evm.model.LG01.829-gene	1169.2	1792.11	0.61602	0.00070617	0.0057688	K03237 EIF2S1; translation initiation factor 2 subunit 1	-	-	GO:0003676(nucleic acid binding),GO:0003723(RNA binding),GO:0003743(translation initiation factor activity)
evm.model.LG04.1639-gene	2860.67	6907.09	1.2718	7.5971e-05	0.00088798	K14811 DBP3; ATP-dependent RNA helicase DBP3 [EC:3.6.4.13]	-	-	GO:0003676(nucleic acid binding),GO:0005524(ATP binding)
evm.model.LG12.729-gene	2574.38	4867.82	0.9189	1.0697e-05	0.00016651	K17499 PPM1G, PP2CG; protein phosphatase 1G [EC:3.1.3.16]	-	-	GO:0003824(catalytic activity)
evm.model.LG05.1999-gene	18.1459	74.2679	2.0277	0.0027431	0.017758	-	-	-	-
evm.model.LG13.182-gene	2072.13	1198.74	-0.78979	9.9634e-05	0.001116	K08762 DBI, ACBP; diazepam-binding inhibitor (GABA receptor modulator, acyl-CoA-binding protein)	-	-	GO:0000062(fatty-acyl-CoA binding)
evm.model.LG16.983-gene	1230.86	644.627	-0.93277	0.0025688	0.016871	K22912 PYRP2; 5-amino-6-(5-phospho-D-ribitylamino)uracil phosphatase [EC:3.1.3.104]	-	-	-
evm.model.LG09.565-gene	486.286	1191.76	1.2938	0.00058606	0.0049362	-	-	-	GO:0045735(nutrient reservoir activity)
evm.model.LG02.1013-gene	563.056	1158.74	1.0414	0.0014458	0.010439	-	GO:0006355(regulation of transcription, DNA-templated)	-	GO:0003700(DNA-binding transcription factor activity)
evm.model.LG09.1820-gene	8016.38	3591.27	-1.1585	1.1527e-11	7.5148e-10	K05665 ABCC1; ATP-binding cassette, subfamily C (CFTR/MRP), member 1 [EC:7.6.2.3]	GO:0055085(transmembrane transport)	GO:0016021(integral component of membrane)	GO:0005524(ATP binding),GO:0042626(ATPase activity, coupled to transmembrane movement of substances),GO:0016887(ATPase activity)
evm.model.LG12.292-gene	1780.03	3211.43	0.85146	2.3405e-06	4.4745e-05	K13456 RIN4; RPM1-interacting protein 4	-	-	-
evm.model.LG10.974-gene	1561.63	4388.28	1.4904	1.1816e-12	9.446e-11	K14494 DELLA; DELLA protein	-	-	-
evm.model.LG15.129-gene	345.2	781.014	1.1772	1.5199e-06	3.0687e-05	K03124 TFIIB, GTF2B, SUA7, tfb; transcription initiation factor TFIIB	GO:0006355(regulation of transcription, DNA-templated),GO:0070897(transcription preinitiation complex assembly)	-	GO:0017025(TBP-class protein binding)
evm.model.LG16.740-gene	554.838	2045.28	1.8814	1.6298e-13	1.5095e-11	-	-	-	GO:0003677(DNA binding)
evm.model.LG02.32-gene	112.479	18.8143	-2.5787	1.7798e-05	0.00025606	-	GO:0007010(cytoskeleton organization)	-	GO:0008017(microtubule binding)
evm.model.LG01.1905-gene	1362.79	633.935	-1.1045	3.1099e-05	0.00041093	-	-	-	-
evm.model.LG05.1122-gene	681.257	1296.06	0.92744	0.0034189	0.021155	K15925 XYL1; alpha-D-xyloside xylohydrolase [EC:3.2.1.177]	GO:0005975(carbohydrate metabolic process)	-	GO:0003824(catalytic activity),GO:0030246(carbohydrate binding),GO:0004553(hydrolase activity, hydrolyzing O-glycosyl compounds)
evm.model.LG04.581-gene	3009.67	4159.53	0.4669	0.0071061	0.038014	K18670 YAK1; dual specificity protein kinase YAK1 [EC:2.7.12.1]	GO:0006468(protein phosphorylation)	-	GO:0004672(protein kinase activity),GO:0005524(ATP binding)
evm.model.LG18.244-gene	620.765	2105.79	1.762	2.575e-08	8.2437e-07	K09560 ST13; suppressor of tumorigenicity protein 13	GO:0045454(cell redox homeostasis)	-	GO:0005515(protein binding),GO:0046983(protein dimerization activity)
evm.model.LG15.621-gene	715.124	96.6427	-2.8884	1.64e-18	2.842e-16	K20367 ERGIC3, ERV46; endoplasmic reticulum-Golgi intermediate compartment protein 3	-	-	-
evm.model.LG15.276-gene	327.77	69.349	-2.2405	2.3406e-10	1.1751e-08	K00133 asd; aspartate-semialdehyde dehydrogenase [EC:1.2.1.11]	GO:0008652(cellular amino acid biosynthetic process),GO:0009086(methionine biosynthetic process),GO:0009088(threonine biosynthetic process),GO:0009089(lysine biosynthetic process via diaminopimelate),GO:0009097(isoleucine biosynthetic process),GO:0055114(oxidation-reduction process)	-	GO:0016620(oxidoreductase activity, acting on the aldehyde or oxo group of donors, NAD or NADP as acceptor),GO:0046983(protein dimerization activity),GO:0004073(aspartate-semialdehyde dehydrogenase activity),GO:0050661(NADP binding),GO:0051287(NAD binding)
evm.model.Contig26.1-gene	483.877	912.14	0.9145	0.00020538	0.0020599	-	-	-	-
evm.model.LG10.1125-gene	1787.24	4097.85	1.197	5.2216e-08	1.5312e-06	K00799 GST, gst; glutathione S-transferase [EC:2.5.1.18]	-	-	-
evm.model.LG01.2015-gene	4270.67	6609.25	0.62995	0.0012175	0.0090565	K11407 HDAC6; histone deacetylase 6 [EC:3.5.1.98]	-	-	-
evm.model.LG03.203-gene	1154.21	1990.81	0.78652	0.0017512	0.012265	-	-	-	GO:0005515(protein binding)
evm.model.LG03.13-gene	517.997	1510.22	1.5443	6.2909e-06	0.00010522	-	-	-	GO:0003824(catalytic activity)
evm.model.LG02.665-gene	915.245	300.727	-1.6053	8.1476e-06	0.0001316	-	-	-	-
evm.model.LG04.325-gene	2128.04	116.017	-4.1964	3.4001e-13	2.9085e-11	-	-	-	GO:0003677(DNA binding)
evm.model.LG16.1237-gene	1675.75	468.759	-1.8378	1.2764e-05	0.00019402	-	-	-	GO:0005524(ATP binding),GO:0016887(ATPase activity)
evm.model.LG12.1443-gene	95.8768	250.754	1.3869	0.00013561	0.0014489	-	-	-	-
evm.model.LG17.199-gene	1057.33	1778.36	0.74997	0.0072704	0.038647	-	GO:0055114(oxidation-reduction process)	-	GO:0033743(peptide-methionine (R)-S-oxide reductase activity)
evm.model.LG04.98-gene	2449.82	1014.69	-1.2717	1.1396e-06	2.3858e-05	K07375 TUBB; tubulin beta	GO:0007017(microtubule-based process)	GO:0005874(microtubule)	GO:0003924(GTPase activity),GO:0005200(structural constituent of cytoskeleton),GO:0005525(GTP binding)
evm.model.Contig51.1-gene	85.094	477.522	2.4879	4.6459e-19	8.7879e-17	K08832 SRPK3, STK23; serine/threonine-protein kinase SRPK3 [EC:2.7.11.1]	GO:0006468(protein phosphorylation)	-	GO:0004672(protein kinase activity),GO:0005524(ATP binding)
evm.model.LG09.1994-gene	778.636	372.85	-1.0618	0.00076928	0.0062125	-	-	-	GO:0005515(protein binding)
evm.model.LG02.840-gene	859.786	479.546	-0.84249	0.00016298	0.0016975	-	-	-	-
evm.model.LG16.1125-gene	5543.77	3435.21	-0.69041	0.0018653	0.012929	K02434 gatB, PET112; aspartyl-tRNA(Asn)/glutamyl-tRNA(Gln) amidotransferase subunit B [EC:6.3.5.6 6.3.5.7]	-	-	GO:0016874(ligase activity),GO:0016884(carbon-nitrogen ligase activity, with glutamine as amido-N-donor),GO:0003824(catalytic activity)
evm.model.LG03.364-gene	249.603	108.274	-1.2055	0.0020305	0.013899	K16904 DCTPP1; dCTP diphosphatase [EC:3.6.1.12]	GO:0009143(nucleoside triphosphate catabolic process)	-	GO:0047429(nucleoside-triphosphate diphosphatase activity)
evm.model.LG01.353-gene	4205.84	8407.43	0.99927	9.5106e-08	2.5935e-06	K12812 UAP56, BAT1, SUB2; ATP-dependent RNA helicase UAP56/SUB2 [EC:3.6.4.13]	-	-	GO:0003676(nucleic acid binding),GO:0005524(ATP binding)
evm.model.LG17.766-gene	82.1017	532.514	2.6979	2.2686e-09	9.0006e-08	-	GO:0055085(transmembrane transport)	-	GO:0022857(transmembrane transporter activity)
evm.model.LG02.1761-gene	124.029	34.7504	-1.8343	0.00038529	0.0035141	-	-	-	-
evm.model.LG03.47-gene	318.042	1758.01	2.4666	6.5449e-32	4.7512e-29	-	-	-	-
evm.model.LG10.1324-gene	295.177	14.3993	-4.3626	9.3985e-11	5.0928e-09	-	-	-	-
evm.model.LG07.807-gene	142.384	44.9406	-1.6627	0.002074	0.014139	K08504 BET1; blocked early in transport 1	-	-	-
evm.model.LG03.1173-gene	616.753	1004.43	0.70383	0.00055144	0.0046932	-	-	-	-
evm.model.LG02.2014-gene	335.595	826.712	1.2999	0.00087154	0.0068872	-	-	-	-
evm.model.LG01.2555-gene	893.478	1812.97	1.0209	0.00096123	0.007475	-	-	-	-
evm.model.LG12.500-gene	358.871	1043.65	1.5393	6.5898e-08	1.891e-06	K15692 RNF13, RZF; E3 ubiquitin-protein ligase RNF13 [EC:2.3.2.27]	-	-	-
evm.model.LG18.583-gene	1597.17	806.613	-0.98549	4.3296e-07	1.0192e-05	-	GO:0015979(photosynthesis)	GO:0009523(photosystem II),GO:0009654(photosystem II oxygen evolving complex),GO:0019898(extrinsic component of membrane)	GO:0005509(calcium ion binding)
evm.model.LG14.319-gene	3476	1219.56	-1.5109	4.7424e-11	2.7335e-09	K06995 K06995; uncharacterized protein	-	-	-
evm.model.LG08.555-gene	117250	58274.6	-1.0086	0.0067876	0.036669	K08912 LHCB1; light-harvesting complex II chlorophyll a/b binding protein 1	-	-	-
evm.model.LG17.1028-gene	115.689	277.742	1.2641	0.0008846	0.0069699	-	-	-	-
evm.model.LG09.27-gene	2833.06	525.548	-2.4302	3.8107e-06	6.8055e-05	-	-	-	-
evm.model.LG08.1438-gene	914.241	2056.73	1.1695	7.518e-09	2.7033e-07	-	-	-	GO:0003824(catalytic activity)
evm.model.LG05.1983-gene	813.566	1659.68	1.0283	1.5172e-07	3.9411e-06	K15304 RANBP3; Ran-binding protein 3	GO:0046907(intracellular transport)	GO:0005643(nuclear pore)	-
evm.model.LG02.2250-gene	2672.31	5025.7	0.91117	4.6947e-06	8.1724e-05	K14409 SMG7, EST1C; protein SMG7	-	-	GO:0005515(protein binding)
evm.model.LG02.1551-gene	209.115	588.724	1.4931	5.4604e-05	0.00067033	-	-	-	GO:0008270(zinc ion binding),GO:0003677(DNA binding)
evm.model.LG02.1387-gene	3166.15	5094.76	0.68619	0.00032157	0.0030022	K10661 MARCH6, DOA10; E3 ubiquitin-protein ligase MARCH6 [EC:2.3.2.27]	-	-	GO:0008270(zinc ion binding)
evm.model.LG10.352-gene	512.666	209.638	-1.2901	7.1651e-05	0.00084447	K22696 EEF2KMT; protein-lysine N-methyltransferase EEF2KMT [EC:2.1.1.-]	-	-	GO:0003824(catalytic activity)
evm.model.LG04.370-gene	2112.98	3422.01	0.69543	0.001379	0.010043	-	-	-	GO:0003676(nucleic acid binding)
evm.model.LG02.1000-gene	514.42	1277.76	1.3122	2e-06	3.9016e-05	-	GO:0006777(Mo-molybdopterin cofactor biosynthetic process)	GO:0019008(molybdopterin synthase complex)	GO:0003824(catalytic activity),GO:0051536(iron-sulfur cluster binding),GO:0046872(metal ion binding),GO:0051539(4 iron, 4 sulfur cluster binding)
evm.model.LG02.832-gene	12910.7	22229.9	0.78394	0.0020985	0.014284	K10691 UBR4, ZUBR1; E3 ubiquitin-protein ligase UBR4 [EC:2.3.2.27]	-	-	GO:0008270(zinc ion binding)
evm.model.LG15.652-gene	899.602	1443.15	0.68165	0.006687	0.036278	K19476 IST1; vacuolar protein sorting-associated protein IST1	GO:0015031(protein transport)	-	-
evm.model.LG08.463-gene	4824.49	2700.75	-0.83695	0.0018199	0.012664	K02116 atpI; ATP synthase protein I	-	-	-
evm.model.LG05.663-gene	1792.39	4473.66	1.3198	0.00071618	0.0058363	-	-	-	-
evm.model.LG01.420-gene	607.854	960.15	0.6594	0.0023518	0.01568	K20069 NECAP1_2; adaptin ear-binding coat-associated protein 1/2	GO:0006897(endocytosis)	GO:0016020(membrane)	-
evm.model.LG07.537-gene	271.238	541.989	0.99905	0.0040587	0.024356	-	-	-	GO:0046872(metal ion binding),GO:0005515(protein binding)
evm.model.LG06.1262-gene	14.7087	0	-6.3009	0.0076065	0.040014	K10572 IPPK; inositol-pentakisphosphate 2-kinase [EC:2.7.1.158]	-	-	GO:0005524(ATP binding),GO:0035299(inositol pentakisphosphate 2-kinase activity)
evm.model.LG04.1489-gene	2474.77	3725.44	0.5901	0.0013394	0.0098001	-	-	-	GO:0003676(nucleic acid binding)
evm.model.LG06.187-gene	110.472	23.9295	-2.2072	0.00082547	0.0065792	-	-	-	-
evm.model.LG15.753-gene	4806.31	12652.5	1.3963	5.1385e-07	1.181e-05	K00695 E2.4.1.13; sucrose synthase [EC:2.4.1.13]	GO:0005985(sucrose metabolic process)	-	GO:0016157(sucrose synthase activity)
evm.model.LG10.530-gene	391.683	2056.89	2.3933	7.7114e-05	0.00089861	-	-	-	-
evm.model.LG05.2088-gene	9.36962	147.496	3.9876	1.8955e-05	0.00026881	-	GO:0006857(oligopeptide transport),GO:0055085(transmembrane transport)	GO:0016020(membrane)	GO:0005215(transporter activity),GO:0022857(transmembrane transporter activity)
evm.model.LG16.303-gene	914.032	35.7631	-4.6731	4.7719e-19	8.9631e-17	K00475 F3H; naringenin 3-dioxygenase [EC:1.14.11.9]	GO:0055114(oxidation-reduction process)	-	GO:0016491(oxidoreductase activity)
evm.model.LG10.801-gene	3809.52	1003.86	-1.924	1.8972e-05	0.00026892	K13680 CSLA; beta-mannan synthase [EC:2.4.1.32]	-	-	-
evm.model.LG02.2064-gene	2093.88	925.355	-1.178	4.7577e-05	0.00059522	-	-	-	-
evm.model.LG09.2052-gene	226.17	512.701	1.1807	0.0013961	0.010157	-	-	-	GO:0005515(protein binding)
evm.model.LG05.141-gene	1020.73	355.278	-1.5222	1.2284e-06	2.5497e-05	-	-	-	-
evm.model.LG04.127-gene	74.5554	186.267	1.3211	0.0059426	0.032976	-	-	-	-
evm.model.LG06.496-gene	1.01199	32.3158	5.0478	0.0012767	0.009425	-	GO:0006629(lipid metabolic process)	-	-
evm.model.LG15.724-gene	2284.75	1045.39	-1.1279	0.0050582	0.028987	K08901 psbQ; photosystem II oxygen-evolving enhancer protein 3	GO:0015979(photosynthesis)	GO:0009523(photosystem II),GO:0009654(photosystem II oxygen evolving complex),GO:0019898(extrinsic component of membrane)	GO:0005509(calcium ion binding)
evm.model.Contig101.1-gene	271.5	131.869	-1.0416	0.0074328	0.039319	-	-	-	GO:0005515(protein binding)
evm.model.LG15.314-gene	442.892	185.169	-1.2581	5.4013e-06	9.2406e-05	K00012 UGDH, ugd; UDPglucose 6-dehydrogenase [EC:1.1.1.22]	GO:0055114(oxidation-reduction process)	-	GO:0016616(oxidoreductase activity, acting on the CH-OH group of donors, NAD or NADP as acceptor),GO:0051287(NAD binding),GO:0003979(UDP-glucose 6-dehydrogenase activity)
evm.model.LG13.932-gene	182.167	39.1587	-2.2186	0.009827	0.048835	K09422 MYBP; transcription factor MYB, plant	-	-	GO:0003677(DNA binding)
evm.model.LG07.870-gene	491.371	978.503	0.99337	0.0004309	0.0038489	-	-	-	-
evm.model.Contig56.2-gene	67.0091	223.272	1.7365	0.0012523	0.0092792	-	GO:0030244(cellulose biosynthetic process)	GO:0016020(membrane)	GO:0016760(cellulose synthase (UDP-forming) activity)
evm.model.LG18.146-gene	721.668	1212.4	0.74868	0.0025832	0.016944	-	-	-	-
evm.model.LG13.289-gene	456.955	909.957	0.9931	0.00014056	0.0014953	-	-	-	GO:0005515(protein binding)
evm.model.LG16.202-gene	466.743	917.051	0.97424	2.9737e-05	0.00039541	-	-	-	-
evm.model.LG02.2657-gene	142.044	826.324	2.5401	7.0468e-11	3.9188e-09	K13691 SGT1; pathogen-inducible salicylic acid glucosyltransferase [EC:2.4.1.-]	-	-	GO:0016758(transferase activity, transferring hexosyl groups)
evm.model.LG17.743-gene	56.4706	356.55	2.6603	2.3225e-08	7.4798e-07	-	-	-	-
evm.model.LG07.217-gene	1208.25	520.579	-1.215	2.2945e-06	4.4054e-05	K00033 PGD, gnd, gntZ; 6-phosphogluconate dehydrogenase [EC:1.1.1.44 1.1.1.343]	GO:0006098(pentose-phosphate shunt),GO:0055114(oxidation-reduction process)	-	GO:0004616(phosphogluconate dehydrogenase (decarboxylating) activity),GO:0016491(oxidoreductase activity),GO:0050661(NADP binding)
evm.model.LG07.630-gene	548.653	216.786	-1.3394	0.0020586	0.014059	K14664 ILR1; IAA-amino acid hydrolase [EC:3.5.1.-]	-	-	GO:0016787(hydrolase activity)
evm.model.LG03.1318-gene	2653.64	4116.06	0.63316	0.00068626	0.0056301	-	-	-	GO:0003824(catalytic activity),GO:0033926(glycopeptide alpha-N-acetylgalactosaminidase activity)
evm.model.LG03.91-gene	5518.8	2762.21	-0.99851	0.00021125	0.0021101	K05917 CYP51; sterol 14alpha-demethylase [EC:1.14.14.154]	GO:0055114(oxidation-reduction process)	-	GO:0004497(monooxygenase activity),GO:0005506(iron ion binding),GO:0016705(oxidoreductase activity, acting on paired donors, with incorporation or reduction of molecular oxygen),GO:0020037(heme binding)
evm.model.LG07.158-gene	1545.14	2916.36	0.91647	8.7256e-07	1.8795e-05	K03029 PSMD4, RPN10; 26S proteasome regulatory subunit N10	-	-	-
evm.model.LG10.1298-gene	36.981	114.634	1.6291	0.00040101	0.0036303	-	-	-	-
evm.model.LG11.115-gene	1176.2	1907.2	0.69711	0.0065528	0.035701	K17943 PUM; pumilio RNA-binding family	-	-	GO:0003723(RNA binding)
evm.model.LG06.1428-gene	1706.01	625.075	-1.4483	0.00037208	0.0034121	-	-	-	-
evm.model.LG16.177-gene	69.7746	9.73644	-2.8395	0.00043209	0.0038558	K04713 SUR2; sphinganine C4-monooxygenase [EC:1.14.18.5]	GO:0008610(lipid biosynthetic process),GO:0055114(oxidation-reduction process)	-	GO:0005506(iron ion binding),GO:0016491(oxidoreductase activity)
evm.model.LG06.538-gene	110.088	32.8591	-1.7462	0.0019077	0.013169	K13681 FUT; xyloglucan fucosyltransferase [EC:2.4.1.-]	GO:0042546(cell wall biogenesis)	GO:0016020(membrane)	GO:0008107(galactoside 2-alpha-L-fucosyltransferase activity)
evm.model.LG01.2796-gene	4764.63	9048.17	0.92523	4.5854e-07	1.0682e-05	K11093 SNRP70; U1 small nuclear ribonucleoprotein 70kDa	-	-	GO:0003676(nucleic acid binding),GO:0030619(U1 snRNA binding)
evm.model.LG09.1969-gene	198.811	73.129	-1.4438	9.02e-05	0.0010227	-	-	-	GO:0005515(protein binding)
evm.model.LG04.1127-gene	17.6662	0	-6.5641	0.0045716	0.026752	-	-	-	-
evm.model.LG08.1038-gene	4030.86	21570.5	2.4198	3.0291e-12	2.1812e-10	-	-	-	-
evm.model.LG01.501-gene	428.384	967.652	1.1756	0.0010127	0.0078117	K11600 RRP41, EXOSC4, SKI6; exosome complex component RRP41	-	-	-
evm.model.LG01.850-gene	1982.24	5564.8	1.4892	3.9448e-09	1.4716e-07	K14454 GOT1; aspartate aminotransferase, cytoplasmic [EC:2.6.1.1]	GO:0009058(biosynthetic process),GO:0006520(cellular amino acid metabolic process)	-	GO:0030170(pyridoxal phosphate binding),GO:0003824(catalytic activity),GO:0008483(transaminase activity)
evm.model.LG02.660-gene	2883.36	1411.21	-1.0307	0.0071411	0.038156	-	-	-	GO:0005515(protein binding)
evm.model.LG04.696-gene	888.243	337.028	-1.3979	0.0019219	0.013253	-	-	-	-
evm.model.LG11.85-gene	27.376	206.405	2.9176	4.4327e-07	1.0389e-05	-	GO:0006468(protein phosphorylation),GO:0048544(recognition of pollen)	-	GO:0004672(protein kinase activity),GO:0005524(ATP binding),GO:0004674(protein serine/threonine kinase activity)
evm.model.LG06.393-gene	261.755	819.041	1.6454	2.885e-05	0.00038553	K09489 HSPA4; heat shock 70kDa protein 4	-	-	-
evm.model.LG01.227-gene	2143.57	1063.44	-1.0112	0.0014838	0.010679	-	GO:0006355(regulation of transcription, DNA-templated)	-	GO:0043565(sequence-specific DNA binding),GO:0003677(DNA binding),GO:0003700(DNA-binding transcription factor activity)
evm.model.LG03.530-gene	101.286	255.76	1.3383	4.5939e-05	0.00057768	-	-	-	GO:0003743(translation initiation factor activity)
evm.model.LG13.493-gene	81.4213	7.62288	-3.4124	0.0042723	0.025387	K19042 BOI; E3 ubiquitin-protein ligase BOI and related proteins [EC:2.3.2.27]	-	-	-
evm.model.LG08.878-gene	50440.8	10439.5	-2.2725	4.4522e-06	7.8161e-05	K03146 THI4, THI1; cysteine-dependent adenosine diphosphate thiazole synthase [EC:2.4.2.60]	GO:0009228(thiamine biosynthetic process)	-	-
evm.model.LG10.722-gene	566.72	1878.13	1.7283	1.0627e-11	6.9788e-10	K08829 MAK; male germ cell-associated kinase [EC:2.7.11.22]	GO:0006468(protein phosphorylation)	-	GO:0004672(protein kinase activity),GO:0005524(ATP binding)
evm.model.LG06.28-gene	427.816	191.464	-1.1599	0.0011662	0.0087597	-	-	-	-
evm.model.LG01.2155-gene	2357.29	4656.22	0.98186	0.0010469	0.0080321	K04382 PPP2C; serine/threonine-protein phosphatase 2A catalytic subunit [EC:3.1.3.16]	-	-	GO:0016787(hydrolase activity)
evm.model.LG05.59-gene	407.917	783.568	0.94123	0.00040447	0.0036531	K21919 KCTD9; BTB/POZ domain-containing protein KCTD9	GO:0051260(protein homooligomerization)	-	GO:0005515(protein binding)
evm.model.LG01.1616-gene	1515.34	779.404	-0.95896	0.0034824	0.02147	-	-	-	-
evm.model.LG15.855-gene	121.534	544.54	2.1642	4.534e-11	2.636e-09	K16282 RHA2; E3 ubiquitin-protein ligase RHA2 [EC:2.3.2.27]	-	-	-
evm.model.LG11.310-gene	16.4099	0	-6.4582	0.0049164	0.028311	-	GO:0009664(plant-type cell wall organization)	GO:0005576(extracellular region)	-
evm.model.LG12.1528-gene	576.595	1601.45	1.4731	7.6829e-07	1.6818e-05	K00327 POR; NADPH-ferrihemoprotein reductase [EC:1.6.2.4]	GO:0055114(oxidation-reduction process)	-	GO:0003958(NADPH-hemoprotein reductase activity),GO:0016491(oxidoreductase activity),GO:0010181(FMN binding)
evm.model.LG11.485-gene	225.167	627.051	1.4765	8.253e-06	0.00013314	K22390 ACP7; acid phosphatase type 7	-	-	GO:0003993(acid phosphatase activity),GO:0046872(metal ion binding),GO:0016787(hydrolase activity)
evm.model.LG02.1354-gene	3330.52	4897	0.55609	0.0015554	0.011123	-	-	-	GO:0008289(lipid binding)
evm.model.LG09.593-gene	248.294	489.743	0.97897	0.00026862	0.0025827	K05765 CFL; cofilin	GO:0030042(actin filament depolymerization)	GO:0005622(intracellular),GO:0015629(actin cytoskeleton)	GO:0003779(actin binding)
evm.model.LG02.949-gene	3531.5	2290.42	-0.62471	0.0084425	0.043317	K02999 RPA1, POLR1A; DNA-directed RNA polymerase I subunit RPA1 [EC:2.7.7.6]	GO:0006351(transcription, DNA-templated)	-	GO:0003677(DNA binding),GO:0003899(DNA-directed 5'-3' RNA polymerase activity)
evm.model.LG05.874-gene	79.0046	16.2937	-2.2791	0.00074518	0.0060342	K10664 ATL6S; E3 ubiquitin-protein ligase ATL6/9/15/31/42/55 [EC:2.3.2.27]	-	-	-
evm.model.LG01.2656-gene	1416.87	2617.04	0.8851	0.0020887	0.014232	K17046 DEK; protein DEK	-	-	-
evm.model.LG15.547-gene	253.258	576.446	1.1862	6.5565e-05	0.0007848	-	-	-	-
evm.model.LG01.2100-gene	5257.17	10591.1	1.0106	9.0746e-07	1.9437e-05	-	-	-	-
evm.model.LG04.498-gene	1238.12	255.7	-2.2758	2.106e-09	8.3802e-08	-	GO:0055085(transmembrane transport)	GO:0016021(integral component of membrane)	GO:0005215(transporter activity)
evm.model.LG05.1702-gene	443.852	3498.89	2.9789	2.8808e-05	0.00038516	K00430 E1.11.1.7; peroxidase [EC:1.11.1.7]	GO:0006979(response to oxidative stress),GO:0055114(oxidation-reduction process),GO:0042744(hydrogen peroxide catabolic process)	-	GO:0004601(peroxidase activity),GO:0020037(heme binding)
evm.model.LG05.941-gene	286.261	485.356	0.76165	0.0034788	0.021461	K00753 E2.4.1.214; glycoprotein 3-alpha-L-fucosyltransferase [EC:2.4.1.214]	GO:0006486(protein glycosylation)	GO:0016020(membrane)	GO:0008417(fucosyltransferase activity)
evm.model.LG01.1683-gene	280.974	34.1918	-3.0379	0.00043298	0.0038612	K15283 SLC35E1; solute carrier family 35, member E1	GO:0055085(transmembrane transport)	GO:0016021(integral component of membrane)	GO:0022857(transmembrane transporter activity)
evm.model.LG18.201-gene	883.489	465.4	-0.9248	1.5179e-05	0.00022368	K00847 E2.7.1.4, scrK; fructokinase [EC:2.7.1.4]	-	-	GO:0016301(kinase activity)
evm.model.LG05.839-gene	1530.24	5468.46	1.8375	3.1624e-07	7.6663e-06	K19750 DNAAF1, LRRC50, ODA7; dynein assembly factor 1, axonemal	-	-	GO:0005515(protein binding)
evm.model.LG05.267-gene	169.874	75.7423	-1.1669	0.010087	0.049862	-	-	-	-
evm.model.LG09.520-gene	2426.23	3513.64	0.53412	0.0034186	0.021155	K12129 PRR7; pseudo-response regulator 7	GO:0000160(phosphorelay signal transduction system)	-	GO:0005515(protein binding)
evm.model.LG02.1399-gene	790.945	1690.69	1.096	3.9053e-07	9.2746e-06	K03011 RPB3, POLR2C; DNA-directed RNA polymerase II subunit RPB3	GO:0006351(transcription, DNA-templated)	-	GO:0003899(DNA-directed 5'-3' RNA polymerase activity),GO:0046983(protein dimerization activity),GO:0003677(DNA binding)
evm.model.LG14.608-gene	97371.4	26706.3	-1.8663	3.0078e-06	5.5944e-05	K02699 psaL; photosystem I subunit XI	GO:0015979(photosynthesis)	GO:0009522(photosystem I),GO:0009538(photosystem I reaction center)	-
evm.model.LG01.23-gene	11.7338	188.075	3.9994	7.6357e-09	2.735e-07	-	-	-	-
evm.model.LG01.1150-gene	1695.2	2684.59	0.6634	0.00087456	0.006905	K14007 SEC24; protein transport protein SEC24	GO:0006886(intracellular protein transport),GO:0006888(ER to Golgi vesicle-mediated transport)	GO:0030127(COPII vesicle coat)	GO:0008270(zinc ion binding)
evm.model.LG01.2830-gene	5501.97	13533.1	1.2985	1.7236e-10	8.8858e-09	K09503 DNAJA2; DnaJ homolog subfamily A member 2	GO:0006457(protein folding),GO:0009408(response to heat)	-	GO:0005524(ATP binding),GO:0051082(unfolded protein binding),GO:0031072(heat shock protein binding)
evm.model.LG13.700-gene	473.749	1102.29	1.2183	2.3966e-08	7.7092e-07	K14773 UTP23; U3 small nucleolar RNA-associated protein 23	-	GO:0032040(small-subunit processome)	-
evm.model.LG11.260-gene	41.9363	127.093	1.5958	0.0013046	0.0095824	K17479 GRXCR1; glutaredoxin domain-containing cysteine-rich protein 1	GO:0045454(cell redox homeostasis)	-	GO:0009055(electron transfer activity),GO:0015035(protein disulfide oxidoreductase activity)
evm.model.LG13.344-gene	1156.38	727.833	-0.6683	0.0060195	0.033303	K10396 KIF5; kinesin family member 5	GO:0007018(microtubule-based movement)	-	GO:0005515(protein binding),GO:0003777(microtubule motor activity),GO:0005524(ATP binding),GO:0008017(microtubule binding)
evm.model.LG12.967-gene	34.4773	137.188	1.9962	1.1258e-05	0.00017428	K12483 EHD1; EH domain-containing protein 1	-	-	GO:0005509(calcium ion binding),GO:0005515(protein binding),GO:0005525(GTP binding)
evm.model.LG10.887-gene	466.822	1048.31	1.1676	0.0002791	0.0026688	K14498 SNRK2; serine/threonine-protein kinase SRK2 [EC:2.7.11.1]	GO:0006468(protein phosphorylation)	-	GO:0004672(protein kinase activity),GO:0005524(ATP binding)
evm.model.LG04.1425-gene	608.369	1786.04	1.5537	9.0628e-15	1.0185e-12	K22763 DESI2, PPPDE1; deubiquitinase DESI2 [EC:3.4.19.12]	-	-	-
[truncated: 3,438 more rows]

## Sheet: 0d_TCP_vs_S_5d_T.DEG.Annotation
Supplementary Table S6. Differentially expressed genes were identified in this study.
GeneID	0d_TCP_readcount	S_5d_T_readcount	log2FoldChange	pval	padj	KeggOrtholog	BiologicalProcess	CellularComponent	MolecularFunction
evm.model.LG01.1560-gene	592.705	1439.56	1.2799	1.1064e-06	1.0621e-05	-	-	-	-
evm.model.LG06.739-gene	94.0564	287.652	1.6146	0.010037	0.034949	K01087 otsB; trehalose 6-phosphate phosphatase [EC:3.1.3.12]	GO:0005992(trehalose biosynthetic process)	-	GO:0003824(catalytic activity)
evm.model.LG01.1379-gene	90.5869	238.043	1.3925	0.012679	0.042508	-	GO:0006355(regulation of transcription, DNA-templated)	-	GO:0003677(DNA binding)
evm.model.LG05.1744-gene	858.727	2.78584	-8.2553	1.3977e-07	1.5951e-06	K19355 MAN; mannan endo-1,4-beta-mannosidase [EC:3.2.1.78]	GO:0005975(carbohydrate metabolic process)	-	GO:0004553(hydrolase activity, hydrolyzing O-glycosyl compounds)
evm.model.Contig77.3-gene	907.304	287.372	-1.6582	3.2725e-06	2.8439e-05	K02874 RP-L14, MRPL14, rplN; large subunit ribosomal protein L14	GO:0006412(translation)	GO:0005840(ribosome),GO:0015934(large ribosomal subunit)	GO:0003735(structural constituent of ribosome)
evm.model.LG01.89-gene	145.728	25.5786	-2.5103	0.00028676	0.0016051	-	GO:0006468(protein phosphorylation)	-	GO:0004672(protein kinase activity),GO:0005524(ATP binding)
evm.model.LG16.876-gene	971.703	2451.3	1.335	1.023e-05	8.0005e-05	-	-	-	-
evm.model.LG01.778-gene	3371.73	5935.02	0.81566	6.8005e-05	0.00044631	-	-	-	GO:0003924(GTPase activity),GO:0005525(GTP binding)
evm.model.LG07.1178-gene	342.413	161.988	-1.079	0.0073007	0.02669	-	-	-	GO:0005515(protein binding)
evm.model.LG02.2318-gene	5316.08	27005.9	2.3447	1.6958e-23	1.1691e-21	K10355 ACTF; actin, other eukaryote	-	-	-
evm.model.LG16.628-gene	557.545	1171.05	1.0701	9.1279e-05	0.00058186	K18532 AK6, FAP7; adenylate kinase [EC:2.7.4.3]	-	-	GO:0004017(adenylate kinase activity),GO:0005524(ATP binding)
evm.model.LG17.888-gene	1018.41	2590.8	1.3466	1.3062e-06	1.2315e-05	-	GO:0006468(protein phosphorylation)	-	GO:0004672(protein kinase activity),GO:0005524(ATP binding)
evm.model.LG14.350-gene	786.69	179.163	-2.1355	0.00023905	0.0013673	-	GO:0055114(oxidation-reduction process)	-	GO:0016491(oxidoreductase activity)
evm.model.LG16.1084-gene	591.139	84.6123	-2.8059	0.00095501	0.0046502	K01728 pel; pectate lyase [EC:4.2.2.2]	-	-	-
evm.model.LG03.1249-gene	3311.95	891.643	-1.8934	1.2702e-13	3.4255e-12	-	-	-	-
evm.model.LG08.1361-gene	1600.74	686.006	-1.2221	3.6205e-05	0.00025168	K00873 PK, pyk; pyruvate kinase [EC:2.7.1.40]	GO:0006096(glycolytic process)	-	GO:0000287(magnesium ion binding),GO:0004743(pyruvate kinase activity),GO:0030955(potassium ion binding),GO:0003824(catalytic activity)
evm.model.LG08.656-gene	329.847	1079.28	1.711	0.00034822	0.0019128	K12261 HACL1; 2-hydroxyacyl-CoA lyase 1 [EC:4.1.-.-]	-	-	GO:0000287(magnesium ion binding),GO:0030976(thiamine pyrophosphate binding),GO:0003824(catalytic activity)
evm.model.LG01.152-gene	1920.46	12661.9	2.7212	1.6969e-10	3.0849e-09	-	-	-	-
evm.model.LG15.565-gene	608.917	80.647	-2.9161	3.6371e-17	1.4318e-15	-	-	-	GO:0009055(electron transfer activity)
evm.model.LG18.368-gene	1048.22	1761.91	0.74956	0.0052254	0.020074	K00951 relA; GTP pyrophosphokinase [EC:2.7.6.5]	GO:0015969(guanosine tetraphosphate metabolic process)	-	-
evm.model.LG08.1728-gene	753.672	1940.22	1.3648	1.1577e-05	8.9592e-05	-	-	-	-
evm.model.LG02.1815-gene	3.81775	115.746	4.9385	0.0030151	0.012493	K20660 CYP709; cytochrome P450 family 709	GO:0055114(oxidation-reduction process)	-	GO:0005506(iron ion binding),GO:0016705(oxidoreductase activity, acting on paired donors, with incorporation or reduction of molecular oxygen),GO:0020037(heme binding)
evm.model.LG15.329-gene	2857.17	667.647	-2.0975	1.0555e-22	6.757e-21	K05280 CYP75B1; flavonoid 3'-monooxygenase [EC:1.14.14.82]	GO:0055114(oxidation-reduction process)	-	GO:0005506(iron ion binding),GO:0016705(oxidoreductase activity, acting on paired donors, with incorporation or reduction of molecular oxygen),GO:0020037(heme binding)
evm.model.LG14.502-gene	1976.49	1225.34	-0.68999	0.0034472	0.014025	-	-	-	GO:0005515(protein binding)
evm.model.LG14.192-gene	1199.14	4047.96	1.7552	5.7976e-18	2.5103e-16	-	-	-	-
evm.model.LG15.806-gene	66.1287	950.208	3.8408	2.6712e-15	8.6784e-14	-	-	-	-
evm.model.LG03.262-gene	129.31	363.296	1.4914	0.00011625	0.00071986	-	-	-	-
evm.model.LG07.971-gene	879.335	19.9066	-5.4708	3.0995e-33	4.1054e-31	K15095 E1.1.1.208; (+)-neomenthol dehydrogenase [EC:1.1.1.208]	-	-	-
evm.model.LG05.401-gene	746.279	2924.8	1.9712	1.2918e-12	3.0956e-11	-	-	-	GO:0003682(chromatin binding)
evm.model.LG02.1670-gene	288.028	101.921	-1.499	0.0066341	0.024641	-	-	-	-
evm.model.LG17.601-gene	167.29	1411.87	3.0768	2.9735e-22	1.8422e-20	K14376 PAP; poly(A) polymerase [EC:2.7.7.19]	GO:0043631(RNA polyadenylation),GO:0031123(RNA 3'-end processing)	GO:0005634(nucleus)	GO:0004652(polynucleotide adenylyltransferase activity),GO:0003723(RNA binding),GO:0016779(nucleotidyltransferase activity)
evm.model.LG17.373-gene	6569.26	603.426	-3.4442	2.4677e-27	2.2959e-25	K00705 malQ; 4-alpha-glucanotransferase [EC:2.4.1.25]	GO:0005975(carbohydrate metabolic process)	-	GO:2001070(starch binding),GO:0004134(4-alpha-glucanotransferase activity),GO:0030246(carbohydrate binding)
evm.model.LG10.853-gene	335.884	135.255	-1.3131	0.0018013	0.0080586	-	-	-	GO:0005515(protein binding)
evm.model.LG02.257-gene	2935.93	5464.91	0.89628	4.8749e-06	4.0962e-05	K17491 SMEK, PPP4R3; protein phosphatase 4 regulatory subunit 3	-	-	-
evm.model.LG10.1012-gene	441.508	1133.3	1.3593	1.1091e-06	1.0639e-05	K15115 SLC25A32, MFT; solute carrier family 25 (mitochondrial folate transporter), member 32	GO:0055085(transmembrane transport)	-	GO:0022857(transmembrane transporter activity)
evm.model.LG05.750-gene	35.4505	0	-7.6462	0.0091965	0.032434	-	-	-	-
evm.model.LG08.834-gene	269.004	18.8107	-3.84	2.04e-13	5.3618e-12	-	-	-	GO:0005515(protein binding)
evm.model.LG09.230-gene	15238.2	8616.9	-0.82241	1.6216e-05	0.00012186	-	GO:0006468(protein phosphorylation)	-	GO:0004672(protein kinase activity),GO:0005524(ATP binding)
evm.model.LG12.1586-gene	161.787	1.85722	-6.4139	2.0149e-09	3.1101e-08	-	-	-	GO:0046983(protein dimerization activity)
evm.model.LG12.477-gene	422.937	147.474	-1.5212	0.0010117	0.004889	-	-	-	-
evm.model.LG17.840-gene	806.658	478.227	-0.75461	0.0076323	0.027698	K02976 RP-S26e, RPS26; small subunit ribosomal protein S26e	GO:0006412(translation)	GO:0005622(intracellular),GO:0005840(ribosome)	GO:0003735(structural constituent of ribosome)
evm.model.LG10.420-gene	1507.75	4642.18	1.6222	9.8636e-07	9.5917e-06	-	-	-	-
evm.model.LG08.1618-gene	400.177	781.64	0.96582	0.00046531	0.0024721	K16277 DRIP; E3 ubiquitin-protein ligase DRIP [EC:2.3.2.27]	-	-	-
evm.model.LG12.149-gene	879.64	152.472	-2.5282	1.0269e-14	3.1304e-13	-	-	-	-
evm.model.LG15.392-gene	579.421	1158.8	1.0006	0.0010617	0.0051013	K09587 CYP90B1, DWF4; steroid 22-alpha-hydroxylase [EC:1.14.13.-]	GO:0055114(oxidation-reduction process)	-	GO:0005506(iron ion binding),GO:0016705(oxidoreductase activity, acting on paired donors, with incorporation or reduction of molecular oxygen),GO:0020037(heme binding)
evm.model.LG16.627-gene	83.2345	9.02259	-3.2021	0.0003563	0.0019492	-	-	-	GO:0005515(protein binding)
evm.model.LG04.1742-gene	685.892	121.196	-2.5021	3.2708e-09	4.8967e-08	K01191 MAN2C1; alpha-mannosidase [EC:3.2.1.24]	GO:0006013(mannose metabolic process),GO:0005975(carbohydrate metabolic process)	-	GO:0004559(alpha-mannosidase activity),GO:0003824(catalytic activity),GO:0030246(carbohydrate binding)
evm.model.LG09.2031-gene	878.61	462.369	-0.92607	0.0024873	0.010612	K02883 RP-L18e, RPL18; large subunit ribosomal protein L18e	-	-	-
evm.model.LG03.1231-gene	14.3788	147.49	3.3604	3.1292e-07	3.3602e-06	-	GO:0055085(transmembrane transport)	GO:0016020(membrane)	GO:0022857(transmembrane transporter activity)
evm.model.LG10.1332-gene	200.163	59.3182	-1.7557	0.00057034	0.0029548	K02990 RP-S6, MRPS6, rpsF; small subunit ribosomal protein S6	GO:0006412(translation)	GO:0005840(ribosome)	GO:0003735(structural constituent of ribosome),GO:0019843(rRNA binding)
evm.model.Contig56.4-gene	840.779	4187.65	2.3161	2.99e-15	9.6745e-14	-	GO:0030244(cellulose biosynthetic process)	GO:0016020(membrane)	GO:0016760(cellulose synthase (UDP-forming) activity)
evm.model.LG17.1000-gene	55.0431	325.842	2.5662	2.5723e-06	2.2826e-05	-	-	-	-
evm.model.LG04.1163-gene	750.001	1535.2	1.033	4.2096e-05	0.0002886	-	-	-	-
evm.model.LG01.277-gene	28504.6	17232.6	-0.72606	0.0036137	0.014587	K00281 GLDC, gcvP; glycine dehydrogenase [EC:1.4.4.2]	GO:0006544(glycine metabolic process),GO:0055114(oxidation-reduction process),GO:0006546(glycine catabolic process)	-	GO:0004375(glycine dehydrogenase (decarboxylating) activity),GO:0003824(catalytic activity)
evm.model.LG05.469-gene	439.624	116.277	-1.9192	9.9593e-07	9.6744e-06	-	-	-	GO:0005515(protein binding)
evm.model.LG18.392-gene	1603.82	869.82	-0.88284	0.00012307	0.00075838	-	-	-	GO:0005515(protein binding)
evm.model.LG06.963-gene	611.398	300.862	-1.0233	0.0009283	0.004539	-	-	-	GO:0005515(protein binding)
evm.model.LG02.2660-gene	1657.38	518.412	-1.6769	4.5778e-08	5.6697e-07	K17361 ACOT9; acyl-coenzyme A thioesterase 9 [EC:3.1.2.-]	-	-	-
evm.model.LG07.223-gene	96.4869	28.3645	-1.7669	0.009945	0.034673	-	-	-	GO:0003677(DNA binding)
evm.model.LG09.793-gene	11647.5	7025.5	-0.72935	8.0425e-05	0.0005187	K03147 thiC; phosphomethylpyrimidine synthase [EC:4.1.99.17]	GO:0006508(proteolysis),GO:0009228(thiamine biosynthetic process)	-	GO:0004222(metalloendopeptidase activity),GO:0005524(ATP binding),GO:0051536(iron-sulfur cluster binding),GO:0016830(carbon-carbon lyase activity)
evm.model.LG08.1290-gene	2537.3	1354.41	-0.9057	3.9174e-05	0.00027015	K14552 NAN1, UTP17, WDR75; NET1-associated nuclear protein 1 (U3 small nucleolar RNA-associated protein 17)	-	-	GO:0005515(protein binding)
evm.model.Contig178.6-gene	0	63.2585	8.3905	4.0751e-06	3.4862e-05	K01051 E3.1.1.11; pectinesterase [EC:3.1.1.11]	GO:0042545(cell wall modification)	-	GO:0030599(pectinesterase activity),GO:0004857(enzyme inhibitor activity)
evm.model.LG01.1825-gene	55.2061	180.184	1.706	0.002282	0.0098647	-	-	-	-
evm.model.LG01.1702-gene	3.56283	504.345	7.1395	4.111e-26	3.487e-24	-	-	-	GO:0043531(ADP binding)
evm.model.LG01.2543-gene	529.177	188.537	-1.4897	5.0019e-05	0.00033758	-	-	-	-
evm.model.LG04.1585-gene	248.299	36.4919	-2.7655	6.8135e-07	6.8334e-06	-	-	-	-
evm.model.Contig39.19-gene	2430.2	1586.38	-0.61514	0.0069298	0.025514	-	-	-	GO:0046983(protein dimerization activity)
evm.model.LG01.1361-gene	83.1915	233.044	1.486	0.0087332	0.031048	K09775 K09775; uncharacterized protein	-	-	-
evm.model.LG09.1781-gene	155.524	1363.98	3.1341	2.4365e-15	7.9312e-14	-	-	-	-
evm.model.LG01.2680-gene	1599.17	715.19	-1.1606	5.0177e-06	4.2043e-05	-	-	-	GO:0003676(nucleic acid binding),GO:0005524(ATP binding)
evm.model.LG06.1321-gene	350.187	40.0349	-3.1269	5.1525e-05	0.00034652	-	-	-	-
evm.model.LG02.2397-gene	1.50872	41.7624	4.7788	0.00089448	0.0043912	-	-	-	-
evm.model.LG05.1980-gene	7484.56	4884.44	-0.61582	0.011248	0.038459	-	-	-	-
evm.model.Contig102.3-gene	989.311	398.403	-1.3127	0.0012777	0.0059851	-	-	-	-
evm.model.LG12.405-gene	224.919	31.418	-2.8419	4.5026e-07	4.6816e-06	-	-	-	-
evm.model.LG15.414-gene	398.701	34.2331	-3.5389	1.5954e-09	2.513e-08	-	-	-	-
evm.model.LG15.754-gene	436.614	1898.21	2.1196	1.1034e-06	1.0599e-05	K02998 RP-SAe, RPSA; small subunit ribosomal protein SAe	GO:0006412(translation)	GO:0005622(intracellular),GO:0005840(ribosome),GO:0015935(small ribosomal subunit)	GO:0003735(structural constituent of ribosome)
evm.model.LG03.747-gene	782.408	1440.92	0.88055	0.0018713	0.0083251	K11165 DHRS7; dehydrogenase/reductase SDR family member 7 [EC:1.1.-.-]	-	-	GO:0016491(oxidoreductase activity)
evm.model.LG05.1480-gene	229.253	58.6196	-1.9671	4.4889e-05	0.00030572	-	-	-	-
evm.model.LG12.241-gene	2723.9	644.875	-2.0784	4.5197e-21	2.465e-19	-	-	-	GO:0003676(nucleic acid binding)
evm.model.LG10.24-gene	650.857	1275.87	0.97114	0.00048771	0.0025713	-	GO:0006468(protein phosphorylation)	-	GO:0004672(protein kinase activity),GO:0005524(ATP binding)
evm.model.LG07.683-gene	733.963	434.536	-0.75635	0.010889	0.037484	-	-	-	-
evm.model.LG04.1272-gene	1535.12	5912.38	1.9457	1.4737e-09	2.3337e-08	K09553 STIP1; stress-induced-phosphoprotein 1	-	-	GO:0005515(protein binding)
evm.model.LG08.202-gene	419.492	208.013	-1.0123	0.0050695	0.019545	K07765 MBTPS2; S2P endopeptidase [EC:3.4.24.85]	GO:0006508(proteolysis)	-	GO:0004222(metalloendopeptidase activity)
evm.model.LG16.390-gene	17.5874	119.498	2.7664	0.014041	0.046345	K05658 ABCB1, CD243; ATP-binding cassette, subfamily B (MDR/TAP), member 1 [EC:7.6.2.2]	GO:0055085(transmembrane transport)	GO:0016021(integral component of membrane)	GO:0005524(ATP binding),GO:0016887(ATPase activity),GO:0042626(ATPase activity, coupled to transmembrane movement of substances)
evm.model.LG12.1492-gene	312.028	124.497	-1.3252	0.0034853	0.014147	K02961 RP-S17, MRPS17, rpsQ; small subunit ribosomal protein S17	GO:0006412(translation)	GO:0005622(intracellular),GO:0005840(ribosome)	GO:0003735(structural constituent of ribosome)
evm.model.LG04.721-gene	13.3517	572.594	5.4255	2.1338e-32	2.681e-30	-	-	-	GO:0016758(transferase activity, transferring hexosyl groups)
evm.model.Contig127.1-gene	164.267	38.5165	-2.0939	0.0018412	0.0082141	K10206 E2.6.1.83; LL-diaminopimelate aminotransferase [EC:2.6.1.83]	GO:0009058(biosynthetic process)	-	GO:0030170(pyridoxal phosphate binding),GO:0003824(catalytic activity)
evm.model.LG15.551-gene	932.06	443.646	-1.0716	0.0033623	0.013727	-	-	-	-
evm.model.LG16.868-gene	21.1858	120.448	2.5041	0.0006292	0.0032212	-	-	-	-
evm.model.LG04.327-gene	2443.51	280.951	-3.12	7.538e-11	1.4283e-09	K10534 NR; nitrate reductase (NAD(P)H) [EC:1.7.1.1 1.7.1.2 1.7.1.3]	GO:0042128(nitrate assimilation),GO:0055114(oxidation-reduction process),GO:0006809(nitric oxide biosynthetic process)	-	GO:0016491(oxidoreductase activity),GO:0043546(molybdopterin cofactor binding),GO:0050464(nitrate reductase (NADPH) activity),GO:0030151(molybdenum ion binding),GO:0020037(heme binding)
evm.model.LG03.581-gene	915.946	1636.21	0.83693	0.0060909	0.022902	-	GO:0006260(DNA replication)	GO:0009360(DNA polymerase III complex)	GO:0003887(DNA-directed DNA polymerase activity),GO:0005524(ATP binding),GO:0003677(DNA binding)
evm.model.LG08.773-gene	194.751	24.0519	-3.0174	8.5504e-08	1.0132e-06	K17871 ndh1; NADH:ubiquinone reductase (non-electrogenic) [EC:1.6.5.9]	GO:0055114(oxidation-reduction process)	-	GO:0016491(oxidoreductase activity)
evm.model.LG02.183-gene	7.63549	559.715	6.2002	0.008883	0.031502	K09422 MYBP; transcription factor MYB, plant	-	-	GO:0003677(DNA binding)
evm.model.LG04.1572-gene	51.2891	138.635	1.4352	0.01019	0.035403	K19761 GGACT; gamma-glutamylaminecyclotransferase [EC:2.3.2.-]	-	-	-
evm.model.Contig84.1-gene	196.076	536.336	1.4515	0.00014878	0.00089733	-	-	-	-
evm.model.LG08.426-gene	247.117	545.626	1.1426	0.0017395	0.0078175	-	-	-	-
evm.model.LG01.1840-gene	384.929	128.303	-1.5846	0.0086277	0.030746	K22698 SEY1; protein SEY1 [EC:3.6.5.-]	-	-	GO:0005525(GTP binding)
evm.model.LG08.1715-gene	328.759	133.988	-1.2951	0.0028558	0.011955	-	-	-	-
evm.model.LG06.769-gene	168.041	7.16537	-4.5488	5.1591e-10	8.752e-09	-	GO:0006508(proteolysis)	-	GO:0004190(aspartic-type endopeptidase activity)
evm.model.LG07.497-gene	509.605	154.388	-1.7222	2.2268e-06	2.0052e-05	-	-	-	GO:0005515(protein binding)
evm.model.LG12.866-gene	46.6636	202.299	2.119	8.2302e-05	0.00052966	K14724 SLC9A8, NHE8; solute carrier family 9 (sodium/hydrogen exchanger), member 8	-	-	-
evm.model.LG08.140-gene	110.922	293.37	1.4036	0.00068	0.0034524	-	-	-	-
evm.model.LG01.1225-gene	640.629	287.167	-1.1581	0.0001867	0.001097	K01056 PTH1, pth, spoVC; peptidyl-tRNA hydrolase, PTH1 family [EC:3.1.1.29]	-	-	GO:0004045(aminoacyl-tRNA hydrolase activity)
evm.model.LG11.480-gene	171.016	1026.7	2.5849	7.1498e-18	3.0759e-16	K00006 GPD1; glycerol-3-phosphate dehydrogenase (NAD+) [EC:1.1.1.8]	GO:0055114(oxidation-reduction process),GO:0005975(carbohydrate metabolic process),GO:0046168(glycerol-3-phosphate catabolic process),GO:0006072(glycerol-3-phosphate metabolic process)	GO:0009331(glycerol-3-phosphate dehydrogenase complex)	GO:0004367(glycerol-3-phosphate dehydrogenase [NAD+] activity),GO:0016616(oxidoreductase activity, acting on the CH-OH group of donors, NAD or NADP as acceptor),GO:0051287(NAD binding),GO:0016491(oxidoreductase activity)
evm.model.LG09.356-gene	2212.02	4191.15	0.92223	0.0023695	0.010186	K13424 WRKY33; WRKY transcription factor 33	GO:0006355(regulation of transcription, DNA-templated)	-	GO:0003700(DNA-binding transcription factor activity),GO:0043565(sequence-specific DNA binding)
evm.model.LG10.1605-gene	388.964	176.445	-1.1395	0.0055926	0.021288	K02151 ATPeV1F, ATP6S14; V-type H+-transporting ATPase subunit F	GO:0034220(ion transmembrane transport),GO:0015991(ATP hydrolysis coupled proton transport)	GO:0033180(proton-transporting V-type ATPase, V1 domain)	GO:0046961(proton-transporting ATPase activity, rotational mechanism)
evm.model.LG17.672-gene	1479.12	3905.57	1.4005	5.5762e-08	6.7843e-07	K15633 gpmI; 2,3-bisphosphoglycerate-independent phosphoglycerate mutase [EC:5.4.2.12]	GO:0006007(glucose catabolic process)	GO:0005737(cytoplasm)	GO:0004619(phosphoglycerate mutase activity),GO:0030145(manganese ion binding),GO:0003824(catalytic activity),GO:0046872(metal ion binding)
evm.model.LG09.921-gene	354.548	1534.98	2.1136	9.3758e-17	3.5308e-15	K09422 MYBP; transcription factor MYB, plant	-	-	GO:0003677(DNA binding)
evm.model.LG06.1028-gene	497.388	929.477	0.90129	0.0086297	0.030749	K15688 MUL1; E3 ubiquitin-protein ligase MUL1 [EC:2.3.2.27]	GO:0006996(organelle organization),GO:0016567(protein ubiquitination)	-	GO:0004842(ubiquitin-protein transferase activity)
evm.model.LG08.1-gene	553.343	1070.54	0.95196	0.00026002	0.0014744	K11662 ACTR6, ARP6; actin-related protein 6	-	-	-
evm.model.LG13.719-gene	279.373	1605.03	2.5237	2.3502e-15	7.6783e-14	K10666 RNF5; E3 ubiquitin-protein ligase RNF5 [EC:2.3.2.27]	-	-	GO:0046872(metal ion binding)
evm.model.LG03.757-gene	279.968	129.32	-1.1146	0.0080196	0.028905	-	-	-	-
evm.model.LG05.1845-gene	501.778	169.764	-1.5645	4.1091e-05	0.00028199	-	-	-	-
evm.model.LG16.1162-gene	198.413	65.785	-1.5922	0.0010981	0.0052444	K12462 ARHGDI, RHOGDI; Rho GDP-dissociation inhibitor	-	GO:0005737(cytoplasm)	GO:0005094(Rho GDP-dissociation inhibitor activity)
evm.model.LG03.628-gene	151.106	5.37507	-4.8231	9.1336e-08	1.0752e-06	-	-	-	-
evm.model.LG01.2844-gene	2574.52	7769.29	1.5933	6.1105e-15	1.9127e-13	K14513 EIN2; ethylene-insensitive protein 2	GO:0030001(metal ion transport),GO:0009873(ethylene-activated signaling pathway)	GO:0016020(membrane)	GO:0046873(metal ion transmembrane transporter activity)
evm.model.LG02.1484-gene	598.553	81.6843	-2.8749	1.1147e-09	1.7958e-08	-	GO:0006468(protein phosphorylation)	-	GO:0004672(protein kinase activity),GO:0005524(ATP binding),GO:0004674(protein serine/threonine kinase activity)
evm.model.LG13.266-gene	527.632	1334.73	1.3384	1.3866e-06	1.3022e-05	K01057 PGLS, pgl, devB; 6-phosphogluconolactonase [EC:3.1.1.31]	GO:0005975(carbohydrate metabolic process),GO:0006098(pentose-phosphate shunt)	-	GO:0017057(6-phosphogluconolactonase activity)
evm.model.LG06.1317-gene	484.622	264.909	-0.87175	0.0097628	0.034144	K15283 SLC35E1; solute carrier family 35, member E1	GO:0055085(transmembrane transport)	GO:0016021(integral component of membrane)	GO:0022857(transmembrane transporter activity)
evm.model.LG16.540-gene	1196.52	2498.99	1.0628	8.2211e-05	0.0005292	K03124 TFIIB, GTF2B, SUA7, tfb; transcription initiation factor TFIIB	GO:0006355(regulation of transcription, DNA-templated),GO:0070897(transcription preinitiation complex assembly)	-	GO:0017025(TBP-class protein binding)
evm.model.LG12.1250-gene	2771.02	913.08	-1.6015	5.8896e-13	1.4704e-11	K14172 LHCB7; light-harvesting complex II chlorophyll a/b binding protein 7	-	-	-
evm.model.LG16.301-gene	1317.79	633.606	-1.0567	1.6342e-05	0.00012274	-	-	-	GO:0005515(protein binding)
evm.model.LG05.795-gene	31284.4	8253.65	-1.9224	9.5506e-16	3.2383e-14	K11262 ACACA; acetyl-CoA carboxylase / biotin carboxylase 1 [EC:6.4.1.2 6.3.4.14 2.1.3.15]	GO:0006633(fatty acid biosynthetic process)	-	GO:0005524(ATP binding),GO:0016874(ligase activity),GO:0046872(metal ion binding),GO:0003989(acetyl-CoA carboxylase activity)
evm.model.LG04.1966-gene	1402.46	4247.15	1.5985	1.17e-12	2.8215e-11	K12119 CRY2; cryptochrome 2	GO:0009785(blue light signaling pathway)	-	GO:0009882(blue light photoreceptor activity)
evm.model.LG09.58-gene	35.3942	1.85722	-4.2355	0.012823	0.042917	-	-	-	-
evm.model.Contig36.5-gene	642.789	270.686	-1.2482	0.00023322	0.0013379	K14546 UTP5, WDR43; U3 small nucleolar RNA-associated protein 5	-	-	GO:0005515(protein binding)
evm.model.LG05.1234-gene	366.604	150.23	-1.2883	0.010748	0.037048	-	GO:0016567(protein ubiquitination)	-	GO:0004842(ubiquitin-protein transferase activity),GO:0005515(protein binding)
evm.model.LG14.736-gene	55.092	2.78584	-4.2923	0.0074699	0.027208	-	-	-	GO:0005515(protein binding)
evm.model.LG10.629-gene	117.284	2.32153	-5.6402	2.2276e-05	0.00016237	-	-	-	-
evm.model.LG07.348-gene	56.2406	295.227	2.3884	3.5899e-06	3.0937e-05	-	GO:0006468(protein phosphorylation)	-	GO:0004672(protein kinase activity),GO:0005524(ATP binding)
evm.model.LG09.1094-gene	2761.29	791.545	-1.8029	4.5667e-11	8.9367e-10	-	GO:0045454(cell redox homeostasis)	-	GO:0009055(electron transfer activity),GO:0015035(protein disulfide oxidoreductase activity)
evm.model.LG08.80-gene	616.966	1060.63	0.78124	0.0079861	0.028811	K18164 NDUFAF7; NADH dehydrogenase [ubiquinone] 1 alpha subcomplex assembly factor 7	-	-	-
evm.model.LG14.407-gene	533.865	241.661	-1.1429	0.0026532	0.011215	K08246 CPI1; cycloeucalenol cycloisomerase [EC:5.5.1.9]	-	-	GO:0047793(cycloeucalenol cycloisomerase activity)
evm.model.LG11.603-gene	6111.67	2043.84	-1.5802	6.3158e-14	1.7689e-12	-	-	-	GO:0003676(nucleic acid binding)
evm.model.LG16.1069-gene	382.363	689.318	0.85016	0.0033189	0.013581	K20029 ZDHHC3_7_25; palmitoyltransferase ZDHHC3/7/25 [EC:2.3.1.225]	-	-	-
evm.model.LG07.280-gene	340.095	1967.51	2.5335	2.6918e-08	3.4981e-07	-	-	-	GO:0003824(catalytic activity)
evm.model.LG10.831-gene	231.039	83.1651	-1.4736	0.0019399	0.0085679	-	-	-	GO:0005515(protein binding)
evm.model.LG01.2743-gene	762.898	458.734	-0.73371	0.0065706	0.024454	K05765 CFL; cofilin	GO:0030042(actin filament depolymerization)	GO:0005622(intracellular),GO:0015629(actin cytoskeleton)	GO:0003779(actin binding)
evm.model.LG07.40-gene	114.882	325.148	1.4993	0.00039576	0.0021385	K14488 SAUR; SAUR family protein	GO:0009733(response to auxin)	-	-
evm.model.LG04.1869-gene	562.026	135.753	-2.0498	1.2615e-09	2.0191e-08	-	GO:0006468(protein phosphorylation)	-	GO:0004672(protein kinase activity),GO:0005524(ATP binding),GO:0005515(protein binding)
evm.model.LG13.142-gene	336.818	1033.34	1.6175	2.6968e-07	2.9274e-06	-	GO:0007186(G-protein coupled receptor signaling pathway),GO:0007165(signal transduction)	-	GO:0003924(GTPase activity),GO:0019001(guanyl nucleotide binding),GO:0031683(G-protein beta/gamma-subunit complex binding)
evm.model.LG05.222-gene	350.281	118.565	-1.562	0.0014396	0.0066325	K00279 CKX; cytokinin dehydrogenase [EC:1.5.99.12]	GO:0009690(cytokinin metabolic process),GO:0055114(oxidation-reduction process)	-	GO:0003824(catalytic activity),GO:0050660(flavin adenine dinucleotide binding),GO:0071949(FAD binding),GO:0019139(cytokinin dehydrogenase activity),GO:0016491(oxidoreductase activity)
evm.model.LG12.1256-gene	256.19	616.092	1.2661	2.8262e-05	0.00020157	-	-	-	GO:0003676(nucleic acid binding)
evm.model.LG09.1308-gene	9.17977	54.0686	2.5581	0.012562	0.042174	-	GO:0006355(regulation of transcription, DNA-templated)	-	GO:0003677(DNA binding)
evm.model.LG11.841-gene	277.907	121.723	-1.1912	0.0074773	0.027231	-	GO:0006508(proteolysis)	-	GO:0004222(metalloendopeptidase activity),GO:0005524(ATP binding)
evm.model.LG12.306-gene	1741.62	1136.6	-0.61599	0.015219	0.049589	K02880 RP-L17e, RPL17; large subunit ribosomal protein L17e	GO:0006412(translation)	GO:0005840(ribosome),GO:0015934(large ribosomal subunit)	GO:0003735(structural constituent of ribosome)
evm.model.LG17.232-gene	9.81706	1411.46	7.1709	0.003194	0.013138	-	-	-	-
evm.model.LG02.622-gene	89.3968	12.7705	-2.8038	0.0015229	0.0069555	-	-	-	-
evm.model.LG11.596-gene	1057.99	2164.42	1.0323	0.000333	0.0018385	K13108 SNIP1; smad nuclear-interacting protein 1	-	-	GO:0005515(protein binding)
evm.model.LG04.325-gene	2298.62	78.3296	-4.8774	7.6192e-63	3.9397e-60	-	-	-	GO:0003677(DNA binding)
evm.model.Contig66.13-gene	9192.46	3556.9	-1.3697	0.00058479	0.0030163	-	GO:0015986(ATP synthesis coupled proton transport),GO:0015991(ATP hydrolysis coupled proton transport)	GO:0045263(proton-transporting ATP synthase complex, coupling factor F(o)),GO:0033177(proton-transporting two-sector ATPase complex, proton-transporting domain)	GO:0015078(proton transmembrane transporter activity)
evm.model.LG07.252-gene	651.502	2349.16	1.8501	2.7517e-17	1.0913e-15	K12590 RRP46, EXOSC5; exosome complex component RRP46	-	-	-
evm.model.LG02.1532-gene	385.754	159.7	-1.2715	0.0036443	0.014689	-	GO:0055114(oxidation-reduction process)	-	GO:0005506(iron ion binding),GO:0016705(oxidoreductase activity, acting on paired donors, with incorporation or reduction of molecular oxygen),GO:0020037(heme binding)
evm.model.LG02.596-gene	1077.66	686.135	-0.65133	0.014337	0.047168	-	GO:0019538(protein metabolic process)	-	-
evm.model.LG01.2592-gene	144.922	332.836	1.1988	0.0020752	0.0090861	-	-	-	-
evm.model.LG08.873-gene	91.7622	16.3218	-2.4907	0.00076084	0.0038032	-	-	-	GO:0005515(protein binding),GO:0043531(ADP binding)
evm.model.LG10.750-gene	38.5539	1.85722	-4.3593	0.0067598	0.025015	-	-	-	-
evm.model.LG08.491-gene	930.68	297.005	-1.6486	4.6999e-05	0.00031904	K14486 K14486, ARF; auxin response factor	GO:0006355(regulation of transcription, DNA-templated),GO:0009725(response to hormone)	GO:0005634(nucleus)	GO:0005515(protein binding),GO:0003677(DNA binding)
evm.model.LG12.942-gene	479.127	2770.47	2.5309	8.7027e-26	7.267e-24	-	-	-	GO:0005515(protein binding),GO:0003677(DNA binding)
evm.model.LG09.702-gene	758.997	119.64	-2.667	2.2034e-09	3.3796e-08	-	-	-	GO:0008168(methyltransferase activity)
evm.model.LG01.2773-gene	76.5905	254.757	1.7314	0.00064306	0.0032853	-	-	-	-
evm.model.LG11.965-gene	287.521	74.0087	-1.9577	0.00015469	0.00093009	-	-	-	GO:0005515(protein binding),GO:0008270(zinc ion binding)
evm.model.LG12.300-gene	1373.76	4516.06	1.7166	3.4516e-09	5.1502e-08	-	-	-	-
evm.model.LG15.849-gene	24.0402	86.821	1.8523	0.010602	0.036626	-	-	-	-
evm.model.LG10.1603-gene	529.224	302.351	-0.80733	0.0091871	0.032414	-	-	-	GO:0019825(oxygen binding),GO:0020037(heme binding)
evm.model.LG14.197-gene	121.653	397.069	1.7051	1.3376e-05	0.00010229	-	-	-	-
evm.model.LG08.155-gene	470.194	68.5374	-2.7778	4.1378e-13	1.0506e-11	-	-	-	GO:0030246(carbohydrate binding)
evm.model.LG14.851-gene	1137.53	697.906	-0.70511	0.0059511	0.022448	-	GO:0006281(DNA repair)	-	GO:0003676(nucleic acid binding),GO:0005524(ATP binding)
evm.model.LG17.396-gene	740.752	2328.44	1.652	8.0077e-07	7.9246e-06	K11654 SMARCA5, SNF2H, ISWI; SWI/SNF-related matrix-associated actin-dependent regulator of chromatin subfamily A member 5 [EC:3.6.4.-]	GO:0006338(chromatin remodeling),GO:0043044(ATP-dependent chromatin remodeling)	GO:0005634(nucleus)	GO:0005524(ATP binding),GO:0003676(nucleic acid binding),GO:0016818(hydrolase activity, acting on acid anhydrides, in phosphorus-containing anhydrides),GO:0031491(nucleosome binding),GO:0003677(DNA binding)
evm.model.LG10.397-gene	27.4119	112.174	2.0307	0.0050482	0.019474	-	-	-	-
evm.model.LG17.312-gene	204.223	703.557	1.7829	8.0306e-06	6.4321e-05	K14492 ARR-A; two-component response regulator ARR-A family	GO:0000160(phosphorelay signal transduction system)	-	-
evm.model.LG02.2228-gene	23.0132	0	-7.0237	0.0021079	0.0091983	-	GO:0006468(protein phosphorylation)	-	GO:0004672(protein kinase activity)
evm.model.LG02.466-gene	186.21	50.3332	-1.8897	0.0068849	0.025383	-	-	-	GO:0008270(zinc ion binding),GO:0005515(protein binding)
evm.model.LG09.273-gene	100.815	276.375	1.4551	0.00045926	0.0024467	-	-	-	-
evm.model.LG03.47-gene	343.561	2092.33	2.6064	1.3252e-28	1.3246e-26	-	-	-	-
evm.model.LG05.1341-gene	703.815	5252.35	2.9003	1.5731e-22	1.0023e-20	-	-	-	GO:0008289(lipid binding)
evm.model.LG12.132-gene	229.404	564.604	1.2979	0.011468	0.039127	-	GO:0006468(protein phosphorylation)	GO:0016021(integral component of membrane)	GO:0030247(polysaccharide binding),GO:0004672(protein kinase activity),GO:0005524(ATP binding),GO:0004674(protein serine/threonine kinase activity),GO:0005509(calcium ion binding)
evm.model.LG14.155-gene	500.028	1715.88	1.7789	4.0922e-14	1.1706e-12	K03671 trxA; thioredoxin 1	GO:0045454(cell redox homeostasis),GO:0006662(glycerol ether metabolic process)	-	GO:0015035(protein disulfide oxidoreductase activity)
evm.model.LG11.804-gene	260.503	59.2638	-2.1376	0.013785	0.04569	-	GO:0055114(oxidation-reduction process)	-	GO:0005506(iron ion binding),GO:0016705(oxidoreductase activity, acting on paired donors, with incorporation or reduction of molecular oxygen),GO:0020037(heme binding)
evm.model.LG04.639-gene	22447.8	52314.7	1.2206	9.7908e-10	1.5926e-08	K09872 PIP; aquaporin PIP	GO:0055085(transmembrane transport)	GO:0016020(membrane)	GO:0015267(channel activity)
evm.model.LG07.468-gene	414.775	1013.27	1.289	3.7186e-05	0.00025763	K09338 HD-ZIP; homeobox-leucine zipper protein	GO:0006355(regulation of transcription, DNA-templated)	-	GO:0043565(sequence-specific DNA binding),GO:0003677(DNA binding),GO:0003700(DNA-binding transcription factor activity)
evm.model.Contig96.10-gene	19227.7	29423.8	0.6138	0.0004614	0.0024567	K02256 COX1; cytochrome c oxidase subunit 1 [EC:1.9.3.1]	GO:0055114(oxidation-reduction process),GO:0009060(aerobic respiration)	GO:0016021(integral component of membrane),GO:0045277(respiratory chain complex IV)	GO:0004129(cytochrome-c oxidase activity),GO:0020037(heme binding)
evm.model.LG14.731-gene	88.6113	14.1341	-2.6522	0.010904	0.037516	K18696 GDE1; glycerophosphodiester phosphodiesterase [EC:3.1.4.46]	GO:0006629(lipid metabolic process)	-	GO:0008081(phosphoric diester hydrolase activity)
evm.model.LG04.1489-gene	2673.4	3901.42	0.54528	0.0044799	0.017585	-	-	-	GO:0003676(nucleic acid binding)
evm.model.LG08.947-gene	64.7964	6.06944	-3.4075	0.0053249	0.020416	-	-	-	GO:0043531(ADP binding)
evm.model.LG05.1611-gene	202.176	650.404	1.6844	0.0024454	0.010461	K01937 pyrG, CTPS; CTP synthase [EC:6.3.4.2]	GO:0006221(pyrimidine nucleotide biosynthetic process),GO:0006241(CTP biosynthetic process)	-	GO:0003883(CTP synthase activity)
evm.model.LG03.223-gene	6786.95	3882.89	-0.80553	0.0003798	0.0020631	K16054 DEP1; methylthioribulose 1-phosphate dehydratase / enolase-phosphatase E1 [EC:4.2.1.109 3.1.3.77]	GO:0019509(L-methionine salvage from methylthioadenosine)	GO:0005737(cytoplasm)	GO:0046872(metal ion binding),GO:0000287(magnesium ion binding),GO:0043874(acireductone synthase activity)
evm.model.LG06.970-gene	7077.13	4690.49	-0.59346	0.0063964	0.023904	K00695 E2.4.1.13; sucrose synthase [EC:2.4.1.13]	GO:0005985(sucrose metabolic process)	-	GO:0016157(sucrose synthase activity)
evm.model.LG11.419-gene	40.6213	1.99107	-4.364	0.011923	0.040384	K04713 SUR2; sphinganine C4-monooxygenase [EC:1.14.18.5]	GO:0008610(lipid biosynthetic process),GO:0055114(oxidation-reduction process)	-	GO:0005506(iron ion binding),GO:0016491(oxidoreductase activity)
evm.model.LG04.1642-gene	328.124	120.862	-1.4406	0.010567	0.036529	K23050 -	-	-	-
evm.model.LG15.461-gene	1193.08	578.554	-1.0445	0.00014333	0.00086894	-	-	-	-
evm.model.LG02.1230-gene	154.832	31.1838	-2.3127	0.0013032	0.0060959	-	-	-	-
evm.model.LG01.1324-gene	4228.51	2128.81	-0.99016	4.0523e-06	3.4678e-05	-	-	-	GO:0003723(RNA binding)
evm.model.LG09.1536-gene	1264.63	629.013	-1.008	0.00038183	0.0020728	-	-	-	GO:0003676(nucleic acid binding)
evm.model.LG10.676-gene	325.897	1057.14	1.6967	1.3017e-08	1.7722e-07	-	-	-	-
evm.model.Contig74.18-gene	97685.9	67268.9	-0.53821	0.0049413	0.019111	K05574 ndhC; NAD(P)H-quinone oxidoreductase subunit 3 [EC:7.1.1.2]	GO:0055114(oxidation-reduction process)	-	GO:0016651(oxidoreductase activity, acting on NAD(P)H),GO:0008137(NADH dehydrogenase (ubiquinone) activity)
evm.model.LG02.26-gene	1930.56	977.899	-0.98145	1.7669e-05	0.00013156	K02881 RP-L18, MRPL18, rplR; large subunit ribosomal protein L18	GO:0006412(translation)	GO:0005622(intracellular),GO:0005840(ribosome)	GO:0003735(structural constituent of ribosome)
evm.model.LG09.599-gene	272.588	523.599	0.94209	0.0026941	0.011352	-	GO:0006812(cation transport),GO:0055085(transmembrane transport)	GO:0016021(integral component of membrane)	GO:0015299(solute:proton antiporter activity)
evm.model.LG16.32-gene	100.198	2.42192	-5.3769	9.9725e-08	1.1668e-06	K22936 CNPY1_2; protein canopy 1/2	-	-	-
evm.model.LG09.1053-gene	1834.32	830.421	-1.1436	4.5826e-06	3.8747e-05	-	-	-	GO:0005515(protein binding)
evm.model.LG02.832-gene	13946.2	19227	0.46326	0.011171	0.038257	K10691 UBR4, ZUBR1; E3 ubiquitin-protein ligase UBR4 [EC:2.3.2.27]	-	-	GO:0008270(zinc ion binding)
evm.model.LG07.904-gene	2177.71	1377.07	-0.66124	0.0022561	0.009759	K20717 YDA; mitogen-activated protein kinase kinase kinase YODA [EC:2.7.11.25]	GO:0006468(protein phosphorylation)	-	GO:0004672(protein kinase activity),GO:0005524(ATP binding)
evm.model.LG06.360-gene	447.089	905.919	1.0186	0.0016058	0.0072897	K13412 CPK; calcium-dependent protein kinase [EC:2.7.11.1]	GO:0006468(protein phosphorylation)	-	GO:0005524(ATP binding),GO:0004672(protein kinase activity),GO:0005509(calcium ion binding)
evm.model.LG10.473-gene	340.445	119.824	-1.5061	9.9932e-05	0.00063059	-	GO:0006468(protein phosphorylation)	-	GO:0004672(protein kinase activity),GO:0005524(ATP binding)
evm.model.LG02.1229-gene	728.254	153.413	-2.2481	2.9568e-08	3.8095e-07	-	GO:0000723(telomere maintenance)	-	-
evm.model.LG06.876-gene	2413.07	490.068	-2.3001	1.001e-22	6.4237e-21	-	GO:0006508(proteolysis)	-	GO:0005515(protein binding),GO:0004252(serine-type endopeptidase activity)
evm.model.LG01.2893-gene	729.869	1548.77	1.0855	2.7502e-06	2.43e-05	K20843 GALT2S; hydroxyproline O-galactosyltransferase 2/3/4/5/6 [EC:2.4.1.-]	GO:0006486(protein glycosylation)	GO:0016020(membrane)	GO:0030246(carbohydrate binding),GO:0008378(galactosyltransferase activity)
evm.model.LG04.1988-gene	703.024	355.608	-0.98339	0.00091725	0.0044915	K03679 RRP4, EXOSC2; exosome complex component RRP4	-	-	GO:0003723(RNA binding)
evm.model.Contig10.12-gene	371.08	688.984	0.89218	0.0027157	0.011427	K19986 EXOC8, SEC84; exocyst complex component 8	-	-	-
evm.model.LG06.97-gene	91.8259	23.0229	-1.9952	0.0048499	0.018831	K18211 SNAP25; synaptosomal-associated protein 25	-	-	-
evm.model.LG02.1420-gene	402.999	49.5678	-3.0257	1.137e-07	1.3178e-06	-	-	-	GO:0005515(protein binding),GO:0008270(zinc ion binding)
evm.model.LG12.910-gene	1779.74	104.829	-4.0849	2.5387e-35	3.7505e-33	-	-	-	-
evm.model.LG08.1406-gene	5330.66	1264.05	-2.0763	5.3696e-22	3.2227e-20	-	GO:0006355(regulation of transcription, DNA-templated)	-	GO:0003677(DNA binding)
evm.model.LG05.142-gene	628.297	1892.72	1.591	2.4402e-06	2.177e-05	-	-	-	GO:0016788(hydrolase activity, acting on ester bonds)
evm.model.LG02.352-gene	517.369	188.696	-1.4555	6.82e-05	0.00044715	K10858 PMS2; DNA mismatch repair protein PMS2	GO:0006298(mismatch repair)	-	GO:0005524(ATP binding),GO:0030983(mismatched DNA binding)
evm.model.LG10.87-gene	203.591	512.204	1.3305	0.00016031	0.00095959	-	-	GO:0016020(membrane)	GO:0008375(acetylglucosaminyltransferase activity)
evm.model.LG03.27-gene	11.9705	92.3885	2.9545	0.00026843	0.0015166	-	-	-	-
evm.model.LG11.814-gene	2447.33	4874.77	0.99419	5.3123e-07	5.4394e-06	-	-	-	GO:0003676(nucleic acid binding),GO:0003677(DNA binding)
evm.model.LG07.838-gene	94.8434	635.417	2.7442	2.6921e-10	4.7685e-09	-	GO:0006468(protein phosphorylation)	-	GO:0004672(protein kinase activity),GO:0005524(ATP binding)
evm.model.LG08.1161-gene	954.415	1803.66	0.9178	0.00043695	0.002338	K00167 BCKDHB, bkdA2; 2-oxoisovalerate dehydrogenase E1 component beta subunit [EC:1.2.4.4]	-	-	GO:0003824(catalytic activity)
evm.model.LG02.2495-gene	2.72696	286.071	6.7768	9.6812e-15	2.9614e-13	-	GO:0055114(oxidation-reduction process)	-	GO:0005506(iron ion binding),GO:0016705(oxidoreductase activity, acting on paired donors, with incorporation or reduction of molecular oxygen),GO:0020037(heme binding)
evm.model.LG06.716-gene	1278.1	2526.69	0.98316	3.502e-06	3.0267e-05	K08819 CDK12_13; cyclin-dependent kinase 12/13 [EC:2.7.11.22 2.7.11.23]	GO:0006468(protein phosphorylation)	-	GO:0004672(protein kinase activity),GO:0005524(ATP binding)
evm.model.LG05.1693-gene	1664.17	982.454	-0.76007	0.0048843	0.018936	-	GO:0006508(proteolysis)	-	GO:0008234(cysteine-type peptidase activity)
evm.model.Contig61.18-gene	337.06	697.76	1.0491	0.00046772	0.002482	-	-	-	GO:0005515(protein binding)
evm.model.LG09.119-gene	277.907	925.303	1.7361	4.5614e-06	3.8592e-05	K01692 paaF, echA; enoyl-CoA hydratase [EC:4.2.1.17]	-	-	GO:0003824(catalytic activity)
evm.model.LG07.1129-gene	458.666	192.566	-1.2522	0.012355	0.041598	-	-	-	-
evm.model.LG13.471-gene	757.052	1947.81	1.364	1.2687e-05	9.7525e-05	-	-	-	GO:0003924(GTPase activity),GO:0005525(GTP binding)
evm.model.LG06.1354-gene	56.9268	1.49331	-5.2751	0.00044252	0.0023646	K20858 MCU; calcium uniporter protein, mitochondrial	-	-	-
evm.model.LG09.1319-gene	5239.67	1334.82	-1.9729	1.0101e-14	3.0829e-13	-	-	-	GO:0005515(protein binding)
evm.model.LG10.303-gene	1234.25	383.592	-1.6866	2.8176e-07	3.0536e-06	-	-	-	-
evm.model.LG01.1441-gene	323.254	751.033	1.2156	9.6975e-05	0.00061453	-	-	-	-
evm.model.LG16.778-gene	1504.99	972.465	-0.63021	0.0066624	0.024713	-	GO:0006355(regulation of transcription, DNA-templated),GO:0009725(response to hormone)	GO:0005634(nucleus)	GO:0005515(protein binding),GO:0003677(DNA binding)
evm.model.LG01.1223-gene	2695.67	14701	2.447	7.0876e-24	5.015e-22	-	-	-	GO:0003677(DNA binding)
evm.model.LG18.193-gene	832.96	2380.99	1.5157	6.5108e-06	5.3162e-05	K12591 RRP6, EXOSC10; exosome complex exonuclease RRP6 [EC:3.1.13.-]	GO:0006139(nucleobase-containing compound metabolic process),GO:0006396(RNA processing),GO:0044237(cellular metabolic process)	GO:0000176(nuclear exosome (RNase complex)),GO:0005622(intracellular)	GO:0003676(nucleic acid binding),GO:0008408(3'-5' exonuclease activity),GO:0000166(nucleotide binding),GO:0003824(catalytic activity)
evm.model.LG11.284-gene	2437.29	1607.14	-0.6008	0.0032818	0.013455	-	-	-	GO:0003779(actin binding)
evm.model.LG18.22-gene	385.946	102.436	-1.9123	1.5134e-05	0.00011431	K02935 RP-L7, MRPL12, rplL; large subunit ribosomal protein L7/L12	GO:0006412(translation)	GO:0005622(intracellular),GO:0005840(ribosome)	GO:0003735(structural constituent of ribosome)
evm.model.LG03.33-gene	22.404	0	-6.9852	0.002437	0.010431	K11251 H2A; histone H2A	-	GO:0000786(nucleosome),GO:0005634(nucleus)	GO:0003677(DNA binding),GO:0046982(protein heterodimerization activity)
evm.model.LG09.2004-gene	1247.01	6115.78	2.2938	1.3224e-23	9.2353e-22	-	-	-	-
evm.model.LG14.334-gene	1991.86	834.713	-1.2546	0.0017856	0.0080004	K01952 purL, PFAS; phosphoribosylformylglycinamidine synthase [EC:6.3.5.3]	GO:0006189('de novo' IMP biosynthetic process)	-	GO:0004642(phosphoribosylformylglycinamidine synthase activity)
evm.model.LG09.1467-gene	1.63618	32.2755	4.336	0.01196	0.040466	-	GO:0005975(carbohydrate metabolic process)	-	GO:0004553(hydrolase activity, hydrolyzing O-glycosyl compounds)
evm.model.LG08.1724-gene	1640.85	2610.23	0.66955	0.0052292	0.020083	-	-	-	GO:0046982(protein heterodimerization activity)
evm.model.LG12.215-gene	124.875	301.339	1.2725	0.0085656	0.030558	K00134 GAPDH, gapA; glyceraldehyde 3-phosphate dehydrogenase [EC:1.2.1.12]	GO:0055114(oxidation-reduction process),GO:0006006(glucose metabolic process)	-	GO:0016620(oxidoreductase activity, acting on the aldehyde or oxo group of donors, NAD or NADP as acceptor),GO:0050661(NADP binding),GO:0051287(NAD binding)
evm.model.LG05.1806-gene	41.5847	0.995537	-5.408	0.0022975	0.0099174	-	-	-	-
evm.model.LG03.1288-gene	2398.28	3868.14	0.68953	0.0015978	0.0072593	-	-	-	-
evm.model.LG02.642-gene	1083.33	1963.99	0.85825	0.0075318	0.027404	-	-	-	GO:0046872(metal ion binding),GO:0003676(nucleic acid binding)
evm.model.LG13.771-gene	1542.69	789.592	-0.96648	9.4902e-05	0.00060267	-	-	-	-
evm.model.LG08.1368-gene	39.7365	148.498	1.9007	0.0015415	0.0070333	-	-	-	-
evm.model.LG18.562-gene	883.561	3069.51	1.7962	3.6806e-14	1.0607e-12	-	GO:0006355(regulation of transcription, DNA-templated)	-	GO:0003677(DNA binding)
evm.model.LG09.74-gene	1.02706	106.778	6.7046	3.9359e-07	4.1502e-06	-	-	-	-
evm.model.LG02.842-gene	402.351	703.151	0.80555	0.0054338	0.020762	-	-	-	-
evm.model.LG04.1108-gene	316.065	935.049	1.5641	7.2703e-08	8.6881e-07	-	GO:0006508(proteolysis)	-	GO:0004252(serine-type endopeptidase activity)
evm.model.LG05.828-gene	150.61	48.3966	-1.6368	0.013902	0.045973	-	-	-	GO:0005515(protein binding)
evm.model.LG05.212-gene	90.0623	0.928612	-6.5631	1.0672e-06	1.0278e-05	-	-	-	-
evm.model.LG01.2831-gene	308.182	46.6774	-2.7239	1.0126e-08	1.3977e-07	-	-	-	GO:0005515(protein binding)
evm.model.LG12.1059-gene	884.054	8164.46	3.2074	1.8117e-20	9.5145e-19	K18875 EDS1; enhanced disease susceptibility 1 protein	GO:0006629(lipid metabolic process)	-	-
evm.model.LG10.1270-gene	435.777	944.808	1.1162	5.7971e-05	0.0003862	K17795 TIM17; mitochondrial import inner membrane translocase subunit TIM17	-	-	-
evm.model.LG09.191-gene	956.361	117.097	-3.0283	6.2157e-16	2.1509e-14	-	-	-	GO:0003677(DNA binding)
evm.model.LG01.398-gene	4313.57	2359.31	-0.87047	0.00011042	0.00068695	-	-	-	GO:0016788(hydrolase activity, acting on ester bonds)
evm.model.LG01.2697-gene	128.631	473.228	1.878	0.008858	0.031438	K16903 TAA1; L-tryptophan---pyruvate aminotransferase [EC:2.6.1.99]	-	-	GO:0003824(catalytic activity),GO:0016846(carbon-sulfur lyase activity)
evm.model.LG13.428-gene	265.265	656.779	1.3069	0.00019278	0.0011281	-	-	-	-
evm.model.LG05.227-gene	155.617	3.45092	-5.5142	2.9197e-09	4.398e-08	K09422 MYBP; transcription factor MYB, plant	-	-	GO:0003677(DNA binding)
evm.model.LG02.979-gene	163.274	16.5519	-3.2973	4.081e-06	3.4879e-05	-	-	-	-
evm.model.LG03.317-gene	673.009	174.412	-1.9492	7.6905e-06	6.1892e-05	K00224 -	-	-	GO:0016491(oxidoreductase activity)
evm.model.LG11.471-gene	1334.57	251.624	-2.4066	2.3549e-19	1.1307e-17	K09754 CYP98A, C3'H; 5-O-(4-coumaroyl)-D-quinate 3'-monooxygenase [EC:1.14.14.96]	GO:0055114(oxidation-reduction process)	-	GO:0005506(iron ion binding),GO:0016705(oxidoreductase activity, acting on paired donors, with incorporation or reduction of molecular oxygen),GO:0020037(heme binding)
evm.model.LG10.106-gene	30.1033	0.928612	-4.993	0.005179	0.019922	-	-	-	-
evm.model.LG04.477-gene	65.7108	1.85722	-5.1233	0.00016871	0.0010035	-	GO:0055114(oxidation-reduction process)	-	GO:0005507(copper ion binding),GO:0016491(oxidoreductase activity)
evm.model.LG12.1306-gene	855.086	469.116	-0.86655	0.006502	0.024238	K07277 SAM50, TOB55, bamA; outer membrane protein insertion porin family	-	GO:0019867(outer membrane)	-
evm.model.LG16.263-gene	282.171	108.526	-1.3793	0.01177	0.039963	-	-	-	-
evm.model.LG03.1010-gene	356.553	12.3397	-4.8461	4.3424e-17	1.6995e-15	-	-	-	GO:0008168(methyltransferase activity)
evm.model.LG17.743-gene	60.9787	528.966	3.1199	1.5738e-15	5.2503e-14	-	-	-	-
evm.model.LG10.1105-gene	196.522	3.71445	-5.7025	1.8387e-09	2.8677e-08	K00547 mmuM, BHMT2; homocysteine S-methyltransferase [EC:2.1.1.10]	GO:0009086(methionine biosynthetic process)	-	GO:0008270(zinc ion binding),GO:0047150(betaine-homocysteine S-methyltransferase activity)
evm.model.LG17.1-gene	3807.47	1764.09	-1.1098	8.0708e-07	7.9841e-06	K06215 pdxS, pdx1; pyridoxal 5'-phosphate synthase pdxS subunit [EC:4.3.3.6]	GO:0042819(vitamin B6 biosynthetic process),GO:0042823(pyridoxal phosphate biosynthetic process)	-	GO:0003824(catalytic activity)
evm.model.LG14.768-gene	35.3023	215.701	2.6151	1.8905e-06	1.7249e-05	K01191 MAN2C1; alpha-mannosidase [EC:3.2.1.24]	GO:0005975(carbohydrate metabolic process)	-	GO:0003824(catalytic activity),GO:0030246(carbohydrate binding)
evm.model.LG13.794-gene	619.633	1017.25	0.71558	0.00686	0.025309	-	GO:0015031(protein transport),GO:0009306(protein secretion)	GO:0005886(plasma membrane),GO:0016021(integral component of membrane)	GO:0008565(protein transporter activity)
evm.model.LG06.322-gene	1185.67	5426.64	2.194	2.2662e-13	5.91e-12	-	-	-	-
evm.model.LG05.124-gene	43.5053	207.536	2.2498	0.0086091	0.030696	-	-	-	-
evm.model.LG10.1541-gene	2186.16	4352.46	0.99324	7.6396e-06	6.1538e-05	K17086 TM9SF2_4; transmembrane 9 superfamily member 2/4	-	GO:0016021(integral component of membrane)	-
evm.model.LG05.520-gene	162.948	373.264	1.1966	0.0024968	0.010643	K07950 ARL5B; ADP-ribosylation factor-like protein 5B	-	-	GO:0005525(GTP binding)
evm.model.LG01.2212-gene	208.818	437.284	1.0662	0.0017138	0.0077213	-	-	-	-
evm.model.LG06.178-gene	822.807	2136.01	1.3765	4.0738e-07	4.2838e-06	-	-	-	GO:0005515(protein binding)
evm.model.LG13.826-gene	662.175	1608.62	1.2807	3.1692e-08	4.052e-07	-	GO:0016567(protein ubiquitination)	-	GO:0004842(ubiquitin-protein transferase activity),GO:0005515(protein binding)
evm.model.LG11.24-gene	487.474	196.376	-1.3117	0.0077921	0.02821	K03038 PSMD7, RPN8; 26S proteasome regulatory subunit N8	-	GO:0005838(proteasome regulatory particle)	GO:0005515(protein binding)
evm.model.LG17.56-gene	613.201	38.4161	-3.9961	1.0627e-24	8.0492e-23	-	-	-	-
evm.model.LG01.804-gene	332.708	3346.18	3.3308	4.036e-12	9.111e-11	K10581 UBE2O; ubiquitin-conjugating enzyme E2 O [EC:2.3.2.24]	-	-	-
evm.model.LG02.2485-gene	693.989	2819.97	2.0233	7.5737e-09	1.0679e-07	-	GO:0006468(protein phosphorylation)	-	GO:0004672(protein kinase activity),GO:0005524(ATP binding)
evm.model.LG09.1091-gene	747.365	2022.25	1.4361	4.4524e-10	7.63e-09	K17871 ndh1; NADH:ubiquinone reductase (non-electrogenic) [EC:1.6.5.9]	GO:0055114(oxidation-reduction process)	-	GO:0016491(oxidoreductase activity)
evm.model.LG06.1121-gene	629.904	369.42	-0.76934	0.014624	0.047954	-	GO:0007186(G-protein coupled receptor signaling pathway),GO:0007165(signal transduction)	-	GO:0003924(GTPase activity),GO:0019001(guanyl nucleotide binding),GO:0031683(G-protein beta/gamma-subunit complex binding)
evm.model.LG10.1248-gene	215.442	81.2869	-1.4078	0.015238	0.049635	K02200 ccmH; cytochrome c-type biogenesis protein CcmH	-	-	-
evm.model.LG03.748-gene	180.55	65.9523	-1.4536	0.0040971	0.016272	K02923 RP-L38e, RPL38; large subunit ribosomal protein L38e	GO:0006412(translation)	GO:0005622(intracellular),GO:0005840(ribosome)	GO:0003735(structural constituent of ribosome)
evm.model.LG13.666-gene	1979.23	850.236	-1.2193	2.9953e-06	2.6285e-05	-	-	-	-
evm.model.Contig181.5-gene	5929.42	12142.8	1.0342	2.8314e-07	3.0673e-06	K03879 ND2; NADH-ubiquinone oxidoreductase chain 2 [EC:7.1.1.2]	-	-	-
evm.model.LG01.359-gene	28914.2	17000.6	-0.76617	0.0017047	0.0076856	-	GO:0009767(photosynthetic electron transport chain),GO:0019684(photosynthesis, light reaction)	GO:0009521(photosystem),GO:0016020(membrane)	GO:0016168(chlorophyll binding)
evm.model.LG05.1970-gene	474.621	263.14	-0.85111	0.0081256	0.029252	K02151 ATPeV1F, ATP6S14; V-type H+-transporting ATPase subunit F	GO:0034220(ion transmembrane transport),GO:0015991(ATP hydrolysis coupled proton transport)	GO:0033180(proton-transporting V-type ATPase, V1 domain)	GO:0046961(proton-transporting ATPase activity, rotational mechanism)
evm.model.LG12.1015-gene	241.883	662.46	1.4536	0.0010683	0.0051268	K05016 CLCN7; chloride channel 7	-	-	-
evm.model.LG08.98-gene	37.7106	321.643	3.0955	8.161e-10	1.3429e-08	K14397 NUDT21, CPSF5, CFIM25; cleavage and polyadenylation specificity factor subunit 5	GO:0006378(mRNA polyadenylation)	GO:0005849(mRNA cleavage factor complex)	GO:0003729(mRNA binding),GO:0016787(hydrolase activity)
evm.model.LG03.1321-gene	5411.18	3161.91	-0.77523	0.0001136	0.00070528	K00700 GBE1, glgB; 1,4-alpha-glucan branching enzyme [EC:2.4.1.18]	GO:0005975(carbohydrate metabolic process),GO:0005978(glycogen biosynthetic process)	-	GO:0003824(catalytic activity),GO:0043169(cation binding),GO:0003844(1,4-alpha-glucan branching enzyme activity),GO:0004553(hydrolase activity, hydrolyzing O-glycosyl compounds)
evm.model.LG18.667-gene	5818.64	841.832	-2.7888	1.0328e-24	7.8445e-23	K00588 E2.1.1.104; caffeoyl-CoA O-methyltransferase [EC:2.1.1.104]	-	-	GO:0008171(O-methyltransferase activity)
evm.model.LG06.447-gene	2066.76	4532.85	1.1329	9.5719e-08	1.1224e-06	K13174 THOC5; THO complex subunit 5	-	-	-
evm.model.LG16.1233-gene	1731.49	2613.44	0.59374	0.006767	0.025024	K15501 PPP6R3, SAPS3; serine/threonine-protein phosphatase 6 regulatory subunit 3	-	-	-
evm.model.LG08.914-gene	0.545392	26.8335	5.6903	0.0080242	0.028918	-	-	-	-
evm.model.LG01.2796-gene	5147.38	7863.66	0.61134	0.0021878	0.0095096	K11093 SNRP70; U1 small nuclear ribonucleoprotein 70kDa	-	-	GO:0003676(nucleic acid binding),GO:0030619(U1 snRNA binding)
evm.model.LG03.727-gene	170.746	37.0148	-2.203	0.011737	0.039881	K01183 E3.2.1.14; chitinase [EC:3.2.1.14]	GO:0005975(carbohydrate metabolic process),GO:0006032(chitin catabolic process),GO:0016998(cell wall macromolecule catabolic process)	-	GO:0004568(chitinase activity)
evm.model.LG14.509-gene	6119.77	2468.97	-1.3095	5.0823e-09	7.3947e-08	K03768 PPIB, ppiB; peptidyl-prolyl cis-trans isomerase B (cyclophilin B) [EC:5.2.1.8]	GO:0000413(protein peptidyl-prolyl isomerization)	-	GO:0003755(peptidyl-prolyl cis-trans isomerase activity)
evm.model.LG04.819-gene	1096.13	270.51	-2.0191	3.261e-13	8.3826e-12	-	-	-	-
evm.model.LG05.2070-gene	950.809	2646.31	1.4764	8.5472e-10	1.4047e-08	K00326 E1.6.2.2; cytochrome-b5 reductase [EC:1.6.2.2]	GO:0055114(oxidation-reduction process)	-	GO:0016491(oxidoreductase activity)
evm.model.LG09.638-gene	470.039	215.379	-1.1267	0.0020783	0.0090967	-	-	-	GO:0008270(zinc ion binding),GO:0005515(protein binding)
evm.model.LG06.161-gene	1541.03	4539.08	1.5582	8.8704e-11	1.6702e-09	-	-	-	-
evm.model.LG01.1487-gene	1967.4	2831.49	0.52524	0.0099864	0.034795	-	-	-	-
evm.model.LG09.1770-gene	5359.42	9104.8	0.76453	0.00034425	0.0018948	K03254 EIF3A; translation initiation factor 3 subunit A	-	GO:0005852(eukaryotic translation initiation factor 3 complex)	-
evm.model.LG05.1364-gene	50.0501	0	-8.1457	3.44e-05	0.00024031	K16040 ROMT; trans-resveratrol di-O-methyltransferase [EC:2.1.1.240]	-	-	GO:0046983(protein dimerization activity),GO:0008168(methyltransferase activity),GO:0008171(O-methyltransferase activity)
evm.model.LG09.569-gene	141.706	274.953	0.95626	0.015233	0.049628	K15276 SLC35B2, PAPST1; solute carrier family 35 (adenosine 3'-phospho 5'-phosphosulfate transporter), member B2	GO:0055085(transmembrane transport)	-	-
evm.model.LG01.997-gene	1565.47	560.141	-1.4832	5.2281e-05	0.00035108	-	GO:0006364(rRNA processing)	GO:0005840(ribosome)	GO:0043022(ribosome binding)
evm.model.LG08.375-gene	278.486	1640.3	2.5595	4.757e-09	6.9477e-08	K23048 -	-	-	GO:0046872(metal ion binding)
evm.model.LG10.189-gene	3943.96	2429.28	-0.69899	0.0053062	0.020347	K07375 TUBB; tubulin beta	GO:0007017(microtubule-based process)	GO:0005874(microtubule)	GO:0005200(structural constituent of cytoskeleton),GO:0005525(GTP binding),GO:0003924(GTPase activity)
evm.model.LG08.998-gene	63.3025	7.56275	-3.061	0.0033693	0.013747	K08066 NFYC; nuclear transcription factor Y, gamma	-	-	GO:0046982(protein heterodimerization activity)
evm.model.LG10.1644-gene	567.676	235.227	-1.2701	0.0047233	0.018409	K15397 KCS; 3-ketoacyl-CoA synthase [EC:2.3.1.199]	GO:0006633(fatty acid biosynthetic process)	GO:0016020(membrane)	GO:0016747(transferase activity, transferring acyl groups other than amino-acyl groups),GO:0003824(catalytic activity)
evm.model.LG03.662-gene	744.618	354.83	-1.0696	0.00066431	0.0033823	K01267 DNPEP; aspartyl aminopeptidase [EC:3.4.11.21]	GO:0006508(proteolysis)	-	GO:0004177(aminopeptidase activity),GO:0008270(zinc ion binding)
evm.model.LG17.642-gene	292.551	11.8419	-4.6216	1.7605e-10	3.194e-09	-	-	-	-
evm.model.LG02.1781-gene	22.5671	104.661	2.2092	0.0033624	0.013727	K09840 NCED; 9-cis-epoxycarotenoid dioxygenase [EC:1.13.11.51]	GO:0055114(oxidation-reduction process)	-	GO:0016702(oxidoreductase activity, acting on single donors with incorporation of molecular oxygen, incorporation of two atoms of oxygen)
evm.model.LG12.1006-gene	117.156	346.673	1.5645	5.3064e-05	0.00035563	K12948 SPCS3, SPC3; signal peptidase complex subunit 3 [EC:3.4.-.-]	GO:0006465(signal peptide processing)	GO:0005787(signal peptidase complex),GO:0016021(integral component of membrane)	GO:0008233(peptidase activity)
evm.model.LG15.52-gene	1550.21	3973.32	1.3578	5.9756e-12	1.317e-10	-	-	-	-
evm.model.LG08.995-gene	1744.9	4807.25	1.4622	7.9582e-13	1.9541e-11	K22184 BRD9; bromodomain-containing protein 9	-	-	GO:0005515(protein binding)
evm.model.LG13.702-gene	3.69029	89.7783	4.623	6.872e-06	5.5857e-05	-	GO:0006355(regulation of transcription, DNA-templated)	-	GO:0003677(DNA binding)
evm.model.LG15.446-gene	270.23	112.83	-1.2608	0.0033026	0.013526	-	-	-	GO:0005515(protein binding),GO:0008270(zinc ion binding)
evm.model.LG06.950-gene	704.209	8393.63	3.5746	6.2271e-50	1.9027e-47	K11982 RNF115_126; E3 ubiquitin-protein ligase RNF115/126 [EC:2.3.2.27]	-	-	-
evm.model.LG11.449-gene	1793.18	2683.35	0.58151	0.0056479	0.021458	K18417 ERI2; ERI1 exoribonuclease 2 [EC:3.1.-.-]	-	-	GO:0003676(nucleic acid binding)
evm.model.LG14.264-gene	3805.12	6653.11	0.80605	0.00037852	0.0020565	-	GO:0006508(proteolysis)	-	GO:0005524(ATP binding),GO:0004222(metalloendopeptidase activity)
evm.model.LG08.113-gene	37162.1	9288.56	-2.0003	1.1879e-13	3.2296e-12	K00281 GLDC, gcvP; glycine dehydrogenase [EC:1.4.4.2]	GO:0006546(glycine catabolic process),GO:0055114(oxidation-reduction process),GO:0006544(glycine metabolic process)	-	GO:0004375(glycine dehydrogenase (decarboxylating) activity),GO:0003824(catalytic activity)
evm.model.LG04.553-gene	60.9505	6.40407	-3.2583	0.004241	0.016777	-	-	-	GO:0005509(calcium ion binding)
evm.model.LG05.1799-gene	15.2147	14763.4	9.9138	8.1066e-163	3.6329e-159	K00469 MIOX; inositol oxygenase [EC:1.13.99.1]	GO:0019310(inositol catabolic process),GO:0055114(oxidation-reduction process)	GO:0005737(cytoplasm)	GO:0005506(iron ion binding),GO:0050113(inositol oxygenase activity)
evm.model.LG11.301-gene	150.672	33.8065	-2.1561	0.0010634	0.0051078	-	-	-	-
evm.model.LG04.904-gene	25560.3	18295.2	-0.48243	0.006815	0.025167	K02693 psaE; photosystem I subunit IV	GO:0015979(photosynthesis)	GO:0009522(photosystem I),GO:0009538(photosystem I reaction center)	-
evm.model.LG04.1620-gene	1993.98	841.301	-1.2447	5.718e-07	5.8193e-06	-	-	-	-
evm.model.LG08.1742-gene	107.678	633.045	2.5561	1.7453e-07	1.9577e-06	K03437 spoU; RNA methyltransferase, TrmH family	GO:0006396(RNA processing)	-	GO:0003723(RNA binding),GO:0008173(RNA methyltransferase activity)
evm.model.LG17.124-gene	431.037	47.6436	-3.18	1.1495e-10	2.1277e-09	K00326 E1.6.2.2; cytochrome-b5 reductase [EC:1.6.2.2]	GO:0055114(oxidation-reduction process)	-	GO:0016491(oxidoreductase activity)
evm.model.LG17.236-gene	118.027	22.5251	-2.3895	0.0004	0.0021597	-	-	-	GO:0046983(protein dimerization activity)
evm.model.LG16.537-gene	429.713	1338.14	1.6395	3.0465e-09	4.5788e-08	K22522 LOG; cytokinin riboside 5'-monophosphate phosphoribohydrolase [EC:3.2.2.-]	-	-	-
evm.model.LG04.1418-gene	817.292	98.7884	-3.0474	6.2374e-16	2.1557e-14	-	GO:0055085(transmembrane transport)	GO:0016020(membrane)	GO:0022857(transmembrane transporter activity)
evm.model.LG07.1016-gene	467.162	163.925	-1.5116	6.9784e-05	0.0004562	-	-	-	GO:0005515(protein binding)
evm.model.LG12.1566-gene	160.802	386.223	1.2642	0.00039837	0.0021513	-	-	-	-
evm.model.LG18.327-gene	390.622	965.697	1.3054	3.2743e-05	0.00022963	-	-	-	GO:0061630(ubiquitin protein ligase activity)
evm.model.LG11.668-gene	1850.52	10832.9	2.5494	8.8616e-34	1.1973e-31	K15042 KPNA1; importin subunit alpha-1	GO:0006606(protein import into nucleus)	GO:0005634(nucleus),GO:0005737(cytoplasm)	GO:0005515(protein binding),GO:0061608(nuclear import signal receptor activity),GO:0008565(protein transporter activity)
evm.model.LG05.190-gene	23237	4771.14	-2.2839	9.6208e-16	3.258e-14	K01366 CTSH; cathepsin H [EC:3.4.22.16]	GO:0006508(proteolysis)	-	GO:0008234(cysteine-type peptidase activity)
evm.model.LG05.636-gene	5418.42	2484.81	-1.1246	1.5276e-07	1.7316e-06	K21594 GUF1; translation factor GUF1, mitochondrial [EC:3.6.5.-]	-	-	GO:0005525(GTP binding),GO:0003924(GTPase activity)
evm.model.LG11.861-gene	79.7072	7.39961	-3.4373	0.0021274	0.0092723	K03549 kup; KUP system potassium uptake protein	GO:0071805(potassium ion transmembrane transport)	GO:0016020(membrane)	GO:0015079(potassium ion transmembrane transporter activity)
evm.model.LG13.201-gene	882.921	485.12	-0.86394	0.0012591	0.0059106	-	-	-	-
evm.model.LG17.924-gene	1540.1	2967.29	0.946	0.00062021	0.00318	-	-	-	-
evm.model.LG02.2510-gene	262.36	855.95	1.7056	1.8533e-07	2.0686e-06	K03875 SKP2, FBXL1; F-box and leucine-rich repeat protein 1 (S-phase kinase-associated protein 2)	-	-	GO:0005515(protein binding)
evm.model.LG06.217-gene	265.93	24.42	-3.4495	4.8373e-08	5.9663e-07	-	-	-	GO:0005515(protein binding)
evm.model.LG12.1132-gene	306.805	115.947	-1.4033	0.0028942	0.012077	-	-	-	-
evm.model.LG01.2492-gene	522.731	238.95	-1.1295	0.0022218	0.0096306	-	-	-	-
evm.model.LG07.400-gene	1442.19	2847.26	0.98111	2.8849e-05	0.00020521	K10636 AMFR, GP78; autocrine motility factor receptor [EC:2.3.2.27]	-	-	GO:0005515(protein binding)
evm.model.LG14.145-gene	477.695	772.684	0.69358	0.011104	0.038097	K13091 RBM39, RNPC2; RNA-binding protein 39	GO:0006397(mRNA processing)	GO:0005634(nucleus)	GO:0003676(nucleic acid binding),GO:0003723(RNA binding)
evm.model.LG04.1827-gene	3767.32	2233.31	-0.75447	0.003654	0.014726	-	-	-	GO:0005515(protein binding)
evm.model.LG04.462-gene	1680.22	272.932	-2.6211	2.0553e-11	4.2214e-10	-	GO:0055114(oxidation-reduction process)	-	GO:0005506(iron ion binding),GO:0016705(oxidoreductase activity, acting on paired donors, with incorporation or reduction of molecular oxygen),GO:0020037(heme binding)
evm.model.LG04.373-gene	211.588	584.992	1.4665	7.9196e-06	6.3508e-05	K07889 RAB5C; Ras-related protein Rab-5C	-	-	GO:0005525(GTP binding),GO:0003924(GTPase activity)
evm.model.LG03.1085-gene	300.24	45.5814	-2.7187	1.052e-08	1.4483e-07	-	-	-	-
evm.model.LG02.1110-gene	248.965	555.987	1.1594	0.00033343	0.0018405	K17301 COPB1, SEC26; coatomer subunit beta	GO:0006886(intracellular protein transport),GO:0016192(vesicle-mediated transport)	GO:0030117(membrane coat),GO:0005737(cytoplasm),GO:0030126(COPI vesicle coat)	GO:0005198(structural molecule activity)
evm.model.LG05.1172-gene	3566.95	808.298	-2.1418	1.3187e-17	5.4801e-16	-	-	-	GO:0016757(transferase activity, transferring glycosyl groups)
evm.model.LG15.828-gene	1051.57	392.961	-1.4205	0.00046269	0.002462	K14638 SLC15A3_4, PHT; solute carrier family 15 (peptide/histidine transporter), member 3/4	GO:0055085(transmembrane transport)	GO:0016020(membrane)	GO:0022857(transmembrane transporter activity)
evm.model.LG07.153-gene	112.489	3.8483	-4.8712	5.9866e-07	6.0743e-06	-	-	-	-
evm.model.LG08.1236-gene	101.53	26.3399	-1.9467	0.0058962	0.022266	-	GO:0006468(protein phosphorylation)	-	GO:0005515(protein binding),GO:0004672(protein kinase activity),GO:0005524(ATP binding)
evm.model.LG12.1156-gene	1478.54	2367.83	0.67964	0.0048846	0.018936	-	GO:0005975(carbohydrate metabolic process)	-	GO:0016773(phosphotransferase activity, alcohol group as acceptor)
evm.model.LG05.1908-gene	218.729	30.6191	-2.8362	8.8719e-07	8.7183e-06	-	GO:0006468(protein phosphorylation)	-	GO:0005515(protein binding),GO:0004672(protein kinase activity),GO:0005524(ATP binding)
evm.model.LG02.7-gene	22.5597	7727.76	8.4337	5.0019e-76	3.5691e-73	-	-	-	-
evm.model.LG08.1395-gene	597.711	1030.81	0.78658	0.0023813	0.010227	-	-	-	-
evm.model.LG05.627-gene	368.756	101.386	-1.8636	3.6363e-06	3.1317e-05	-	-	-	GO:0005515(protein binding),GO:0008270(zinc ion binding)
evm.model.LG08.312-gene	258.323	590.689	1.1928	0.00035826	0.0019571	K09419 HSFF; heat shock transcription factor, other eukaryote	GO:0006355(regulation of transcription, DNA-templated)	GO:0005634(nucleus)	GO:0003700(DNA-binding transcription factor activity),GO:0043565(sequence-specific DNA binding)
evm.model.LG13.143-gene	555.043	264.809	-1.068	0.0010082	0.0048764	K03039 PSMD13, RPN9; 26S proteasome regulatory subunit N9	-	-	-
evm.model.LG02.1299-gene	4251.54	899.256	-2.241	5.0756e-24	3.6296e-22	-	-	-	-
evm.model.LG08.1283-gene	4558.59	10233.6	1.1668	0.00065363	0.0033336	K16189 PIF4; phytochrome-interacting factor 4	-	-	GO:0046983(protein dimerization activity)
evm.model.LG15.518-gene	182.327	71.4612	-1.3514	0.010568	0.03653	-	-	-	-
evm.model.LG01.1242-gene	1427.18	2639.19	0.88712	4.7778e-05	0.00032375	-	-	-	-
evm.model.LG02.1285-gene	12836.6	8537.1	-0.58848	0.0023981	0.010285	K01872 AARS, alaS; alanyl-tRNA synthetase [EC:6.1.1.7]	GO:0043039(tRNA aminoacylation),GO:0006419(alanyl-tRNA aminoacylation)	GO:0009507(chloroplast),GO:0005737(cytoplasm)	GO:0003676(nucleic acid binding),GO:0004812(aminoacyl-tRNA ligase activity),GO:0005524(ATP binding),GO:0000166(nucleotide binding),GO:0004813(alanine-tRNA ligase activity)
evm.model.LG06.1242-gene	968.997	1667.73	0.78318	0.00096217	0.0046783	-	-	-	GO:0005515(protein binding)
evm.model.LG08.4-gene	826.987	1452.83	0.81285	0.0026886	0.011334	K15133 MED17; mediator of RNA polymerase II transcription subunit 17	-	-	-
evm.model.LG17.181-gene	205.957	9.55382	-4.4264	2.4095e-12	5.5851e-11	-	-	-	GO:0043531(ADP binding)
evm.model.LG07.524-gene	326.795	155.388	-1.072	0.0050304	0.019414	-	-	-	GO:0051087(chaperone binding),GO:0005515(protein binding)
evm.model.LG12.831-gene	38.1567	0	-7.7523	0.00013281	0.0008131	-	-	-	-
evm.model.LG07.490-gene	53.3076	7.09844	-2.9032	0.0065931	0.02452	-	-	-	-
evm.model.LG12.1123-gene	128.693	434.544	1.7572	0.00057662	0.002981	-	GO:0016567(protein ubiquitination)	-	GO:0004842(ubiquitin-protein transferase activity),GO:0005515(protein binding)
evm.model.LG07.760-gene	6.54471	150.862	4.5457	0.00014252	0.00086465	-	-	-	-
evm.model.LG02.1274-gene	807.265	2181.76	1.4348	2.5619e-05	0.00018423	-	GO:0055085(transmembrane transport)	GO:0016020(membrane)	GO:0022857(transmembrane transporter activity)
evm.model.LG06.188-gene	191.634	1339.16	2.8061	2.0599e-17	8.3289e-16	-	-	-	-
evm.model.LG06.1389-gene	97.6059	3.25014	-4.8903	3.1363e-05	0.00022111	-	-	-	GO:0046983(protein dimerization activity)
evm.model.LG15.721-gene	37421.8	15221.8	-1.2977	1.2261e-07	1.4143e-06	K08910 LHCA4; light-harvesting complex I chlorophyll a/b binding protein 4	-	-	-
evm.model.LG11.364-gene	202.741	62.104	-1.7067	0.0007052	0.0035635	K00297 metF, MTHFR; methylenetetrahydrofolate reductase (NADPH) [EC:1.5.1.20]	GO:0006555(methionine metabolic process),GO:0055114(oxidation-reduction process)	-	GO:0004489(methylenetetrahydrofolate reductase (NAD(P)H) activity)
evm.model.LG15.454-gene	1878.75	390.699	-2.2659	5.6704e-12	1.2569e-10	-	-	-	-
evm.model.LG04.280-gene	216.596	50.7599	-2.0948	5.6657e-05	0.0003782	-	GO:0005975(carbohydrate metabolic process)	-	GO:0004553(hydrolase activity, hydrolyzing O-glycosyl compounds)
evm.model.LG14.497-gene	129.954	1.85722	-6.0975	1.6555e-08	2.2167e-07	-	-	-	-
evm.model.LG01.1535-gene	735.383	2450.6	1.7372	8.5265e-07	8.404e-06	-	GO:0006468(protein phosphorylation),GO:0048544(recognition of pollen)	-	GO:0004672(protein kinase activity),GO:0005524(ATP binding),GO:0004674(protein serine/threonine kinase activity)
evm.model.LG04.1686-gene	178.558	16.5184	-3.429	1.2776e-05	9.8122e-05	-	GO:0055114(oxidation-reduction process)	-	GO:0008270(zinc ion binding),GO:0016491(oxidoreductase activity)
evm.model.LG12.57-gene	1415.56	5367.09	1.9227	3.3816e-08	4.2889e-07	K06617 E2.4.1.82; raffinose synthase [EC:2.4.1.82]	-	-	GO:0003824(catalytic activity)
evm.model.LG09.101-gene	1171.92	274.095	-2.0967	2.7261e-13	7.0683e-12	-	-	-	-
evm.model.LG12.1086-gene	13.6704	74.0463	2.4444	0.0066465	0.024675	-	GO:0006468(protein phosphorylation)	-	GO:0004672(protein kinase activity),GO:0005524(ATP binding)
evm.model.LG17.111-gene	1388.36	2242.56	0.69162	0.0012929	0.0060532	K12861 BCAS2; pre-mRNA-splicing factor SPF27	GO:0006397(mRNA processing)	-	-
evm.model.LG02.1061-gene	1364.64	3636.96	1.4139	3.2929e-08	4.1882e-07	-	-	-	-
evm.model.Contig41.9-gene	1955.19	1048.32	-0.89939	8.448e-05	0.00054161	-	-	-	GO:0005515(protein binding),GO:0008270(zinc ion binding)
evm.model.LG01.2449-gene	2597.16	3972.31	0.61305	0.0019779	0.0087156	-	-	-	-
evm.model.LG05.58-gene	2954.42	4862.21	0.71859	0.00092519	0.0045263	K00549 metE; 5-methyltetrahydropteroyltriglutamate--homocysteine methyltransferase [EC:2.1.1.14]	GO:0009086(methionine biosynthetic process),GO:0008652(cellular amino acid biosynthetic process)	-	GO:0003871(5-methyltetrahydropteroyltriglutamate-homocysteine S-methyltransferase activity),GO:0008270(zinc ion binding)
evm.model.LG01.142-gene	81.717	501.275	2.6194	0.0039628	0.015798	-	GO:0006355(regulation of transcription, DNA-templated)	-	GO:0003677(DNA binding)
evm.model.LG16.438-gene	15747	22590.1	0.52063	0.0033688	0.013747	K08770 UBC; ubiquitin C	-	-	GO:0005515(protein binding)
evm.model.LG02.1328-gene	1078.51	2540.1	1.236	1.0901e-08	1.497e-07	-	GO:0006355(regulation of transcription, DNA-templated)	GO:0005634(nucleus)	GO:0003677(DNA binding)
evm.model.LG09.675-gene	585.729	1317.57	1.1692	9.7983e-05	0.00061975	K16283 SDIR1; E3 ubiquitin-protein ligase SDIR1 [EC:2.3.2.27]	-	-	-
evm.model.LG09.1447-gene	3366.67	485.493	-2.7933	3.21e-14	9.341e-13	-	GO:0055114(oxidation-reduction process)	-	GO:0005506(iron ion binding),GO:0016705(oxidoreductase activity, acting on paired donors, with incorporation or reduction of molecular oxygen),GO:0020037(heme binding)
evm.model.LG05.1197-gene	94.3899	13.6029	-2.7976	0.00052366	0.0027361	-	GO:0007010(cytoskeleton organization)	-	GO:0008017(microtubule binding)
evm.model.LG07.592-gene	501.848	885.126	0.81903	0.0068307	0.025215	-	GO:0005975(carbohydrate metabolic process)	-	GO:0004650(polygalacturonase activity)
evm.model.LG15.383-gene	1735.45	990.159	-0.80988	0.00135	0.0062702	-	-	-	-
evm.model.LG13.589-gene	5565.92	1801.51	-1.6274	7.17e-17	2.7346e-15	K11296 HMGB3; high mobility group protein B3	-	-	-
evm.model.LG03.720-gene	1168.03	653.546	-0.83806	0.0025976	0.011013	K01148 PARN, PNLDC1; poly(A)-specific ribonuclease [EC:3.1.13.4]	-	-	GO:0003723(RNA binding)
evm.model.LG02.500-gene	818.472	207.704	-1.978	2.0567e-11	4.2214e-10	K00972 UAP1; UDP-N-acetylglucosamine/UDP-N-acetylgalactosamine diphosphorylase [EC:2.7.7.23 2.7.7.83]	-	-	GO:0070569(uridylyltransferase activity)
evm.model.LG16.1113-gene	264.654	54.8048	-2.2715	1.01e-06	9.8e-06	K21437 ANKRD13; ankyrin repeat domain-containing protein 13	-	-	GO:0005515(protein binding)
evm.model.LG01.2345-gene	1318.46	626.792	-1.0726	0.001325	0.0061808	-	-	-	-
evm.model.LG05.160-gene	270.697	59.4813	-2.1857	1.052e-06	1.0157e-05	-	-	-	GO:0005515(protein binding)
evm.model.LG04.100-gene	448.237	63.7646	-2.8149	4.2585e-12	9.5899e-11	K17686 copA, ATP7; Cu+-exporting ATPase [EC:3.6.3.54]	GO:0030001(metal ion transport),GO:0006812(cation transport)	GO:0016021(integral component of membrane)	GO:0046872(metal ion binding),GO:0005507(copper ion binding),GO:0000166(nucleotide binding),GO:0019829(cation-transporting ATPase activity)
evm.model.LG01.1853-gene	599.767	942.043	0.65108	0.012698	0.042552	-	GO:0006468(protein phosphorylation)	-	GO:0004672(protein kinase activity),GO:0005524(ATP binding)
evm.model.LG18.232-gene	8998.54	2594.3	-1.7943	1.3931e-18	6.3168e-17	-	-	-	-
evm.model.LG14.234-gene	170.755	30.7864	-2.4728	0.00045352	0.0024185	-	-	-	-
evm.model.LG01.1000-gene	1599.67	703.218	-1.1855	1.2373e-06	1.1727e-05	K05356 SPS, sds; all-trans-nonaprenyl-diphosphate synthase [EC:2.5.1.84 2.5.1.85]	GO:0008299(isoprenoid biosynthetic process),GO:0015979(photosynthesis)	-	GO:0016765(transferase activity, transferring alkyl or aryl (other than methyl) groups)
evm.model.LG15.947-gene	781.203	1596.19	1.0305	0.00010414	0.00065346	-	-	-	-
evm.model.LG10.149-gene	1077.71	2089.43	0.95483	0.00036939	0.0020117	K15631 ABA3; molybdenum cofactor sulfurtransferase [EC:2.8.1.9]	GO:0006777(Mo-molybdopterin cofactor biosynthetic process)	-	GO:0003824(catalytic activity),GO:0030151(molybdenum ion binding),GO:0030170(pyridoxal phosphate binding),GO:0008265(Mo-molybdopterin cofactor sulfurase activity)
evm.model.LG17.197-gene	1940.34	767.665	-1.3374	2.3821e-07	2.6164e-06	-	-	-	-
evm.model.LG12.1117-gene	113.203	1454.94	3.6843	4.1666e-21	2.2911e-19	K03549 kup; KUP system potassium uptake protein	GO:0071805(potassium ion transmembrane transport)	GO:0016020(membrane)	GO:0015079(potassium ion transmembrane transporter activity)
evm.model.LG09.1033-gene	1001.68	2394.01	1.2575	3.9272e-06	3.3682e-05	K19951 TBC1D8_9; TBC1 domain family member 8/9	-	-	-
evm.model.LG07.1107-gene	769.791	0	-12.088	4.2358e-16	1.4983e-14	K09422 MYBP; transcription factor MYB, plant	-	-	GO:0003677(DNA binding)
evm.model.LG04.219-gene	101.551	17.4177	-2.5454	0.00049297	0.0025955	-	-	-	GO:0016787(hydrolase activity)
evm.model.LG11.908-gene	4.17195	42.302	3.3495	0.0062171	0.023324	-	-	-	-
evm.model.LG10.76-gene	1526.88	252.147	-2.5982	1.023e-08	1.4113e-07	-	GO:0006508(proteolysis)	-	GO:0004252(serine-type endopeptidase activity)
evm.model.LG06.484-gene	253.505	71.1266	-1.8329	0.00019365	0.0011322	-	-	-	GO:0016787(hydrolase activity)
evm.model.LG13.613-gene	145.559	448.808	1.6244	6.0402e-06	4.9636e-05	K14803 PTC2_3; protein phosphatase PTC2/3 [EC:3.1.3.16]	-	-	GO:0003824(catalytic activity)
evm.model.LG17.54-gene	81.6325	3.98215	-4.3682	0.0019707	0.0086892	-	-	-	-
evm.model.LG11.563-gene	63.7056	7.06498	-3.1656	0.0029764	0.012358	K08235 E2.4.1.207; xyloglucan:xyloglucosyl transferase [EC:2.4.1.207]	GO:0006073(cellular glucan metabolic process),GO:0005975(carbohydrate metabolic process),GO:0010411(xyloglucan metabolic process),GO:0042546(cell wall biogenesis)	GO:0005618(cell wall),GO:0048046(apoplast)	GO:0016762(xyloglucan:xyloglucosyl transferase activity),GO:0004553(hydrolase activity, hydrolyzing O-glycosyl compounds)
evm.model.LG13.503-gene	505.022	2404.37	2.2507	3.1034e-22	1.9095e-20	K03124 TFIIB, GTF2B, SUA7, tfb; transcription initiation factor TFIIB	GO:0006355(regulation of transcription, DNA-templated),GO:0070897(transcription preinitiation complex assembly)	-	GO:0017025(TBP-class protein binding)
evm.model.LG11.771-gene	1976.09	1302.13	-0.6018	0.0063317	0.023698	K00815 TAT; tyrosine aminotransferase [EC:2.6.1.5]	GO:0009058(biosynthetic process),GO:0006520(cellular amino acid metabolic process)	-	GO:0003824(catalytic activity),GO:0030170(pyridoxal phosphate binding),GO:0008483(transaminase activity)
evm.model.LG02.424-gene	2933.22	883.227	-1.7314	3.4921e-14	1.0086e-12	K01889 FARSA, pheS; phenylalanyl-tRNA synthetase alpha chain [EC:6.1.1.20]	GO:0043039(tRNA aminoacylation)	-	GO:0000049(tRNA binding),GO:0004812(aminoacyl-tRNA ligase activity),GO:0005524(ATP binding)
evm.model.LG02.2315-gene	260.497	1033.34	1.9877	6.722e-13	1.6566e-11	K20557 VIP1; transcription factor VIP1	GO:0006355(regulation of transcription, DNA-templated)	-	GO:0003700(DNA-binding transcription factor activity)
[truncated: 7,831 more rows]

## Sheet: 0d_TCP_vs_S_10d_T.DEG.Annotatio
Supplementary Table S6. Differentially expressed genes were identified in this study.
[truncated: 9,646 more rows]

## Sheet: 0d_TCP_vs_S_13d_T.DEG.Annotatio
Supplementary Table S6. Differentially expressed genes were identified in this study.
[truncated: 15,152 more rows]
