# Supplementary material for: Salt Stress Modulates the Landscape of Transcriptome and Alternative Splicing in Date Palm (Phoenix dactylifera L.)
Source: Front Plant Sci. 2022 Jan 20;12:807739. doi: 10.3389/fpls.2021.807739 (PMC8810534; doi:10.3389/fpls.2021.807739)
Supplement: Supplementary file 7 [file Table_7.xlsx]

## Sheet: Sheet1
Supplementary Table S7. List of primers used in this study.
Gene		Sequence
PdSOS2;1	F	GCTCGACACATGGGGCAT
	R	ACTTGAGCCGCGTCATGAA
PdSOS2;2	F	CCTCTTCAAGCTCAGAGGA
	R	ATGGCGATCGCACAAATGT
PdSOS4	F	TTAGGCTGAGGTCGAAGTCT
	R	TGCACCCCATACTGGTTCCAA
PdSOS5	F	TTGGGACTCAGGTGGGGAGT
	R	AAGGATGCCGAGGAGAAGCT
PdCIPK11	F	GGATCCGGCCAATGAGTT
	R	TGGGTATCTGCCGTTCAACGA
PdFAD4	F	CTCTGGATCGCTCCACGA
	R	AGCATGCGGCGCACCACCGGGA
PdRS40	F	TCACACCCTTACATGCAAGT
	R	TCACATGAACCATTAATTGCA
PdRSZ21	F	TCTTGGAGCAGTCTGGTTGA
	R	ATTCTGATACACATGTGCA
PdSR45a	F	CCACAGGTCATAAACGACA
	R	ATGTTACAAGTCCATGGCAA
PdU2Af	F	AGTCTTGCTTCTGTACATGA
	R	AGCTTCTCATAACATAACCAGC
PdUBQ	F	GATCTTCGTGAAGACCCTGA
	R	ATGAGGCGCTGCTGGTCTGG
